# Supplementary material for: Characterization of the Belowground Microbial Community in a Poplar-Phytoremediation Strategy of a Multi-Contaminated Soil
Source: Front Microbiol. 2020 Aug 25;11:2073. doi: 10.3389/fmicb.2020.02073 (PMC7477336; doi:10.3389/fmicb.2020.02073)
Supplement: Supplementary file 2 [file Data_Sheet_2.xlsx]

## Sheet: Additional File 2
Rhizo DNA	Bulk DNA	Control	Rhizo cDNA	Bulk cDNA
Number of Genus: 116	Number of Genus: 112	Number of Genus: 150	Number of Genus: 119	Number of Genus: 118
Acinetobacter	[Eubacterium] hallii group	[Eubacterium] nodatum group	Acinetobacter	Acidovorax
Aeromonas	Acidovorax	[Eubacterium] ventriosum group	Aeromonas	Aeromonas
Alkalibacter	Aeromonas	[Ruminococcus] torques group	Allorhizobium-Neorhizobium-Pararhizobium-Rhizobium	Allorhizobium-Neorhizobium-Pararhizobium-Rhizobium
Allorhizobium-Neorhizobium-Pararhizobium-Rhizobium	Alkalibacter	Acidovorax	Bacillus	Bacillus
Bacillus	Allorhizobium-Neorhizobium-Pararhizobium-Rhizobium	Acinetobacter	Bradyrhizobium	Bradyrhizobium
Bradyrhizobium	Bacillus	Aeromonas	Burkholderia-Caballeronia-Paraburkholderia	Burkholderia-Caballeronia-Paraburkholderia
Burkholderia-Caballeronia-Paraburkholderia	Bradyrhizobium	Alkalibacter	Candidatus Endomicrobium	Calorithrix
Candidatus Endomicrobium	Burkholderia-Caballeronia-Paraburkholderia	Allorhizobium-Neorhizobium-Pararhizobium-Rhizobium	Castellaniella	Candidatus Captivus
Candidatus Stoquefichus	Calorithrix	AqS1	Cesiribacter	Candidatus Endomicrobium
Castellaniella	Candidatus Captivus	Bacillus	Chryseolinea	Castellaniella
Cesiribacter	Candidatus Gottesmanbacteria bacterium GW2011_GWA1_34_13	Bradyrhizobium	Coxiella	Cesiribacter
Chryseolinea	Castellaniella	Brevibacillus	Desulfatiglans	Chryseolinea
Desulfatiglans	Cesiribacter	Burkholderia-Caballeronia-Paraburkholderia	Devosia	Coxiella
Devosia	Chryseolinea	Candidatus Endomicrobium	Ectothiorhodosinus	Desulfatiglans
Ectothiorhodosinus	Desulfatiglans	Candidatus Gottesmanbacteria bacterium GW2011_GWA1_34_13	Ellin6067	Devosia
Ellin6067	Devosia	Candidatus Nomurabacteria bacterium GW2011_GWA2_42_41	Euryhalocaulis	Ellin6067
Euryhalocaulis	Ellin6067	Castellaniella	Fervidicella	Euryhalocaulis
Faecalitalea	Euryhalocaulis	Celerinatantimonas	FS142-36B-02	FS142-36B-02
Fervidicella	FS142-36B-02	Cesiribacter	Gaiella	Fusibacter
FS142-36B-02	Fusibacter	Chryseolinea	Gangjinia	Gaiella
Fusibacter	Gaiella	Coxiella	Granulibacter	Gangjinia
Gaiella	Granulibacter	Desulfatiglans	Halomonas	Granulibacter
Gangjinia	Halomonas	Devosia	IheB3-7	Halomonas
Granulibacter	Halothermothrix	Ectothiorhodosinus	KCM-B-112	Halothermothrix
Halomonas	IheB3-7	Ectothiorhodospira	Kushneria	IheB3-7
IheB3-7	KCM-B-112	Ellin6067	LD29	KCM-B-112
KCM-B-112	Kushneria	Euryhalocaulis	Legionella	Kushneria
LD29	LD29	Family XIII AD3011 group	Leucobacter	LD29
Legionella	Legionella	Fervidicella	Luteimonas	Legionella
Leucobacter	Leucobacter	FS142-36B-02	Lysobacter	Leucobacter
Limnobacter	Limnobacter	Fusibacter	Massilia	Limnobacter
Luteimonas	Luteimonas	Gaiella	Mastigocladopsis PCC-10914	Luteimonas
Lysobacter	Lysobacter	Granulibacter	metagenome	Lysobacter
Massilia	Massilia	Haemophilus	Methylotenera	Massilia
metagenome	metagenome	Halocella	Musa ABB Group	Mastigocladopsis PCC-10914
Methylotenera	Methylothermus	Halomonas	Mycobacterium	metagenome
Mycobacterium	Musa ABB Group	Halothermothrix	Nitrospira	Methylothermus
Nitrospira	Mycobacterium	Kushneria	Nocardia	Musa ABB Group
Nocardia	Nitrospira	Lactobacillus	Oceanicaulis	Mycobacterium
Oceanicaulis	Nocardia	LD29	Ohtaekwangia	Nitrospira
Ohtaekwangia	Nostoc PCC-7107	Legionella	Pelomonas	Nocardia
Pelomonas	Oceanicaulis	Leucobacter	Pir4 lineage	Oceanicaulis
Pir4 lineage	Ohtaekwangia	Luteimonas	Planctomycetes bacterium SM23_32	Ohtaekwangia
Planctomycetes bacterium SM23_32	Pelomonas	Lysobacter	Procabacter	Pelomonas
Procabacter	Pir4 lineage	Massilia	Pseudofulvibacter	Pir4 lineage
Pseudofulvibacter	Pseudofulvibacter	Mastigocladopsis PCC-10914	Pseudomonas	Planctomycetes bacterium SM23_32
Pseudomonas	Pseudomonas	metagenome	Ralstonia	Procabacter
Rhodanobacter	Rhodanobacter	Methyloprofundus	Rhodanobacter	Pseudofulvibacter
Rothia	Rothia	Methylotenera	Rikenella	Pseudomonas
Rubrobacter	Salinibacter	Musa ABB Group	Rothia	Rhodanobacter
Salinibacter	Salipaludibacillus	Mycobacterium	Salinibacter	Rothia
Salipaludibacillus	Stenotrophomonas	Nitrospira	Salipaludibacillus	Salinibacter
Stenotrophomonas	Subgroup 10	Nocardia	Sandaracinus	Salipaludibacillus
Subgroup 10	Sulfurifustis	Nostoc PCC-7107	Stenotrophomonas	Stenotrophomonas
Sulfurifustis	Terrimonas	Oceanicaulis	Subgroup 10	Subgroup 10
Terrimonas	Thauera	Ohtaekwangia	Sulfurifustis	Sulfurifustis
Thauera	Thiogranum	Parcubacteria bacterium C7867-006	Terrimonas	Terrimonas
Thiogranum	Unclassified A21b Genus	Pelomonas	Thauera	Thauera
Unclassified A21b Genus	Unclassified Acidobacteria Genus	Pir4 lineage	Thiogranum	Thiogranum
Unclassified Acidiferrobacteraceae Genus	Unclassified Actinobacteria Genus	Procabacter	Unclassified A21b Genus	Unclassified A21b Genus
Unclassified Acidobacteria Genus	Unclassified Alphaproteobacteria Genus	Pseudofulvibacter	Unclassified Acidiferrobacteraceae Genus	Unclassified Acidiferrobacteraceae Genus
Unclassified Actinobacteria Genus	Unclassified Bacillales Genus	Pseudomonas	Unclassified Acidobacteria Genus	Unclassified Acidobacteria Genus
Unclassified Alphaproteobacteria Genus	Unclassified Bacteria	Ralstonia	Unclassified Actinobacteria Genus	Unclassified Actinobacteria Genus
Unclassified Bacillales Genus	Unclassified Bacterioidetes	Rhodanobacter	Unclassified Alphaproteobacteria Genus	Unclassified Alphaproteobacteria Genus
Unclassified Bacteria	Unclassified Bacterioidia Genus	Riquetophycus sp.	Unclassified Anaerolineae Genus	Unclassified Bacillales Genus
Unclassified Bacterioidetes	Unclassified Bacteroidales Genus	Rothia	Unclassified Bacteria	Unclassified Bacteria
Unclassified Bacterioidia Genus	Unclassified Betaproteobacteriales Genus	Rubrobacter	Unclassified Bacterioidetes	Unclassified Bacterioidetes
Unclassified Bacteroidales Genus	Unclassified Burkholderiaceae Genus	Salinibacter	Unclassified Bacterioidia Genus	Unclassified Bacterioidia Genus
Unclassified Betaproteobacteriales Genus	Unclassified CCM19a Genus	Salinisphaera	Unclassified Bacteroidales Genus	Unclassified Bacteroidales Genus
Unclassified Burkholderiaceae Genus	Unclassified Clostridiales Genus	Salipaludibacillus	Unclassified Betaproteobacteriales Genus	Unclassified Betaproteobacteriales Genus
Unclassified CCM19a Genus	Unclassified Corynebacteriales Genus	Sedimentibacter	Unclassified Burkholderiaceae Genus	Unclassified Burkholderiaceae Genus
Unclassified Clostridiales Genus	Unclassified Cytophagales Genus	Spiribacter	Unclassified Candidatus Peribacteria Family	Unclassified Candidatus Peribacteria Family
Unclassified Corynebacteriales Genus	Unclassified Deltaproteobacteria Genus	Stenotrophomonas	Unclassified Clostridiales Genus	Unclassified Clostridiales Genus
Unclassified Cytophagales Genus	Unclassified Ectothiorhodospiraceae Genus	Subgroup 10	Unclassified Corynebacteriales Genus	Unclassified Corynebacteriales Genus
Unclassified Deltaproteobacteria Genus	Unclassified EPR3968-O8a-Bc78 Genus	Sulfurifustis	Unclassified Cytophagales Genus	Unclassified Cytophagales Genus
Unclassified Ectothiorhodospiraceae Genus	Unclassified FBP	Terrimonas	Unclassified Deltaproteobacteria Genus	Unclassified Deltaproteobacteria Genus
Unclassified EPR3968-O8a-Bc78 Genus	Unclassified Firmicutes	Thauera	Unclassified Ectothiorhodospiraceae Genus	Unclassified Ectothiorhodospiraceae Genus
Unclassified FBP	Unclassified Gammaproteobacteria Genus	Thioalkalispira	Unclassified EPR3968-O8a-Bc78 Genus	Unclassified EPR3968-O8a-Bc78 Genus
Unclassified Firmicutes	Unclassified Hyphomonadaceae Genus	Thiogranum	Unclassified FBP	Unclassified FBP
Unclassified Flavobacteriaceae Genus	Unclassified Ignavibacteria Genus	Thiohalobacter	Unclassified Firmicutes	Unclassified Firmicutes
Unclassified Gammaproteobacteria Genus	Unclassified Micrococcales Genus	Unclassified A21b Genus	Unclassified Flavobacteriaceae Genus	Unclassified Gammaproteobacteria Genus
Unclassified Hyphomonadaceae Genus	Unclassified Microgenomatia Genus	Unclassified Acidiferrobacteraceae Genus	Unclassified Gammaproteobacteria Genus	Unclassified Hyphomonadaceae Genus
Unclassified Ignavibacteria Genus	Unclassified Microscillaceae Genus	Unclassified Acidobacteria Genus	Unclassified Hyphomonadaceae Genus	Unclassified Ignavibacteria Genus
Unclassified Lachnospiraceae Genus	Unclassified Nitrococales Genus	Unclassified Actinobacteria Genus	Unclassified Ignavibacteria Genus	Unclassified Legionellaceae Genus
Unclassified Legionellaceae Genus	Unclassified Nitrosococcaceae Genus	Unclassified Alphaproteobacteria Genus	Unclassified Lachnospiraceae Genus	Unclassified Micrococcales Genus
Unclassified Micrococcales Genus	Unclassified Pla4 Lineage Genus	Unclassified Anaerolineae Genus	Unclassified Legionellaceae Genus	Unclassified Microgenomatia Genus
Unclassified Microgenomatia Genus	Unclassified Planctomycetes	Unclassified Archaea	Unclassified Micrococcales Genus	Unclassified Microscillaceae Genus
Unclassified Microscillaceae Genus	Unclassified Proteobacteria	Unclassified Bacillales Genus	Unclassified Microgenomatia Genus	Unclassified Nitrococales Genus
Unclassified Nitrosococcaceae Genus	Unclassified Rhizobiales Genus	Unclassified Bacteria	Unclassified Microscillaceae Genus	Unclassified Nitrococcaceae Genus
Unclassified Pla4 Lineage Genus	Unclassified Rhodocyclaceae Genus	Unclassified Bacterioidetes	Unclassified Myxococcales Genus	Unclassified Nitrosococcaceae Genus
Unclassified Planctomycetes	Unclassified SM2D12 Genus	Unclassified Bacterioidia Genus	Unclassified Nitrococcaceae Genus	Unclassified Pla4 Lineage Genus
Unclassified Proteobacteria	Unclassified Verrucomicrobiae Genus	Unclassified Bacteroidales Genus	Unclassified Nitrosococcaceae Genus	Unclassified Planctomycetes
Unclassified Rhizobiales Genus	Unclassified Xanthomonadaceae Genus	Unclassified Betaproteobacteriales Genus	Unclassified Pla4 Lineage Genus	Unclassified Proteobacteria
Unclassified Rhodocyclaceae Genus	Unclassified Xanthomonadales Genus	Unclassified Burkholderiaceae Genus	Unclassified Planctomycetes	Unclassified Rhizobiales Genus
Unclassified SM2D12 Genus	uncultured	Unclassified Candidatus Peribacteria Family	Unclassified Proteobacteria	Unclassified Rhodocyclaceae Genus
Unclassified Verrucomicrobiae Genus	uncultured actinobacterium	Unclassified Chloroplast Genus	Unclassified Rhizobiales Genus	Unclassified Segniliparaceae Genus
Unclassified Xanthomonadaceae Genus	uncultured archaeon	Unclassified Clostridiaceae 1 Genus	Unclassified Rhodocyclaceae Genus	Unclassified Verrucomicrobiae Genus
Unclassified Xanthomonadales Genus	uncultured bacterium	Unclassified Clostridiales Genus	Unclassified Segniliparaceae Genus	Unclassified Xanthomonadaceae Genus
uncultured	uncultured beta proteobacterium	Unclassified Corynebacteriales Genus	Unclassified SM2D12 Genus	Unclassified Xanthomonadales Genus
uncultured actinobacterium	uncultured Chloroflexi bacterium	Unclassified Cytophagales Genus	Unclassified Verrucomicrobiae Genus	uncultured
uncultured archaeon	uncultured deep-sea bacterium	Unclassified Deltaproteobacteria Genus	Unclassified Xanthomonadaceae Genus	uncultured actinobacterium
uncultured bacterium	uncultured delta proteobacterium	Unclassified Ectothiorhodospiraceae Genus	Unclassified Xanthomonadales Genus	uncultured archaeon
uncultured beta proteobacterium	uncultured gamma proteobacterium	Unclassified EPR3968-O8a-Bc78 Genus	uncultured	uncultured bacterium
uncultured deep-sea bacterium	uncultured Planctomycetales bacterium	Unclassified FBP	uncultured actinobacterium	uncultured beta proteobacterium
uncultured delta proteobacterium	uncultured planctomycete	Unclassified Firmicutes	uncultured archaeon	uncultured Chloroflexi bacterium
uncultured gamma proteobacterium	uncultured prokaryote	Unclassified Flavobacteriaceae Genus	uncultured bacterium	uncultured deep-sea bacterium
uncultured Planctomycetales bacterium	uncultured Shewanella sp.	Unclassified Gammaproteobacteria Genus	uncultured beta proteobacterium	uncultured delta proteobacterium
uncultured planctomycete	uncultured thermal soil bacterium	Unclassified Halieaceae Genus	uncultured deep-sea bacterium	uncultured gamma proteobacterium
uncultured prokaryote	uncultured Thioalkalivibrio sp.	Unclassified Hyphomonadaceae Genus	uncultured delta proteobacterium	uncultured Planctomycetales bacterium
uncultured Shewanella sp.	Verrucomicrobium	Unclassified Lachnospiraceae Genus	uncultured Planctomycetales bacterium	uncultured planctomycete
uncultured thermal soil bacterium	wb1-P19	Unclassified Methylomonaceae Genus	uncultured planctomycete	uncultured prokaryote
uncultured Thioalkalivibrio sp.	Woeseia	Unclassified Micrococcales Genus	uncultured prokaryote	uncultured Shewanella sp.
Verrucomicrobium		Unclassified Microscillaceae Genus	uncultured Shewanella sp.	uncultured soil bacterium
Vibrio		Unclassified Nitrococales Genus	uncultured thermal soil bacterium	uncultured thermal soil bacterium
wb1-P19		Unclassified Nitrococcaceae Genus	uncultured Thioalkalivibrio sp.	uncultured Thioalkalivibrio sp.
Woeseia		Unclassified Nitrosococcaceae Genus	Verrucomicrobium	Verrucomicrobium
		Unclassified Parcubacteria Genus	Vibrio	wb1-P19
		Unclassified Patescibacteria	wb1-P19	Woeseia
		Unclassified Pla4 Lineage Genus	Woeseia
		Unclassified Planctomycetes
		Unclassified Proteobacteria
		Unclassified Rhizobiales Genus
		Unclassified Rhodocyclaceae Genus
		Unclassified Segniliparaceae Genus
		Unclassified SM2D12 Genus
		Unclassified Verrucomicrobiae Genus
		Unclassified Xanthomonadaceae Genus
		Unclassified Xanthomonadales Genus
		uncultured
		uncultured actinobacterium
		uncultured archaeon
		uncultured bacterium
		uncultured bacterium GKS2-30
		uncultured beta proteobacterium
		uncultured Chromatiales bacterium
		uncultured deep-sea bacterium
		uncultured delta proteobacterium
		uncultured gamma proteobacterium
		uncultured gamma proteobacterium HF0200_24F15
		uncultured Planctomycetales bacterium
		uncultured planctomycete
		uncultured prokaryote
		uncultured Shewanella sp.
		uncultured thermal soil bacterium
		Verrucomicrobium
		Vibrio
		wb1-P19
		Weissella
		Woeseia
		Zhongshania
