# Supplementary material for: Characterization of the Belowground Microbial Community in a Poplar-Phytoremediation Strategy of a Multi-Contaminated Soil
Source: Front Microbiol. 2020 Aug 25;11:2073. doi: 10.3389/fmicb.2020.02073 (PMC7477336; doi:10.3389/fmicb.2020.02073)
Supplement: Supplementary file 3 [file Data_Sheet_3.xlsx]

## Sheet: Additional File 3
function	description	P1 Bis Rhizo DNA	P1 Tris B DNA	P1 Tris B DNA	P1 Tris Rhizo DNA	P1 Tris Rhizo DNA	P1 Rhizo DNA	P1 Rhizo DNA	P1 B RNA	P1 B RNA	P1 Bis B RNA	P1 Bis B RNA	P1 Bis Rhizo RNA	P1 Bis Rhizo RNA	P1 Tris B RNA	P1 Tris B RNA	P1 Tris Rhizo RNA	P1 Tris Rhizo RNA	P1 Rhizo RNA	P1 Rhizo RNA	P1 B DNA	P1 B DNA	P1 Bis B DNA	P1 Bis B DNA	P1 Bis Rhizo DNA	E2B	E2B	S1 Mons	S1 Mons
K00001	E1.1.1.1, adh; alcohol dehydrogenase [EC:1.1.1.1]	122994	154876	138529	85169.3	82270.1	159669	93930.6	50064.2	47806.5	112653	46242.5	120469	133900	99616.1	145143	138142	56810.6	115388	65232.2	116506	82390.4	111423	101920	97706.6	77678	63345.2	76766.6	64211.1
K00002	AKR1A1, adh; alcohol dehydrogenase (NADP+) [EC:1.1.1.2]	76	0	0	142	1118	1218	958	42	51	120	36	322	817	57	93.5	939	1400	1462	1884	94	19	37	21	27	255	124	1788	1618
K00003	E1.1.1.3; homoserine dehydrogenase [EC:1.1.1.3]	125356	178526	176135	101384	86680.9	176713	101576	60781.5	58952.5	123751	59361	111735	151661	110532	177193	149590	72245.5	124510	97245.1	144294	97856.7	132304	128682	101248	115319	93110.2	102571	85542.2
K00004	BDH, butB; (R,R)-butanediol dehydrogenase / meso-butanediol dehydrogenase / diacetyl reductase [EC:1.1.1.4 1.1.1.- 1.1.1.303]	7856.79	17326.3	19452.2	5875.93	4996.52	12484.1	6101.15	3521.41	3928.28	6844.74	3597.89	7945.5	8396.2	7378.98	19644.4	8016.14	3165.25	5980.49	2491.38	14290.1	10195.6	10855.8	11242.9	6751.54	13251.1	10732.4	13241.5	11831.3
K00005	gldA; glycerol dehydrogenase [EC:1.1.1.6]	10510.2	11738.6	7737.57	21239.3	31268	34022.3	55738.3	24212.3	14938	32943.1	15084.1	29410.3	18050.8	23848.2	20742.5	40872.6	23060.4	29656.2	26190.1	17254.2	10000.6	14141.8	13252.8	11114.2	4605.83	2138.7	2549.59	2266.97
K00006	GPD1; glycerol-3-phosphate dehydrogenase (NAD+) [EC:1.1.1.8]	3872	3433	2579	2488	1787	2796	1150	311	380	1104	353	1886	1809	1409	2619	1595	597	1248	358	2144	1358	2362	1856	3003	1211	1181	406	615
K00007	dalD; D-arabinitol 4-dehydrogenase [EC:1.1.1.11]	2592.83	3160.83	2462.33	2047.5	1474.5	2928.33	1810.33	2191.34	1207.66	2507.17	811.33	4484.5	3843.66	4089	4839.51	4241.08	1866.67	3134.67	2481	4443.17	1178.83	1706.33	1469.5	2612.17	1451.17	977	1438.66	1433.17
K00008	SORD, gutB; L-iditol 2-dehydrogenase [EC:1.1.1.14]	64662.9	87622.6	84546.8	48099.7	47151.3	84220.2	38954.8	11000	13841.3	32052.9	12374	37232	46639.8	29410.2	55331.6	46191.9	20919.3	39158.6	18664.2	62203.7	40110.7	63559	55037.8	52646.7	75904.7	64311.5	62066.2	51600.2
K00009	mtlD; mannitol-1-phosphate 5-dehydrogenase [EC:1.1.1.17]	3570.59	21986.1	27259.9	9957.83	16385.7	14581.3	29396.3	2861.13	3447.08	13071.4	2742.67	7867.79	2879.6	8548.7	19397.6	12386	9777.27	7757.05	11872.5	14143.7	9461.52	14781.5	14215.7	4473.13	4334.66	3636.07	4210.51	3597.97
K00010	iolG; myo-inositol 2-dehydrogenase / D-chiro-inositol 1-dehydrogenase [EC:1.1.1.18 1.1.1.369]	31385	30332	27214.3	22808.1	19189.3	35098.8	29949	8857.57	9181.89	20747	9539.43	28478.3	31490.4	20752.1	37699.7	29079	12957.3	17247.7	23970.5	33554	19769	26059.4	23657.9	26054.7	30732.9	22981.7	25973.5	22980.2
K00011	AKR1B; aldehyde reductase [EC:1.1.1.21]	64	87	58	24	27	120	72	26	23	177	53	43	72	36	37	84	47	102	92	36	64	208	161	37	88.2	76.4	25	38
K00012	UGDH, ugd; UDPglucose 6-dehydrogenase [EC:1.1.1.22]	148366	220650	209876	126599	119139	222628	140436	83785	71453	150136	75678	130940	169543	134630	211258	179156	92840.6	147810	114752	176619	117089	166207	156100	121752	129515	104155	117494	99676.3
K00013	hisD; histidinol dehydrogenase [EC:1.1.1.23]	143865	188075	168509	118724	112107	213988	130585	62787	61576.1	128579	61417.9	127229	165613	115044	181068	167503	85248.2	141887	100719	154189	102712	141006	132413	117584	126807	102341	113962	95655
K00014	aroE; shikimate dehydrogenase [EC:1.1.1.25]	151324	189205	166135	130225	112872	228508	148169	128836	97773.4	184890	103043	171319	203161	166695	237561	224178	103708	181951	138293	182567	118060	152320	151719	121551	127216	99908.4	120951	102715
K00015	gyaR, GOR1; glyoxylate reductase [EC:1.1.1.26]	63265.6	89555.7	86143.2	41101.1	39089.7	72248.8	31168.2	11175.5	12814.5	31471.6	15552.7	31802.2	49640.2	31244.8	50013.2	42751.1	21095.5	35030.2	15753.8	59523.7	41013.6	60004.7	55482.4	51409	50509.1	42804	39488.9	34376.6
K00016	LDH, ldh; L-lactate dehydrogenase [EC:1.1.1.27]	11590.2	35685.2	42952.3	7534.01	7447.67	15323.2	7615.13	3189.33	4446.32	10180	3603.33	7183.27	7407.89	10616.8	28019.3	6978.06	3394.91	6984.36	3781.28	19909.7	15163.7	21127.2	20877	9213.33	18118.7	15455.5	18073.5	14312
K00018	hprA; glycerate dehydrogenase [EC:1.1.1.29]	18267.5	21867.2	16665.4	20875.8	25129.6	40541	45399.8	24482.1	16280.1	35994.2	16381.5	29933.4	23904.3	26423.2	27423.1	38787.3	19519.4	32176.8	31220.1	22880.5	15130	22316.7	19954.8	16097.8	9517.23	7050.91	7961.68	6610.8
K00019	E1.1.1.30, bdh; 3-hydroxybutyrate dehydrogenase [EC:1.1.1.30]	67947.6	92078.4	91160.3	57696.7	41751.2	97634.5	60957.7	53090.4	47700.3	93517.5	50570.9	74752.3	100268	77280.2	123499	99648.9	46890.3	85017.7	71001.5	89764.7	63052.6	76429.5	78107.1	56432.8	44040.7	36094.3	40163.5	35513.5
K00020	mmsB, HIBADH; 3-hydroxyisobutyrate dehydrogenase [EC:1.1.1.31]	177254	226714	201955	140482	120686	240775	155955	94863.7	83628.4	173059	88127.9	165562	201781	155773	231492	215343	100290	176601	136333	188200	128495	171165	164413	147263	122488	99568.1	111807	96542.9
K00021	HMGCR; hydroxymethylglutaryl-CoA reductase (NADPH) [EC:1.1.1.34]	551	415	376.43	173.75	92	455	130	64	128	185	96	213.25	439	234.5	719.5	154.5	79.93	196.25	88	998.75	365.75	634	518.25	345	2357.17	1547.25	1472.25	1597.75
K00023	phbB; acetoacetyl-CoA reductase [EC:1.1.1.36]	66490.5	94713.9	92515.3	69735.4	53570.4	113543	88342.6	44715.7	49395.2	94291.1	51030.6	69218.6	97197.7	77277.7	122434	98671.2	50353.9	88296.1	81131.4	90915	66778.8	74731.7	80969.1	60304.2	23598.3	19239.1	22486.2	20396.1
K00024	mdh; malate dehydrogenase [EC:1.1.1.37]	130810	176344	161187	108932	106637	199490	119040	40195.8	48297.9	107701	46576.2	107053	146601	93221.8	160924	143633	78708.1	123236	85858.7	137657	93617.4	130413	118824	109150	122620	99371.1	111811	94007.7
K00027	ME2, sfcA, maeA; malate dehydrogenase (oxaloacetate-decarboxylating) [EC:1.1.1.38]	24331.2	58765.8	62896.6	39352.1	56460.5	58738.5	95233.8	8906.71	10964.5	39687.1	8884.29	39701.8	21600.3	25842.7	61854.8	48582.8	33048.2	31526.9	42378	45889	28023.3	44893.5	37834.6	24193.2	64515.6	51708.4	46744.3	41627.2
K00029	E1.1.1.40, maeB; malate dehydrogenase (oxaloacetate-decarboxylating)(NADP+) [EC:1.1.1.40]	111325	121325	99287.7	93097	87107.6	179219	116305	60297.5	57028	118309	60110.9	111713	158652	98495.6	140218	157781	82911.8	137434	104038	108342	76488.1	98655.8	94377.8	91736.7	62716.1	48787.5	65885.4	56374.6
K00030	IDH3; isocitrate dehydrogenase (NAD+) [EC:1.1.1.41]	50150.2	63220.2	58146.1	50489.7	49450.4	79374.7	65071.6	21150.3	24560.1	51558.5	23268.1	39533.4	46156.9	39483.7	54848.5	56252.7	31887.6	47423.2	43998	54003.8	38845.6	53179.3	49954.7	43567.5	24341.9	21782.4	18616.1	15225.6
K00031	IDH1, IDH2, icd; isocitrate dehydrogenase [EC:1.1.1.42]	146763	188586	168620	124833	119324	228073	149247	83250.4	71728.6	145812	73759.6	134031	174842	126273	189587	183214	95597.8	154608	127199	160634	105890	148667	137955	119329	131628	104558	119839	100784
K00032	E1.1.1.43; phosphogluconate 2-dehydrogenase [EC:1.1.1.43]	207.41	1318.23	632.21	1483.87	937.41	812.06	2309.83	18874.8	7749.14	4714.8	11065.7	651.47	363.1	6541.4	2560.28	2660.63	1541.43	976.39	4444.11	7554.18	2690.69	2845.65	5758.25	300.55	120.67	91.9	90	80.13
K00033	PGD, gnd, gntZ; 6-phosphogluconate dehydrogenase [EC:1.1.1.44 1.1.1.343]	109322	179287	169040	94546.1	83749.8	162665	96655.9	56853.7	52527.6	103653	43415.6	91658.1	115991	96819.9	166010	122354	61633.4	95386.9	83319.2	143667	95153.5	132263	112420	92604.9	122419	97555.9	110048	92485.1
K00034	gdh; glucose 1-dehydrogenase [EC:1.1.1.47]	19954.9	32462.6	22742.2	15742.5	14848.6	34113.9	14440.6	7066.3	10574.8	28267.3	6974.86	29430.7	33278.9	26479.6	40495.3	37367	14530.9	31722.8	14108.6	19584.8	15360.9	21443.6	16587.8	14477.9	15263.9	11102.7	17248.7	14338.7
K00035	gal; D-galactose 1-dehydrogenase [EC:1.1.1.48]	15119.7	18330	15368.8	9994.35	9093.05	19521	8122.27	2840.25	3837.95	7839	4328.5	10610.9	14480.7	9098.75	13289.2	14061.5	7226.58	10258.4	4561.97	10769.3	9205.8	11139.7	10235.4	12713	8434.22	6342.75	9605.33	8417.56
K00036	G6PD, zwf; glucose-6-phosphate 1-dehydrogenase [EC:1.1.1.49 1.1.1.363]	120319	174992	157598	106128	84819.4	179764	105976	85443.8	74141.2	147740	72680.2	134523	157947	136484	210622	175354	77693.4	139262	109142	156151	101942	134783	128267	98171	128859	102167	117200	100571
K00038	E1.1.1.53; 3alpha(or 20beta)-hydroxysteroid dehydrogenase [EC:1.1.1.53]	5310.57	10189.1	10981.3	4581.67	3296	7516.31	3594.37	3195.41	3127.73	5827	2851.87	7983.61	6471.03	6122.18	18037.2	6186.82	1794.24	4022.71	1500.75	12569.3	6338.62	7891.65	7749.84	4303.12	20225.9	15439.3	20114	18530.8
K00039	rbtD; ribitol 2-dehydrogenase [EC:1.1.1.56]	6006.35	9902	8142.3	4762.1	3717.71	9801.46	5159.69	1684	1411.7	5708.75	1904	4276.6	5143.46	4259.67	4504	6390	3048.75	4133.42	4737.31	5257.8	4427.3	6451.7	5014.1	5991	2507.5	2135	2980.5	2695.5
K00040	uxuB; fructuronate reductase [EC:1.1.1.57]	17621.7	20405.3	19556.1	14068.3	11714.5	26891.3	15089.5	7114.75	7349.37	15955.4	6740.49	17663.4	19716.5	13583.5	23481.8	20473.9	10278.6	17543.7	11511	21533.6	14149.2	16943.1	15968.9	15824	13824.8	10348.8	17517.1	14869.4
K00041	uxaB; tagaturonate reductase [EC:1.1.1.58]	13684.6	21424.5	18877.6	12012.7	15209.4	31101.3	16388.5	3115.27	4078.46	9239.07	2670.83	11614	19200.5	9932.45	19930.5	18065.7	9754.5	14437.4	11256	11658.8	8348.86	13253.9	10775.4	8875.81	18381.6	12906	20225.1	16613.4
K00042	garR, glxR; 2-hydroxy-3-oxopropionate reductase [EC:1.1.1.60]	48781.7	63727.2	61450.7	34054.2	30037.5	64434.3	34017.2	33350.1	22588	38884.1	27578.3	41698	61125	37545.3	62125.7	52397.8	26516.3	43206.4	30784.7	58287.2	35905.4	46542.3	47286.9	41460.3	37944.7	30676.2	32349.8	29190.2
K00043	gbd; 4-hydroxybutyrate dehydrogenase [EC:1.1.1.61]	111	87	61	38	35	264	117	43	93	269	96	156	298	182	384	472	159	391	212	128	96	302	237	47	168.2	155.4	98	49
K00045	E1.1.1.67, mtlK; mannitol 2-dehydrogenase [EC:1.1.1.67]	20172.4	21571.5	16813.4	17620.8	11896.3	27884.1	18711.2	25905.2	17096.9	32366.2	18821.7	29266.8	29124.3	29533.1	32615.9	40232	14814.1	28516.3	23824.5	23191.2	15601.4	18823.7	18867.8	15796.9	11013.5	8191.27	11017.7	9801.27
K00046	idnO; gluconate 5-dehydrogenase [EC:1.1.1.69]	64203.4	101644	90725.9	38920.3	39631.3	86815.3	41337.7	15107.2	17573.2	38561.3	16200.8	46578.7	65976.2	37960.2	70804.8	53528.8	26806	47920.7	28750.8	66107.7	47769.1	66734.8	57746.2	50670.4	56178.9	44351.7	60601.2	48349.7
K00048	fucO; lactaldehyde reductase [EC:1.1.1.77]	237.5	1280.04	1088.28	874.58	646.51	597.94	1531.04	439.85	442	664.14	129	631.74	183.4	1329.6	1324.42	1018.54	512.86	404.75	1386.53	933.43	647.71	608	681.43	484.57	233.5	74.71	477.86	490.22
K00050	ttuD; hydroxypyruvate reductase [EC:1.1.1.81]	80116.7	77337.8	64263.5	51108.4	49299.6	89136	41599.7	31745.7	22606.1	41538.1	27969.5	44827.2	74722.1	38121.2	47581.7	62170.6	33597.6	52421	30969.3	62279	40443.5	60262.5	54575.6	61993.9	51728.4	44095.5	40529	33670.4
K00051	E1.1.1.82; malate dehydrogenase (NADP+) [EC:1.1.1.82]	0	0	0	0	0	0	0	0	0	0	0	0	0	0	0	0	0	0	0	0	0	0	0	0	58	23	129.5	29
K00052	leuB, IMDH; 3-isopropylmalate dehydrogenase [EC:1.1.1.85]	136014	183331	164539	116942	108858	208608	131240	62696.8	61451.1	131322	60776.8	124989	160120	114917	180713	168657	82251.8	137241	103042	151179	100825	139698	129273	113064	129155	103683	116825	97532.5
K00053	ilvC; ketol-acid reductoisomerase [EC:1.1.1.86]	135736	182914	163230	116696	109135	209897	131229	61811.5	60327.2	131137	60306.1	120343	156222	113387	175887	163554	80728.1	134324	103422	150750	100879	140563	128883	112517	123293	99109	111178	92855.6
K00054	mvaA; hydroxymethylglutaryl-CoA reductase [EC:1.1.1.88]	6543.5	10550.7	4196.32	5469.35	6715.99	12948.5	5103.33	1079.17	1970.68	3759.36	1530	6155.33	11897.3	4319.33	4277.84	13791.4	8746.86	12985.1	6825.68	4543.17	2699.33	4660.67	4067.84	4629	16254.4	12869.8	14583.7	10919.5
K00055	E1.1.1.90; aryl-alcohol dehydrogenase [EC:1.1.1.90]	2559.83	10076.8	7879.24	7753.42	3224.47	9378	9064.67	3521.84	6381.66	10686.5	3281.67	4972.09	4276.75	11562.3	15202.6	9771.91	3200.43	6735.74	9193.58	6848.33	8103.83	6704.68	6162.91	3569.16	8587.43	6304.16	8882.93	7797.11
K00057	gpsA; glycerol-3-phosphate dehydrogenase (NAD(P)+) [EC:1.1.1.94]	135517	190169	173527	116366	109588	208265	130060	63550.6	62882.3	134204	61950.1	128254	166599	118800	189767	173110	89434.2	146671	106065	153938	102839	141634	131601	112016	112293	89944.1	103747	88392.9
K00058	serA, PHGDH; D-3-phosphoglycerate dehydrogenase / 2-oxoglutarate reductase [EC:1.1.1.95 1.1.1.399]	260782	306916	263986	203982	200225	378461	232531	92100.7	94119.4	223189	91359.9	228610	297522	187874	294965	303615	153229	252297	181057	248479	165985	241195	209537	207762	226257	181846	209795	174758
K00059	fabG; 3-oxoacyl-[acyl-carrier protein] reductase [EC:1.1.1.100]	747787	1.05286e+06	990390	604522	524259	1.05425e+06	629939	449093	392273	743572	401998	693258	864120	680973	1.07004e+06	885087	416866	733715	535494	889609	599483	790636	767038	617266	654895	528192	574826	489252
K00060	tdh; threonine 3-dehydrogenase [EC:1.1.1.103]	42273.4	58822.5	53205.3	44005	39574.2	69378.5	60679.5	23339	24661.6	50052.5	25452.8	40141.4	45179	41715.1	62547.9	52532.8	28369.8	44048.2	43406.2	53574.1	37699.1	46584.2	47741.5	37442.8	17276.5	14639.2	18155.4	15200
K00062	E1.1.1.116; D-arabinose 1-dehydrogenase [EC:1.1.1.116]	0	0	0	0	0	0	0	0	0	0	0	0	0	0	0	0	0	0	0	0	0	0	0	0	0	0	17	16
K00064	E1.1.1.122; D-threo-aldose 1-dehydrogenase [EC:1.1.1.122]	42302.5	64001.3	51042.5	38340	24188.7	62261.3	34246.5	21524.3	26377.2	53556	17071.8	51932.9	55457.8	54861.8	78625.6	63208.6	22639.4	49020.9	34711.6	47905.2	37057.8	40709.4	33078.8	37963.2	26826.9	21122.9	26634.5	22884.1
K00065	kduD; 2-dehydro-3-deoxy-D-gluconate 5-dehydrogenase [EC:1.1.1.127]	42024.3	87358.7	90347.4	35331.3	27909.7	64704	33314.5	20820.2	24386.8	42115.1	25558.6	39683.4	52085.3	45769.8	75830.5	46339	21202.3	39045.9	26001.6	60288.1	44100.9	54697	58305.8	37860.8	34248.4	27021	31879.6	27734
K00066	algD; GDP-mannose 6-dehydrogenase [EC:1.1.1.132]	9604.58	13723.1	11455.3	7864.88	4473.98	11596.2	10223.5	23130.7	14072.5	21435.6	15035.7	19670.5	16902.2	22630.3	22998.1	23424.8	6674.6	16588.2	13416.7	16043	9839.96	10699.3	13708.9	6650.68	4410.82	3343.43	4134.31	3041.3
K00067	rfbD, rmlD; dTDP-4-dehydrorhamnose reductase [EC:1.1.1.133]	138561	176414	159903	119862	114342	217553	140120	84424	74025.2	147353	73254.3	138007	179766	131893	187569	194255	97946.9	162713	125303	156294	103400	138172	129847	110014	129178	103150	109514	92721.8
K00068	srlD; sorbitol-6-phosphate 2-dehydrogenase [EC:1.1.1.140]	306.15	316.7	424.46	1183.91	795.82	799.63	2287.16	266.45	498.95	1244.71	245.83	718.63	284.3	354.1	673.92	1376.18	574.52	583	1873.8	639.06	794.82	1421.61	1013.03	537.74	905	699.42	831.37	766.19
K00073	allD; ureidoglycolate dehydrogenase (NAD+) [EC:1.1.1.350]	598	3426.04	3658.28	1040.58	878.51	1082.77	2373.04	330.85	613	1818.47	374.83	1049.07	430.4	897.93	1446.75	1265.46	715.19	613.08	1797.36	1476.43	1374.71	3123.83	1924.43	1196.57	779.5	489.21	523.19	603.89
K00074	paaH, hbd, fadB, mmgB; 3-hydroxybutyryl-CoA dehydrogenase [EC:1.1.1.157]	142342	239989	226564	102390	101121	196908	93105.8	109081	71368.6	109043	84522.1	117967	163605	121564	215782	141087	72091.1	119434	67678.1	189932	116934	162191	162297	111193	169466	136220	145075	127736
K00075	murB; UDP-N-acetylmuramate dehydrogenase [EC:1.3.1.98]	140423	185508	166818	118827	112093	212202	131714	62099.3	60956.9	130216	60571	123469	159829	114146	180759	167030	85635.4	140152	102712	152511	101980	141026	130446	115377	117727	94786.9	102702	88301.1
K00076	hdhA; 7-alpha-hydroxysteroid dehydrogenase [EC:1.1.1.159]	1509	7170.71	7691.78	2287.58	1588.81	3379.03	2105.11	1657.85	1954	2884.14	1375	2752.5	2432.28	3251.93	6727.92	5066.96	2261.53	2813.75	2321.69	5727.43	4098.71	4533	3940.93	1470.07	4126.5	3268.71	5969.86	5205.22
K00077	panE, apbA; 2-dehydropantoate 2-reductase [EC:1.1.1.169]	129890	190106	184008	107137	89072.3	172901	124301	88910.3	76875.3	156501	78861.6	141987	171185	141428	211312	181978	82967.6	149608	117665	155180	104944	137464	138224	109245	93358.4	74818.4	78886.8	68371.9
K00082	ribD2; 5-amino-6-(5-phosphoribosylamino)uracil reductase [EC:1.1.1.193]	1204.26	941.32	1021.72	960.24	486.83	1596.69	239.49	766.99	1018.83	1533.97	889.17	4102.92	2598.27	1653.83	5864.06	2310.5	548.35	1588.83	399.06	2271.81	1097.68	1175.54	1389.48	1562.16	8346.59	6324.08	6259.47	5474.67
K00086	dhaT; 1,3-propanediol dehydrogenase [EC:1.1.1.202]	36.5	1388.93	2917.75	68	14.37	78.04	196.86	35	38	333	48	44.74	81.62	236.42	1933.4	125.66	5	130.05	110.2	737.5	793	1007.5	1051.7	3	507	487	179	199.1
K00087	ygeS, xdhA; xanthine dehydrogenase molybdenum-binding subunit [EC:1.17.1.4]	1989.3	1398.71	1281.68	1182.68	1256.04	1939.7	1187.38	311.45	444.1	701.84	365	1056.8	1805.88	625.33	875.32	906.59	591.06	872.2	783.06	1328.93	1040.61	1491.4	1180.69	1315.07	3934.22	3028.11	1673.16	1395.48
K00088	IMPDH, guaB; IMP dehydrogenase [EC:1.1.1.205]	151198	195810	176182	129513	119575	226444	138323	67475.4	67255	144690	64654.9	143646	174634	124945	214228	183536	91347.1	151042	110176	172315	111264	152980	140460	125358	159686	128244	147273	124170
K00090	ghrB; glyoxylate/hydroxypyruvate/2-ketogluconate reductase [EC:1.1.1.79 1.1.1.81 1.1.1.215]	15916.1	39529.9	43310.8	25885.7	12847.4	32090	35642.5	39334.8	28911.8	45671.5	31692.6	25466.9	26787	42568	57312.9	37720.5	14882.7	27656.1	45560.4	43506	28638.1	32945.4	39518.6	16852.1	4625.34	3342.11	4347.17	4212.87
K00091	E1.1.1.219; dihydroflavonol-4-reductase [EC:1.1.1.219]	17296.1	14558.3	11775.1	11238.1	11228.5	20895.3	9642.13	2696.26	4033.01	7848.14	3072.24	11317	18062.3	7291	11698.8	16601.3	9474.07	15758.6	7491.86	12199	7876.65	12250.9	9252.39	11775.8	27496	21209.4	16423.6	14405.1
K00094	E1.1.1.251, gatD; galactitol-1-phosphate 5-dehydrogenase [EC:1.1.1.251]	127	201.04	206.28	371.58	281.14	339.7	1029.28	140.85	287	548.14	98	418	89.28	194.6	317.42	436.29	243.86	243	935.86	335.43	471.71	465	387.43	361.57	0	5.71	132.86	163.72
K00096	araM, egsA; glycerol-1-phosphate dehydrogenase [NAD(P)+] [EC:1.1.1.261]	2559.15	7026.72	10625.8	1752.33	1235	2453.92	1412.04	1297.44	1293.36	3338.38	1838.69	3282.13	2587.09	3366.04	8230.11	2226.5	615.17	1293.42	564.99	4986.81	2500.47	4137.1	6042.4	2149.56	9934.83	8211.08	9562.8	7217.29
K00097	pdxA; 4-hydroxythreonine-4-phosphate dehydrogenase [EC:1.1.1.262]	153735	185464	161072	123634	119239	232224	153056	82305.9	70184.9	133213	72715.6	131919	177337	121244	168260	179818	94265.6	154349	127267	154322	106651	140845	134602	125084	97795.3	77397.2	90767.4	75758.1
K00098	idnD; L-idonate 5-dehydrogenase [EC:1.1.1.264]	14747.3	18073.3	15335.3	9650.45	8366.21	21816.4	10697.5	4248.32	4158.08	8830.05	4197.25	11633.5	13764.1	8150.57	13171.5	11344.5	5384.72	10230.9	6287.13	14920	10522.1	12283.9	11442	12844.2	9825.13	7374.86	8810.32	7945.4
K00099	dxr; 1-deoxy-D-xylulose-5-phosphate reductoisomerase [EC:1.1.1.267]	125806	163551	153592	108133	101110	189869	122989	60005.3	57707.8	120824	56422.7	113394	143925	104643	168877	150195	75828.3	124759	96756.8	140795	94017.7	127626	118556	103660	106317	85794.9	95698.8	81740.9
K00100	bdhAB; butanol dehydrogenase [EC:1.1.1.-]	85422.7	122098	119928	61565.7	52999	103535	73826	43380.3	35209.5	87189.2	42012.8	82726.9	101526	77493.9	118426	108008	49763.2	76434.6	77879.3	85307.6	59364	90818.2	84255.8	70594.6	68548.1	55754.9	67182.4	56377.2
K00101	lldD; L-lactate dehydrogenase (cytochrome) [EC:1.1.2.3]	60935.9	79585	64901.6	57604	37961	98102.8	54275.8	33793.1	38055.3	81984.2	27772.5	73057.1	85914.9	70747.2	109541	96391	37877.9	79039.8	58590.2	73586	53305	61367.5	50297.3	54335.6	37327.4	30006.1	40267	35279.8
K00102	LDHD, dld; D-lactate dehydrogenase (cytochrome) [EC:1.1.2.4]	36741	51624.7	48512.9	22492.5	20021.2	44223.1	19917.6	9465.23	10344.5	23901.7	12153.4	26832.9	38400.1	22580.9	41007.7	32145.5	15173.8	27820.5	14072.6	33644.9	24496	33748.3	30661.2	30937.6	26890.7	22661	20896.9	19153.7
K00103	GULO; L-gulonolactone oxidase [EC:1.1.3.8]	1587.17	1778.16	1612.99	1698.83	925.67	1986.67	451.83	680.83	938	1650.16	750.83	3206.33	2234.67	1883.16	6265.57	2997.92	928	1891.99	552.5	3227.67	1639.5	1867.84	1978.33	1629.33	9440.68	7761.75	7616.49	7026.67
K00104	glcD; glycolate oxidase [EC:1.1.3.15]	128253	149845	137089	87338.2	84562.4	156094	76972.8	42959.5	37695.2	74656.2	39299.6	92235.2	126796	72420.4	133118	113339	57820.6	94155.1	57342.8	123966	78284.1	113879	101355	100980	130276	106150	110445	94193
K00105	E1.1.3.21; alpha-glycerophosphate oxidase [EC:1.1.3.21]	0	0	0	0	0	9	0	0	0	0	0	0	0	0	0	0	0	0	0	0	0	0	0	0	204	85	285	318.5
K00106	XDH; xanthine dehydrogenase/oxidase [EC:1.17.1.4 1.17.3.2]	243	74.12	30.5	53.75	111	308.5	163.88	62	82	163	39	324	809	95	86	235	151	389.25	192	134	45	97.38	65.38	136	397	235	1108.12	857.88
K00107	ALO; D-arabinono-1,4-lactone oxidase [EC:1.1.3.37]	0	60	137	54	53	86	0	169	146	171	216	429	355	216	756	340	100	207	0	247	141	89	75	52	490	450	315	379
K00108	betA, CHDH; choline dehydrogenase [EC:1.1.99.1]	102707	120757	102188	84953.1	58104.1	134054	80301.5	151520	88645.6	113486	110624	99617.2	122149	124989	147508	128545	53132	100593	82903.9	138939	84348.8	95817.1	117506	84671.4	55138.1	43753.1	52126.6	47892
K00109	L2HGDH; 2-hydroxyglutarate dehydrogenase [EC:1.1.99.2]	1017.5	1013.5	1039.5	1141.5	577	1047	266	103.5	149.5	410.5	161.5	845	525	566	1745	979.5	241	419.5	158	2002	1002.5	1183.5	1146	1048	7319	6334.5	4565.5	4845.5
K00111	glpA, glpD; glycerol-3-phosphate dehydrogenase [EC:1.1.5.3]	128705	173709	163082	112521	107388	199702	148020	62721	59576.8	133032	52942.7	122058	139378	110064	184991	161023	77550.9	127945	105717	146774	99725.7	136333	117140	104701	118553	94281.4	108536	93566.5
K00112	glpB; glycerol-3-phosphate dehydrogenase subunit B [EC:1.1.5.3]	1394.32	537.68	432.34	7333.35	14099.3	11475.9	26081.3	256.1	905.12	7363.75	651.33	5842.07	1955.07	745.67	1182.01	10422.6	9241.52	7089.06	10485.3	725.64	991.77	3990.28	1744.15	2421.67	3127.01	2512.69	1778.34	1673.34
K00113	glpC; glycerol-3-phosphate dehydrogenase subunit C [EC:1.1.5.3]	3135.65	1965.35	1443.5	8139.68	14803	12857.5	26750.6	412.27	1075.63	8042.93	870.83	6571.72	3083.57	1167.5	1861.51	11103.9	9576.02	7837.23	10844.5	1775.47	1719.94	5163.78	2754.49	3862	4235.5	3426.69	2733.85	2447.01
K00114	exaA; alcohol dehydrogenase (cytochrome c) [EC:1.1.2.8]	95854.1	99155.9	86769.9	66026.1	65104.3	115567	58582.2	30870.6	24343.9	45677.8	26338.9	49231.2	72193.1	41116.5	45580.9	64647.4	33404.4	61241.4	33474.3	73814.7	48971.2	79279.8	70647	77727.1	36803.9	31896.1	27360.8	24627.8
K00116	mqo; malate dehydrogenase (quinone) [EC:1.1.5.4]	35675.9	85009.9	80569	43227.2	29674.8	76059.8	54754.6	61057	47096.8	81819.7	38770.7	63801.3	57947.8	80935.9	108747	83382.6	29116.1	63238.6	59012.9	72744.2	51681	61524.2	57215.9	31807.6	27387.8	20401.9	30242.4	24851.7
K00117	gcd; quinoprotein glucose dehydrogenase [EC:1.1.5.2]	132661	162919	139200	108574	98276.7	180969	105936	49387.5	47151.5	93139.1	39373.9	85190.5	112636	86731.3	102291	118313	61144.6	99414.7	82732.4	121209	86861.3	128900	104387	113955	52330	43958	48038.7	40941.9
K00118	gfo; glucose-fructose oxidoreductase [EC:1.1.99.28]	7080.86	6018.66	4916.13	4048.17	6015.34	12575.5	6598.2	1342.5	1771.18	6076.52	1329.66	7223.33	12881.3	3327.78	9354.75	6820.82	4219.01	7423.85	5647.84	5732.97	3832.69	7749	4960.69	4625.15	7620.62	5020.5	11976.9	9565.85
K00121	frmA, ADH5, adhC; S-(hydroxymethyl)glutathione dehydrogenase / alcohol dehydrogenase [EC:1.1.1.284 1.1.1.1]	85149.9	115381	109077	77894.3	65249.9	129004	95622.6	75526.5	60077.8	108432	65929.6	97240.3	118953	99448.6	148246	127076	63299.9	104376	85014.6	113507	75711.4	90605.4	97728.1	72953.3	68937.5	54873.8	62980.2	56414.2
K00122	FDH; formate dehydrogenase [EC:1.17.1.9]	11280	7687.17	6806.84	5816.55	5817.7	10543.7	4577.88	3382.72	3056.04	7575.11	4362.66	7976.32	13695.4	5570.79	8258.79	7088.32	3465.61	6780.69	3166.26	8260.82	5606.04	7775.87	6724.92	7978.83	9735.67	8029.5	8622.32	6623.89
K00123	fdoG, fdhF, fdwA; formate dehydrogenase major subunit [EC:1.17.1.9]	125867	154160	148886	106098	108313	171424	147429	67367.2	53808.6	115034	58255.1	96682.3	127513	82612.1	134190	140074	77262.1	112282	106269	136382	93962.8	133735	116729	101235	91025.9	75310.7	71658.8	63252
K00124	fdoH, fdsB; formate dehydrogenase iron-sulfur subunit	71825.1	75142.7	70381.4	55781.7	57918.8	95684.4	72499.9	51977.7	33476.7	54351	40574.7	50832.9	72928.3	46988.8	66694.8	72972.5	41346.8	60585.1	50249.3	71462.1	47237.9	63679.5	62114.9	57554.8	39497.1	33041.4	33225	29619.8
K00126	fdsD; formate dehydrogenase subunit delta [EC:1.17.1.9]	26997.8	24966.2	20752.4	17225.8	15119.2	30226.5	15262.7	23176.6	12646.2	17318	17070.2	16399.6	23149.5	17644	20073.7	21914.7	11056.8	17506.2	12892.3	24427.5	15619.3	20700	22087.6	21743.2	10846	8827.25	11029.9	9737.83
K00127	fdoI, fdsG; formate dehydrogenase subunit gamma	50170.4	53447.6	50555.9	40667.2	43034.5	69416.2	61072.3	48752.3	28935.2	47422.8	37008.6	38128.6	56919.7	38954	50930.7	57910.2	34847.1	47713.5	46232.5	53813.7	35596.1	47807.2	47644.9	39982.7	22593.1	18211.4	22665.9	20058.8
K00128	ALDH; aldehyde dehydrogenase (NAD+) [EC:1.2.1.3]	286188	415748	385462	209449	187847	380354	200441	231914	154970	233584	183538	242888	330720	257255	386241	302181	145609	247353	169590	349001	218846	289854	300578	225221	250133	199459	225086	194896
K00129	E1.2.1.5; aldehyde dehydrogenase (NAD(P)+) [EC:1.2.1.5]	361	176.5	168.5	169	92	262.5	115	36	12	277.5	127	210	350.5	157	199.5	394.5	100	222.5	59.5	193.5	159	263	277	241	296.5	275.5	197.5	220
K00130	betB, gbsA; betaine-aldehyde dehydrogenase [EC:1.2.1.8]	54604.1	74991.7	71417.5	48295.1	30768.5	70729.9	44010.8	103856	62321.8	78681.2	69658.1	72529	70643.9	87068.1	116305	78013.3	27291	56768.7	45191	103293	60327.1	64179.6	74907.1	47945.3	73400.2	58301.7	58169.5	53605.9
K00131	gapN; glyceraldehyde-3-phosphate dehydrogenase (NADP+) [EC:1.2.1.9]	5424.52	13126.2	13896.2	6511.24	8220.29	12872	14782.6	38235.3	16232.8	12504.8	23469.3	6933.5	9819.35	16221.8	15353.5	12333	7734.37	7950.34	16248	19914.7	8663.03	13155.7	19402.7	4237.46	8467.3	6525.81	10502.7	8281.42
K00132	E1.2.1.10; acetaldehyde dehydrogenase (acetylating) [EC:1.2.1.10]	16239	16847	14861	10900	10802	17795	8910	1961	2663	6454	2368	7289	11186	5530	5682	9956	5014	8859	4587	11157	7807	12886	10662.4	13108	3980.01	3679.5	2503.5	2237.88
K00133	asd; aspartate-semialdehyde dehydrogenase [EC:1.2.1.11]	147423	192335	170785	128223	129488	231136	159599	64234.9	64056.3	140758	63364.1	135176	171345	118916	186363	184325	99617.3	154711	116283	157929	105377	147953	135665	122399	134002	107689	121188	101669
K00134	GAPDH, gapA; glyceraldehyde 3-phosphate dehydrogenase [EC:1.2.1.12]	161990	231759	217624	145736	144327	267352	185850	90804.5	81551.2	175446	81668.3	163275	199912	151800	238118	224242	114033	186589	145743	190073	126608	176798	165124	133000	148469	117976	134943	115199
K00135	gabD; succinate-semialdehyde dehydrogenase / glutarate-semialdehyde dehydrogenase [EC:1.2.1.16 1.2.1.79 1.2.1.20]	178656	232885	204356	153278	127333	263760	164674	121267	97760.3	183273	103671	192504	219919	179123	281462	237733	107104	187229	140632	213477	135920	174280	173912	152668	166181	132411	161667	140732
K00137	prr; aminobutyraldehyde dehydrogenase [EC:1.2.1.19]	12433.2	9723.22	7467.42	7883.84	7441.54	10224.4	7011.54	40021.2	17474.1	9245.89	25100.3	7779.2	10916	16176.6	11835.2	8790.07	4272.22	5266.49	5160.07	22605.9	10611	10968.3	18459.2	7710.22	5521.74	4518.46	4997.11	4762.73
K00138	aldB; aldehyde dehydrogenase [EC:1.2.1.-]	44308.5	61339.9	48457.4	45074.9	40557.2	77176.5	64918.6	53205.9	38589.4	72013.7	37883	66002.8	65189.2	70164.5	82366.8	90056.9	39577.3	72892.1	58189.6	52518.4	35158.3	44931.6	46984.7	35003.2	27036.1	20213.5	25871.5	22567.5
K00140	mmsA, iolA, ALDH6A1; malonate-semialdehyde dehydrogenase (acetylating) / methylmalonate-semialdehyde dehydrogenase [EC:1.2.1.18 1.2.1.27]	94896.5	132090	123937	97823.7	85277.9	157093	135105	98873.9	74122.9	148015	81831.4	122330	132807	124922	177204	164301	77511.3	129340	115468	134842	86845.9	114582	116775	82064.8	72834.6	57138.6	63421.1	56398.6
K00141	xylC; benzaldehyde dehydrogenase (NAD) [EC:1.2.1.28]	13512.7	21060.8	17845.4	18966.8	8330.66	23848.2	17317.2	12576.9	14867.3	34962.3	8617.93	27618.5	24880.3	32012.5	42702	37384.3	10094	26903.3	23250.6	19524.9	15658.5	15655.8	13469.2	11362.7	9585.26	7116.34	7544.01	7430.09
K00145	argC; N-acetyl-gamma-glutamyl-phosphate reductase [EC:1.2.1.38]	142905	184764	164546	121643	113840	215420	135738	63339	62462.7	139842	61646	128513	166136	117180	182966	175009	90059.5	146523	112282	153866	103106	145189	131537	117144	120561	97093.4	109230	92214.1
K00146	feaB; phenylacetaldehyde dehydrogenase [EC:1.2.1.39]	13695.1	10764.6	8542.65	8888.04	8237.15	13088.5	8130.28	58710.3	25105	11690.6	35408.6	10548.6	12935.3	21869.8	17210.1	10704.6	5519.03	8361.72	7036.64	31821.5	13789.2	12908	24248.8	9098.46	14147.6	11273.9	11639.4	10895.6
K00147	proA; glutamate-5-semialdehyde dehydrogenase [EC:1.2.1.41]	104486	141624	132861	91379.1	82828.7	159982	108207	76233.3	62123.6	114799	66090.9	104064	128945	104705	159777	141784	71149.7	118563	91513.3	130968	85650.4	110111	111416	87448.2	99736.7	77890.7	89708.6	75461.9
K00148	fdhA; glutathione-independent formaldehyde dehydrogenase [EC:1.2.1.46]	11277.3	14342.5	9691.02	12970.8	8035.5	18968.6	15983.8	24211.9	15204.9	29824.7	15778.9	25284.8	18968	27031.8	29351.1	32497.3	11080.8	21664.7	21774.3	20167.8	11319.1	15068.1	14699.5	9766.31	10092.8	8006.29	9175.64	7849.14
K00150	gap2; glyceraldehyde-3-phosphate dehydrogenase (NAD(P)) [EC:1.2.1.59]	114	465.4	573	629.4	395.2	868	266	101	201.4	380	124	292.8	245.6	262.4	664.8	978.8	218.4	511.8	180	635	346.2	649.2	497	153.8	7400	4929.23	5850.9	3928.2
K00151	hpaE, hpcC; 5-carboxymethyl-2-hydroxymuconic-semialdehyde dehydrogenase [EC:1.2.1.60]	8698.92	6554.13	6426.94	6329	5920.44	10363.8	6105.33	3220.3	3489.65	8316.43	2939.8	8509.29	10127.8	4677.87	11791.4	7768.3	3871.76	7605.63	5104.87	9210.73	5915.68	8443.45	6539.9	6153.47	8603.3	6673.71	7880.67	7323.17
K00152	nahF; salicylaldehyde dehydrogenase [EC:1.2.1.65]	0	0	0	0	0	0	0	0	0	0	0	0	0	0	0	0	0	0	0	0	0	0	0	0	14	0	0	0
K00153	E1.1.1.306; S-(hydroxymethyl)mycothiol dehydrogenase [EC:1.1.1.306]	4102.75	3604.48	3355.68	3464.91	2481.33	4540.32	2249.03	2233.64	2135.67	4441.58	1714.69	7060.11	4780.05	3847.41	13709.8	5001.08	1176.58	2887.79	1175.08	8299.82	3241.04	4394.73	4145.99	3378.45	12780.9	9454.79	10823.7	9377.75
K00154	E1.2.1.68; coniferyl-aldehyde dehydrogenase [EC:1.2.1.68]	28061.5	28615.6	24435.6	34813.9	32048.3	50369.9	65259.1	70919	40611.1	55805.1	54187.8	42470.3	47668.5	53255.7	57468.9	63284.3	32169.7	49781.5	62213.3	44856.5	27141.4	28757.9	45811.8	20762.8	7210.71	5598.55	9438	8336.79
K00156	poxB; pyruvate dehydrogenase (quinone) [EC:1.2.5.1]	31253.1	48313.8	38296.3	35342.8	21781.5	51326.8	32219.4	20864.3	26707.6	59067.5	15185.3	49057.1	44696.9	50135.5	72864.8	64814.7	24456.9	49420.4	38656.5	46333.6	34069.3	41148.5	30321	30017.2	37221.8	29586	33818.8	28589.2
K00158	E1.2.3.3, poxL; pyruvate oxidase [EC:1.2.3.3]	103.25	1485.2	1757.75	564	370	392.97	508.1	442.25	669.25	1180.25	533.75	263.5	245.25	1536.25	3540.4	351.5	181	187.45	141.45	810	649	909	1179.5	174.75	4792.69	4133.24	4925.5	3324.1
K00161	PDHA, pdhA; pyruvate dehydrogenase E1 component alpha subunit [EC:1.2.4.1]	102564	166031	166865	87695.9	84419.3	154624	102929	40849.1	47301.1	105719	47765.8	102718	128526	89072.1	180961	127288	68632.3	105286	80667.1	138786	90771.8	122830	118788	87243	133020	106407	118255	101716
K00162	PDHB, pdhB; pyruvate dehydrogenase E1 component beta subunit [EC:1.2.4.1]	98114.9	156229	155346	83443.2	79647.8	148531	100427	39530.4	45280.9	99286.3	45784.1	96061.4	120565	83249.4	171643	119039	63631.1	99597.9	78158.6	133740	87627.8	117291	112499	83909.6	125826	100648	113229	97385.1
K00163	aceE; pyruvate dehydrogenase E1 component [EC:1.2.4.1]	79782.8	92136.9	80902.4	80725.3	65176.7	125620	103779	57587.1	53417.8	113497	52620.2	93280.4	102388	91859	137764	121256	56593.5	97536.5	95712.1	99153.9	67398	87839	81924.1	68898.4	60848.2	48794.7	57081	49235.7
K00164	OGDH, sucA; 2-oxoglutarate dehydrogenase E1 component [EC:1.2.4.2]	123313	155903	139268	107237	100198	193045	124849	59964.3	58042.6	123495	57816.7	114562	149077	104644	159505	157447	80512.8	131399	101779	132870	90704.7	123981	115281	102362	98388.2	80082.3	94182.9	80021.3
K00166	BCKDHA, bkdA1; 2-oxoisovalerate dehydrogenase E1 component alpha subunit [EC:1.2.4.4]	25076.6	58710.1	58656.4	21672	18447.2	33800	17381.5	25791	17019.5	28131.4	19654.7	21599.5	28787.2	32991.2	44460.6	30606.6	16940.1	23825.2	17133.8	37928.7	25939.7	36344.4	36094.4	20616.6	20728.8	18255.2	20948.7	17317.2
K00167	BCKDHB, bkdA2; 2-oxoisovalerate dehydrogenase E1 component beta subunit [EC:1.2.4.4]	26188.3	60354.7	60067.1	24330	20338.5	36109.7	19809.8	26104.3	17399.8	31833	20140.7	22519.4	29468.2	34348.2	46386.6	34207	18609	25392.6	20637	40115.7	27210.3	39716.7	37495.4	21702.3	26242.5	22778.4	23687.8	20319.5
K00169	porA; pyruvate ferredoxin oxidoreductase alpha subunit [EC:1.2.7.1]	4767.15	24394	26951.5	4422.8	4705.2	6477	4513.94	2219.8	2377.47	6280.85	2360.5	3935.4	3512.05	7296.2	18386.7	5449.73	2483.6	3928.1	2035.35	13780	9452.53	12950.5	12251.1	4009	6622.51	6004	3842.9	3552.88
K00170	porB; pyruvate ferredoxin oxidoreductase beta subunit [EC:1.2.7.1]	5124	8303	6153	4581	4621	7090	3922	1061	1154	3626	1261	3783	3364	3166	6866	5049.33	2271	3617	1780	5745	3548	5011	4356.38	4192	7981.51	7145	3899.5	3526.88
K00171	porD; pyruvate ferredoxin oxidoreductase delta subunit [EC:1.2.7.1]	1014	1775	1213	954	965	1268	889	199	232	922	159	970	507	1004	2492	1262	513	731	458	1103	695	924	751.38	825	1253.51	1208	475.5	410.88
K00172	porG; pyruvate ferredoxin oxidoreductase gamma subunit [EC:1.2.7.1]	5140.15	24866	27162.5	4463.8	4637.2	6784	4055.94	2252.8	2351.47	6452.85	2412.5	4280.4	3674.05	7567.2	18651.7	4768.73	2162.6	3451.1	1682.35	14176	9460.53	13256.5	12476.1	4312	8164.51	7332	4281.9	3898.88
K00174	korA, oorA, oforA; 2-oxoglutarate/2-oxoacid ferredoxin oxidoreductase subunit alpha [EC:1.2.7.3 1.2.7.11]	72528.5	98729.3	97421.6	49902.8	49347.9	89532.8	39834.4	10975.8	14726.2	35782.2	12014	44195	59466	35101.9	67691.1	51157.3	25331.2	43624.6	21344.3	69221.6	44680.8	68100.1	59054.6	55411.7	86898.1	72283.8	68747.8	58776.7
K00175	korB, oorB, oforB; 2-oxoglutarate/2-oxoacid ferredoxin oxidoreductase subunit beta [EC:1.2.7.3 1.2.7.11]	71941.5	98785.3	97432.6	49525.8	48741.9	88097.8	39367.4	11073.8	14786.2	36217.2	12170	44651	58754	35830.9	69564.1	50754.3	24916.2	43148.6	20988.3	68841.6	44542.8	67901.1	58975.6	55122.7	83961.1	69984.8	66707.8	57025.7
K00176	korD, oorD; 2-oxoglutarate ferredoxin oxidoreductase subunit delta [EC:1.2.7.3]	2890.34	7793.7	8135	1813	2335	3816.5	1698	583	755	1613.5	543	1187.5	2786.5	1992	3784	2430.16	1246	1650.3	800.5	4244.5	2800	4616	3667.36	1904	7437.52	5859	4104	3475.26
K00177	korC, oorC; 2-oxoglutarate ferredoxin oxidoreductase subunit gamma [EC:1.2.7.3]	3460.34	8054.7	8396	2290	3005	4829.5	2254	657	848	2076.5	590	1786.5	3443.5	2320	4543	3177.16	1732	2119.3	1211.5	4591.5	2956	4940	3818.36	2271	8056.52	6327	4693	3888.26
K00179	iorA; indolepyruvate ferredoxin oxidoreductase, alpha subunit [EC:1.2.7.8]	9716.05	7301.3	5883.65	5632.1	4903.15	12166.2	5094.85	2788.35	2581.85	6927.45	3016.25	9095.8	13955.4	5665.65	7577.4	8968.21	4486.45	9369.9	5267.45	6366.5	4414.9	6280.9	5669.78	7002.25	3831.26	2994.75	4022.05	3274.38
K00180	iorB; indolepyruvate ferredoxin oxidoreductase, beta subunit [EC:1.2.7.8]	9148.45	6172.3	5416.85	4978.9	4586.35	10974.2	4797.65	2713.15	2550.65	6761.05	2693.25	8680.2	13373.1	5277.85	7363.6	8223.61	4189.05	8701.5	5037.05	6030.5	4249.1	5969.1	5174.78	6473.25	3736.26	2953.75	3952.45	3212.38
K00184	K00184; prokaryotic molybdopterin-containing oxidoreductase family, iron-sulfur binding subunit	76202.4	79156.8	63528.6	52329.1	57128.4	103315	47221.6	9859.98	14267	34676.3	11137.1	46541.2	69953.6	30197.4	47026	62655.4	34566.8	56593.3	29832	54638.9	36250.4	60914.7	47683	58537.5	68776.7	56112.7	60819.1	50031.7
K00185	K00185; prokaryotic molybdopterin-containing oxidoreductase family, membrane subunit	59160.3	61653.5	47843.1	41683.3	46858.5	85214.5	38045.8	7727.18	11604.5	28556.8	8672.32	38933.2	59710.6	24867.8	38925	54074.3	30993.9	48613.2	25677	42851	27842.5	47727.2	36499.7	44710.8	64021.7	51714	58055.3	47485
K00186	vorA; 2-oxoisovalerate ferredoxin oxidoreductase, alpha subunit [EC:1.2.7.7]	65	44	23	27	90	76	15	0	0	16	0	0	66	0	0	44	54	0	28	10	29	34	24	31	220	262	142	96
K00187	vorB; 2-oxoisovalerate ferredoxin oxidoreductase, beta subunit [EC:1.2.7.7]	65	44	23	27	90	76	15	0	0	16	0	0	66	0	0	44	54	0	28	10	29	34	24	31	220	262	142	96
K00194	cdhD, acsD; acetyl-CoA decarbonylase/synthase complex subunit delta [EC:2.1.1.245]	104	48	56.25	44	61	41.25	0	0	0	15	0	49.5	95	10	34.25	34	16	0	0	11	8	37	21.38	84.5	33.76	70.5	15.25	3.38
K00196	cooF; anaerobic carbon-monoxide dehydrogenase iron sulfur subunit	0	0	0	0	0	0	0	0	0	0	0	0	0	0	0	0	0	0	0	0	0	17	1.38	0	34.01	38.5	12.5	0.88
K00197	cdhE, acsC; acetyl-CoA decarbonylase/synthase complex subunit gamma [EC:2.1.1.245]	134	56.4	106.25	73	80	87.25	21	0	0	15	0	63	99	18	41.5	56.5	27	1.6	4	57	8	40	23.58	98.5	167.51	125.75	163.25	86.88
K00198	cooS, acsA; anaerobic carbon-monoxide dehydrogenase catalytic subunit [EC:1.2.7.4]	208	98.8	97.25	88	122	95.25	0	0	0	36.5	0	66	178.5	28	73.5	95.33	42	18.7	0	22	16	114	49.92	172.5	254.04	245.75	59.75	11.52
K00200	fwdA, fmdA; formylmethanofuran dehydrogenase subunit A [EC:1.2.7.12]	10902	8872.63	8350.99	5405.75	5948.16	11735.7	4643.24	538.68	751.31	2046.34	719.82	3733.68	4982.21	1948.5	2878.82	3021.34	1193.51	2504.09	1002.17	6233.98	4353.15	7703.52	6290.87	7705.84	8981.46	7583.45	8642.4	6742.67
K00201	fwdB, fmdB; formylmethanofuran dehydrogenase subunit B [EC:1.2.7.12]	10851	8867.63	8330.99	5302.75	5839.16	11586.7	4590.24	538.68	751.31	2043.34	714.82	3733.68	4975.21	1948.5	2866.82	2999.34	1193.51	2499.09	1002.17	6145.98	4340.15	7633.52	6262.87	7648.84	8834.46	7510.45	8333.4	6519.67
K00202	fwdC, fmdC; formylmethanofuran dehydrogenase subunit C [EC:1.2.7.12]	10851	8867.63	8330.99	5302.75	5889.16	11614.7	4606.24	538.68	751.31	2043.34	714.82	3733.68	4975.21	1948.5	2866.82	3009.34	1193.51	2504.09	1002.17	6177.98	4353.15	7642.52	6272.87	7648.84	8845.46	7518.45	8371.4	6542.67
K00207	DPYD; dihydropyrimidine dehydrogenase (NADP+) [EC:1.3.1.2]	17	49	49	0	30	49	0	0	16	27	11	44	97	0	35	42	42	44	27	60	31	48	57	13	133	117	77	48
K00208	fabI; enoyl-[acyl-carrier protein] reductase I [EC:1.3.1.9 1.3.1.10]	144078	170595	151546	94830.8	98109.4	183917	90032.2	48573.7	42937.9	86442.7	47029.5	98493.4	151171	84156.2	134333	127372	72919.4	109943	67232.3	129491	86017	124803	112793	113091	119212	96387.2	106568	90843.3
K00209	fabV, ter; enoyl-[acyl-carrier protein] reductase / trans-2-enoyl-CoA reductase (NAD+) [EC:1.3.1.9 1.3.1.44]	21340.1	31342.2	29945.2	38736.9	38153.8	63299.8	77609.4	21073.2	25153.8	62814.5	22757.5	44902.9	39641.7	41369	55007.9	67181.1	31472.9	53152.3	54588	34467.9	27138.9	33581.3	32408.2	21810.2	4500.91	2913.71	8058.47	6236.3
K00210	E1.3.1.12; prephenate dehydrogenase [EC:1.3.1.12]	2482.25	4185.68	1855.16	2290.18	2231.09	4875.16	1094.24	942.5	1492.67	2717.43	1338	3650.01	8216.67	3238	3667	6095.2	4611.61	6100.97	2860.84	2667.17	1604.16	1806.17	2001.5	2631.17	2522.03	2203.78	2288.6	1778
K00211	TYR1; prephenate dehydrogenase (NADP+) [EC:1.3.1.13]	34	34	34	38.5	55.5	382.5	178.5	0	16	56	0	166	393	77	153.5	290.5	159	271.5	295	61	10	70	57.5	18	226	78	228	250.5
K00213	DHCR7; 7-dehydrocholesterol reductase [EC:1.3.1.21]	82	38	72	61	90	56	27	0	0	0	0	0	35	12	0	15	0	0	0	43	31	24	0	77	76	59	104.5	41
K00214	BLVRA, bvdR; biliverdin reductase [EC:1.3.1.24]	13	43	63	0	0	17	0	0	0	9	0	10	19	0	0	3	3	3	0	122	77	184	118	23	2879.5	1048.83	509	360
K00215	dapB; 4-hydroxy-tetrahydrodipicolinate reductase [EC:1.17.1.8]	145421	190158	170807	122631	115462	218253	134073	64299	63304.1	135141	63009.9	131251	168685	118839	189820	175505	89405.9	145319	105580	158530	105585	145304	134812	119713	129246	103902	121679	102996
K00216	entA; 2,3-dihydro-2,3-dihydroxybenzoate dehydrogenase [EC:1.3.1.28]	8118.5	12997.1	11039.3	16898	18627.8	24110.5	38647.5	3645.85	6180.07	16819.7	13356.3	11561	8025.95	11312.7	16446.9	21055.7	12676.9	15241.6	22751.5	8142.85	8974.08	11958.7	19806.6	8745.67	3565.6	3324.55	2528.68	2510.9
K00217	E1.3.1.32; maleylacetate reductase [EC:1.3.1.32]	1945.12	8763.8	8076.38	1914.52	1215.63	3149.77	1444.14	1000.7	953.5	2188.86	1381.67	2395.08	2510.92	3033.87	5997.45	4352.58	1738.9	2489.46	1200.31	4390.4	2888.37	4214.54	4272.07	2189.8	1593.55	1324.5	1781.16	1520.67
K00218	por; protochlorophyllide reductase [EC:1.3.1.33]	313	151	169	170	131	117	35	10	11	166	20	405	455	114	312	184	69	38	0	258	143	304	177	266	3369.5	1425.83	654	538
K00219	fadH; 2,4-dienoyl-CoA reductase (NADPH2) [EC:1.3.1.34]	25648.9	38732.7	35620.4	39276.4	30694.2	54799.1	63833.8	60667.7	41814.1	68279.1	45262.9	48957.8	44843.9	60138.5	72793.4	67364.2	30779.3	52261.7	60773.2	54502.6	34581.6	38194.3	45596.8	24045.9	12512.8	9309.49	11611.5	10931.6
K00220	tyrC; cyclohexadieny/prephenate dehydrogenase [EC:1.3.1.43 1.3.1.12]	30091.7	28385.5	23356.3	17255.6	15503	32854	13576.3	6551.25	6839.7	16562	9674.75	19729.6	32553.7	14098.8	20451.2	26129.2	12567.6	21083.5	9474.97	21439.8	15436.8	20622.2	19619.1	24835.8	14661.5	11974.5	16065.4	13842.8
K00221	E4.99.1.2; alkylmercury lyase [EC:4.99.1.2]	99.6	112.2	133	209.4	157.2	218.8	122.2	44.2	40.2	139.2	32	180.2	57.8	42.6	343	322.8	54.8	125.6	41.6	439.6	175.6	240.2	199.8	131.6	129.4	80.1	103.9	79.2
K00222	TM7SF2, ERG24; Delta14-sterol reductase [EC:1.3.1.70]	45	98	91	49	30	118	13	0	68	130	36	214	469	78	121	465	273	528	169	138	55	115	83	48	408	260	205	170
K00226	pyrD; dihydroorotate dehydrogenase (fumarate) [EC:1.3.98.1]	29298.2	29435.5	25735	19582	20887.5	36746	17036.7	3101.5	4302	10044	3405	12989	19552.3	8469	9621.5	17086.5	8675.5	14626	7460.5	20686.5	14037.5	22858	18599	22772.5	23861.5	20290.7	16166.5	13617
K00227	SC5DL, ERG3; Delta7-sterol 5-desaturase [EC:1.14.19.20]	731	147	168.5	225	331.5	1105.5	759.5	254.5	960.5	696.5	86	672	1858	157	285.5	1061.5	731.5	1814.5	1646	663	994	445	179	171.5	638	391	490.5	443.5
K00228	CPOX, hemF; coproporphyrinogen III oxidase [EC:1.3.3.3]	84765.5	91840	78788.7	78521.6	72579.3	144668	102646	53164.3	49239.9	102931	50200.5	90737.6	123116	83514.8	117684	129403	68089.2	110452	91998.6	90563.4	62712.1	82401.1	77521.6	71267	51903.6	38658.9	51794	44538.8
K00230	hemG; menaquinone-dependent protoporphyrinogen oxidase [EC:1.3.5.3]	5253.92	10187	10428.2	11154.5	17321.5	16536.3	30152.7	2894.64	2909.58	11207.9	2334.84	9941.29	4686.77	5637.71	12254.5	14867.3	10609.4	9121.38	12357.4	12065.7	5905.18	11393.3	8112.24	5815.47	12692.1	10007.2	9126.33	8481.14
K00231	PPOX, hemY; protoporphyrinogen/coproporphyrinogen III oxidase [EC:1.3.3.4 1.3.3.15]	40555.5	75983.8	79798.9	29157.3	28334.7	49802.1	23337.4	8249.85	10561.3	24298.5	8594.18	26090	29527.7	25117.9	57159.1	26988.8	11760.8	21436.1	10455.8	50305.4	32606.2	49779.6	44899.1	32245.5	49884.1	41885.2	41247.8	34693
K00232	E1.3.3.6, ACOX1, ACOX3; acyl-CoA oxidase [EC:1.3.3.6]	4912.6	4801.71	4672.63	4984.7	3393.46	6950.5	2672.65	2725.2	3243.55	5342.51	2143.58	8594.95	6821.04	4852.69	17709.3	8219.41	2762.57	5518.71	2653.36	9731.51	4672.32	5184.4	4908.13	4372.05	18134.6	14413.4	19043.9	16507.1
K00239	sdhA, frdA; succinate dehydrogenase / fumarate reductase, flavoprotein subunit [EC:1.3.5.1 1.3.5.4]	146415	203382	187122	125564	117196	221353	136748	65929.1	65344	142355	63988.6	136382	169134	124480	207164	178480	90332	147556	108963	168180	110976	154281	141904	121389	147687	119173	133358	112535
K00240	sdhB, frdB; succinate dehydrogenase / fumarate reductase, iron-sulfur subunit [EC:1.3.5.1 1.3.5.4]	145200	200467	184915	122526	115055	218191	134045	65220	64496.1	137328	63216.6	133855	168364	122032	201932	173813	88124.2	145491	105177	165172	109143	150353	140015	119591	139925	112459	126288	107319
K00241	sdhC, frdC; succinate dehydrogenase / fumarate reductase, cytochrome b subunit	141238	191194	175388	119197	112552	213374	131973	63385.2	62398.8	132714	61688.6	127147	163601	116794	187821	169536	86758.4	142392	103830	156791	104817	144411	134530	116082	128637	103823	116488	98898.7
K00242	sdhD, frdD; succinate dehydrogenase / fumarate reductase, membrane anchor subunit	71692	83041.1	71700.2	68335.5	58372.3	114925	87888.9	51941.3	46376.2	93323.1	48869.1	78716.9	98342.3	77652.2	108104	107391	53993.8	90294.1	76497.1	85247.9	58140	71202.6	72202	62526.4	37411.1	30678.9	40396.8	35031.5
K00243	K00243; uncharacterized protein	12209.8	44085.9	44121.1	19205.4	25149.6	37287.7	44062.3	24368.8	17169.8	36243.9	17184.4	28297.4	27026.8	32569.2	43737.6	44912.9	23499.5	35036.9	34305.6	25863.6	18370.7	26989	27130.6	9576.46	11278.5	7827.26	13682.5	10421.6
K00244	frdA; fumarate reductase flavoprotein subunit [EC:1.3.5.4]	21886.2	41774.2	41012.2	22391.6	28554.1	35842.9	40366	5640.85	6606.04	19703.3	5608.33	18413.5	17998.3	15488.7	25262.3	27073.1	17677.2	20558.1	19075	25263.3	17581.3	28695.4	23601.1	19715.2	9632.27	8158.47	10334.2	9097.12
K00245	frdB; fumarate reductase iron-sulfur subunit [EC:1.3.5.4]	20224.9	26048	24316.2	20901.3	27949.1	33763.5	38195.4	3026.6	4147.95	14875.8	3540.33	13527.2	13672.3	8401.5	10765.8	20894.3	14556.2	16331.1	15917.4	16744.3	12068.1	21328.6	16590.6	17674.2	5814.83	5347.05	4366.17	3929.14
K00246	frdC; fumarate reductase subunit C	20057.9	20517	17962.2	20734.3	27728.1	33619.5	37900.4	2564.6	3667.95	13995.8	3154.33	13352.2	13474.3	6987.5	7306.83	20684.3	14452.2	16166.1	15803.4	14075.3	10218.1	18636.6	14154.6	17543.2	4975.83	4543.05	3414.17	3187.14
K00247	frdD; fumarate reductase subunit D	17544.9	17920	15728.2	18354.3	25102.1	30211.5	36484.4	2394.6	3472.95	13527.8	3000.33	12809.2	12600.3	6643.5	6896.83	19888.3	13970.2	15707.1	15644.4	12034.3	8713.11	16715.6	12567.6	15484.2	4094.83	3741.05	2993.17	2728.14
K00248	ACADS, bcd; butyryl-CoA dehydrogenase [EC:1.3.8.1]	69837.1	65475.9	53996.9	52084.7	44232	80276.9	44131.5	33114.3	27696.4	54945.1	25485.8	61975.4	71457.1	49747.2	64773.9	77932.4	34465.5	64600.8	41666.1	58842	37655	55341.2	49007.7	54758.1	48709.2	40663.7	36306.6	32217.8
K00249	ACADM, acd; acyl-CoA dehydrogenase [EC:1.3.8.7]	180874	205361	175972	125802	97914.2	216874	99776.6	182341	114828	174635	135845	198004	259512	182735	267086	244063	114598	199189	117587	220226	127389	160894	173185	144785	185414	150095	164407	149898
K00252	GCDH, gcdH; glutaryl-CoA dehydrogenase [EC:1.3.8.6]	91575.4	103723	83670.5	78247.8	65313.9	141868	79770	57347	53284.2	101781	52581.2	100351	127082	88940.6	151077	127001	58133.9	106804	80369	108893	70338.2	86325.1	83484.9	72817	79599.9	61916.5	82851.4	70959.6
K00253	IVD, ivd; isovaleryl-CoA dehydrogenase [EC:1.3.8.4]	52858.4	56633.5	48963.2	52342.6	43887.3	86069.1	72456.9	47395.9	41175.7	79513.6	43753.5	65958.5	80809	65991.4	84463.5	91793.3	45815.1	78359.2	68678.6	63020.7	44450.1	50768.7	54726.1	45481.8	17565.2	14084.3	18955.6	16680.5
K00254	DHODH, pyrD; dihydroorotate dehydrogenase [EC:1.3.5.2]	82554.6	99624.7	83599.5	77560.2	71889.8	142631	100559	54920.4	50507.8	99357.7	50579.4	94746.7	123832	85790.7	130067	129404	66210.2	109059	89636.1	96565.3	65263.9	80171.4	78215.3	68948.7	71294.9	54833.3	70107.6	59492
K00255	ACADL; long-chain-acyl-CoA dehydrogenase [EC:1.3.8.8]	2068.67	1731.33	1708.33	2689	1448.67	4288.83	1573.33	986.33	1295	2090.67	1000	4151.83	3129	1884.33	7018.49	6283	2558	3822	1869	3134	1832.5	1264.33	1288.83	2023	7949.67	6238.33	8021.33	6916
K00256	E1.3.99.16; isoquinoline 1-oxidoreductase [EC:1.3.99.16]	628.83	444.33	444.83	375	361	1074.83	372.83	281.84	392.66	770.67	233.33	1042	1539.66	565.33	1150.01	1347.83	527.67	1321	610	438.17	261.33	532.33	397.5	434.67	1154.37	911.4	655.16	592
K00257	mbtN, fadE14; acyl-ACP dehydrogenase [EC:1.3.99.-]	262716	292800	263883	234409	193728	382251	259141	241445	180251	309316	186526	287636	348223	282946	403322	377500	180121	309616	251607	321960	205811	249469	255184	218626	198464	158699	174391	154787
K00259	ald; alanine dehydrogenase [EC:1.4.1.1]	93353.3	131488	123042	68265	80425.4	138093	81496.4	20133.2	25928.4	67169	33525.1	77063.2	115542	56344.7	120974	100342	61788.6	86037.4	53307.6	96784.8	63261.8	94300.8	90695.5	71827.7	108719	85625.1	100747	85056
K00260	gudB, rocG; glutamate dehydrogenase [EC:1.4.1.2]	649.67	42124.2	52030.7	1214	1267	1113.05	1808.88	2514	3076	7885.5	3058	518.5	467	11348.8	28273.2	906	335	200.7	393.2	17574.5	13545	20753.5	20734.5	487.5	6985.12	6285.81	5785.38	4224.13
K00261	GLUD1_2, gdhA; glutamate dehydrogenase (NAD(P)+) [EC:1.4.1.3]	54047.1	55473.2	51272.5	41014.4	43348.8	83457.7	38004.4	9379.85	12724.3	31630.1	9248.49	42928.4	58843.5	27967.9	52244	57425.7	30463.8	48694.3	27383.1	43819.6	27072.9	44735.2	35878.3	41115.3	78972.4	62470.9	69917.1	56810.3
K00262	E1.4.1.4, gdhA; glutamate dehydrogenase (NADP+) [EC:1.4.1.4]	28981.2	49061.4	43237.8	32697	34595.2	57094.4	49008.6	27803	21435.9	45558.5	20476.2	38087.4	37284.6	38524.2	47778.4	56581.6	26810.9	42714.5	34715.4	34517	24586.2	35936.9	33175	23031.2	25553.8	19503.8	25557.7	20377.9
K00263	E1.4.1.9; leucine dehydrogenase [EC:1.4.1.9]	28456.2	65320.2	72406.3	34159.7	22182.2	52333.3	40778.8	40517.5	33273.4	51549.6	35809.5	35644.8	47125.7	50007.9	83021.8	54315.6	27732.8	49338.8	51915.8	59911	40447.5	47516	54464.4	26103	24371.6	19769.4	23508.9	21688
K00264	GLT1; glutamate synthase (NADPH/NADH) [EC:1.4.1.13 1.4.1.14]	0	0	0	0	0	0	0	0	0	0	0	0	0	0	0	0	0	0	0	0	0	0	0	0	0	0	0	7.5
K00265	gltB; glutamate synthase (NADPH/NADH) large chain [EC:1.4.1.13 1.4.1.14]	101875	138408	128906	90686.7	80859.8	164366	112475	58434.1	55400	117293	55160.9	103336	128207	98654.4	159725	137643	65613	114175	93316.7	123617	84495.9	112672	104955	85302.2	87242.2	71385.4	85143.8	71785.6
K00266	gltD; glutamate synthase (NADPH/NADH) small chain [EC:1.4.1.13 1.4.1.14]	152792	197788	186906	125579	115571	222968	139984	84232.7	72855.8	146759	76564.6	133342	176624	126438	196079	184832	90635.9	151537	115309	169606	113054	155640	148380	124705	124330	99741.9	112420	95487.4
K00270	pdh; phenylalanine dehydrogenase [EC:1.4.1.20]	65.5	8365.5	9224.5	34	57	95	279	533	850.5	1772.5	526.5	64	75.5	2433.5	5464.5	0	49	0	54	3818.5	3439	3645	3740	71	993	948	143	85
K00271	vdh; valine dehydrogenase (NAD+) [EC:1.4.1.23]	1360.73	1555.93	1460.94	1425.83	695.5	1451.34	434.33	1184.69	1073.45	1844.14	764.52	3602.71	1792.76	2049.46	6147.37	1904.83	365.34	1118.83	469.74	3784.97	1410.63	1358.3	1603.02	1610.32	7996.42	6038.75	6567.84	5812.42
K00273	DAO, aao; D-amino-acid oxidase [EC:1.4.3.3]	1158.24	1422.07	1225.76	1116.96	675.7	1540.84	437.13	947.63	1044.21	1755.08	736.59	3202.56	2493.89	1806.95	4998.27	2678.65	1226.94	2225.43	1099.34	3112.5	1170.21	1255.64	1373.42	988.08	7349.76	5509.82	6322.54	5241.67
K00274	MAO, aofH; monoamine oxidase [EC:1.4.3.4]	35994.7	48028.8	41715.7	29412.1	28446.8	49999.8	37368.9	28381.3	21311.8	36027.8	23057.2	37722	52697.9	37459	52944.1	48294.1	27805.6	36681.7	41083.9	43918.3	29065.3	38156.1	36282.2	31254.6	48800.4	37236.9	44474.8	39682.9
K00275	pdxH, PNPO; pyridoxamine 5'-phosphate oxidase [EC:1.4.3.5]	110637	123788	102786	97190.9	90992.5	174992	114802	59214.8	56595.7	116082	55956	113294	148933	98693.8	145341	152277	78727.9	128143	97948.6	116762	77783.5	103204	96483.4	92282.8	85724.7	66507.2	85519	72171.4
K00276	AOC3, AOC2, tynA; primary-amine oxidase [EC:1.4.3.21]	5521.68	6485.25	5523.93	5825.66	4052.3	8212.77	4360.9	21120.6	10083.7	6794.99	13803.2	8970.15	7536.65	10484.1	18858.9	10800.7	4065.1	7550.96	4078.87	16300.5	6883.78	6507.27	10942.7	5300.7	16815.6	13270.1	12487.9	11451.6
K00278	nadB; L-aspartate oxidase [EC:1.4.3.16]	119897	145291	127189	93980.6	97931.8	169293	102894	42391.5	39509.3	90795.3	37330.4	100717	129026	81905.4	130813	133150	72336.6	106591	71170	113922	73215	107860	94367.2	94308.8	111248	89917.2	96430.7	81855.1
K00280	LOXL2_3_4; lysyl oxidase-like protein 2/3/4 [EC:1.4.3.-]	0	0	0	0	0	0	5.5	0	0	0	0	0	0	0	0	0	0	0	0	5.5	0	0	0	0	14	33	30	3
K00281	GLDC, gcvP; glycine dehydrogenase [EC:1.4.4.2]	86681.5	98871.6	83804.6	82453	76418.9	143936	104565	73353.4	56561.1	103254	60237.4	93851.1	118547	90077.5	127859	130462	65406.9	106289	91560.9	106233	66873.6	86134.3	85028.8	70915.8	62638.3	47473.4	62130.4	51474.4
K00282	gcvPA; glycine dehydrogenase subunit 1 [EC:1.4.4.2]	50250.1	85141.5	80762.8	34632.8	33069.3	63272.3	26553.3	7937.42	11413.1	31492.9	11682.9	31502.5	41918.8	30684.8	57090.6	36264.1	19723.7	31917.9	13447	52953.4	35302.2	56429.7	50168.5	41991	57012.8	48588.2	45045.8	39251.7
K00283	gcvPB; glycine dehydrogenase subunit 2 [EC:1.4.4.2]	50075.1	84030.5	80340.8	34048.8	32846.3	62431.3	26399.3	7843.42	11357.1	31275.9	11378.9	31069.5	41389.8	30263.8	56880.6	35487.1	19389.7	31232.9	13194	52693.4	35212.2	56163.7	49674.5	41615	57042.8	48610.2	45031.8	39266.7
K00284	E1.4.7.1; glutamate synthase (ferredoxin) [EC:1.4.7.1]	15215.1	26448.6	30849.2	10357.8	9672.66	18270.8	7809.6	3863.01	4316.14	10680.2	3550.99	13632.9	18963.5	11616	25443.2	15477.1	6947.84	12736.4	7159.67	16688.1	10097.5	17093.1	15899.7	11783.9	32654.3	25857.1	25456.1	21746.2
K00285	dadA; D-amino-acid dehydrogenase [EC:1.4.5.1]	139786	164757	158390	112432	100335	211346	151222	112179	84723.7	161685	102781	134028	187909	135195	191708	184007	95711.7	161112	150856	153700	105462	137743	147237	110506	70087.8	55488.1	69316.2	58731.8
K00286	proC; pyrroline-5-carboxylate reductase [EC:1.5.1.2]	152897	214744	204607	124255	118032	224469	138124	65561	64915.6	138918	64240.9	129020	170186	123381	202798	172168	87771.6	145715	105958	169064	116921	159065	148408	121630	126090	101341	112570	96006.6
K00287	DHFR, folA; dihydrofolate reductase [EC:1.5.1.3]	87548.7	128754	121243	82969.5	80007.4	159138	108215	54808.6	52742.2	104293	50285.1	94879.6	121227	91964.1	147314	130062	67639.1	110580	89899.4	108136	75453.3	97705.3	94351.1	72476.4	77492.4	60192.9	80184.5	66196
K00288	MTHFD; methylenetetrahydrofolate dehydrogenase (NADP+) / methenyltetrahydrofolate cyclohydrolase / formyltetrahydrofolate synthetase [EC:1.5.1.5 3.5.4.9 6.3.4.3]	1377	941	729	627	745	1192	610	49	90	116	52	305	783	113	115	272	175	242	148	765	456	878	505	809	2865	2188.5	953	794
K00289	ALDH1L; formyltetrahydrofolate dehydrogenase [EC:1.5.1.6]	0	0	0	9	0	0	0	0	0	0	0	22	0	0	40	18	0	26	0	0	12	0	0	0	50	52	33	47
K00290	LYS1; saccharopine dehydrogenase (NAD+, L-lysine forming) [EC:1.5.1.7]	5415.17	15755.6	17549.2	4484.25	4359.84	9766.76	3728.13	1770.16	1894.17	4393.49	2208.59	4509.83	6246.92	5858.67	10817.8	5806.67	3771.34	5607.08	2464.07	7451.25	5097.18	7028.18	8554.3	5021.16	6117.68	4393	9046.07	7262.38
K00293	LYS9; saccharopine dehydrogenase (NADP+, L-glutamate forming) [EC:1.5.1.10]	4317.28	4905.65	3977.65	3284	5115.17	10664.2	5864.69	925	1267.35	4264.18	1039.33	5411.16	8365.5	2572.02	8250.67	5431.82	3468.68	5605.43	4730.17	4440.31	3089.35	6107	4028.69	3210.99	5590.13	3850.83	8874.17	7127.19
K00294	E1.2.1.88; 1-pyrroline-5-carboxylate dehydrogenase [EC:1.2.1.88]	48617.9	88540.1	87244.4	37777.8	40708.6	72756.2	33979.1	9469.94	13119.7	31854.6	10271.3	36211.7	50487.8	33090.6	67077.8	46192.5	25677	39054.6	21685.5	53825.8	36456.6	56644.6	49149	37597.2	57950.1	46725.7	46495.1	39404.9
K00296	E1.5.1.19; D-nopaline dehydrogenase [EC:1.5.1.19]	2954	1386	1172	1213	1420	1681	706	314	376	613	301	739	1889	493	569	758	355	617	264	1260	1254	1445	893	1364	28	15	0	0
K00297	metF, MTHFR; methylenetetrahydrofolate reductase (NADPH) [EC:1.5.1.20]	121772	136691	113664	105422	98261.7	194489	128644	61606.5	60640.4	127284	60956.3	119025	154875	102599	159610	161607	82683.6	134660	108799	130819	90156.8	115949	107371	99931.5	108278	84390.2	107619	90137.4
K00298	ceo; N5-(carboxyethyl)ornithine synthase [EC:1.5.1.24]	0	0	0	0	0	199	137	0	0	0	0	0	0	0	0	0	0	39	45	0	0	0	0	0	0	0	0	0
K00299	ssuE; FMN reductase [EC:1.5.1.38]	39478.3	93576.7	100380	37599.1	23492	58457.6	43325.7	58396.2	44995.9	76116.5	42243.1	70608	63251.9	73918.6	116268	76070	25219.5	58728.3	47282.9	80457.2	57297.4	63750.4	70289.7	34545.2	51392.2	41048	45274.5	39726.6
K00301	E1.5.3.1; sarcosine oxidase [EC:1.5.3.1]	25531.4	28054.5	24427.2	16212.9	14789.3	32884.2	19550.9	5468.57	6087.62	13087.4	8464.96	17765.9	22329.4	12209	22121	20791.7	9309.66	14686.7	14433.1	22774.6	15916.4	20666.8	18969.7	21225.9	20743.7	17166.6	22916.1	18815
K00302	soxA; sarcosine oxidase, subunit alpha [EC:1.5.3.1]	52164.3	55390.2	45731	34286.1	26024.8	57523	36427.8	34380.2	25603.1	52657.1	32125.1	52275.1	67985.3	48646.8	53741	68332.9	28934.3	50351.6	38489.4	48676.3	32573.3	42933.4	42380.9	40291.4	15421.5	12263.3	14058.9	12449.1
K00303	soxB; sarcosine oxidase, subunit beta [EC:1.5.3.1]	70227.8	70059.9	55652.4	46551.7	36581.6	78912	58036.3	57995.7	37827.3	66607.1	50224	71195.2	91518.1	67282.8	74700.1	90980	40493.2	68813.8	62909.5	69085.5	43222.8	55887	59103.5	56007.2	35735.9	28426.2	31279.2	27341.6
K00304	soxD; sarcosine oxidase, subunit delta [EC:1.5.3.1]	45384.3	45017	36548.8	29920.8	22889.4	49562.2	32998.1	32884.5	22857.7	46770.3	29955.2	46495.5	58063.1	43904.4	47765.7	59159.7	23599.6	41379.3	34138	42804.3	28861.7	36215.1	37128.5	35529.7	10765.3	8584.04	10666.5	9488.86
K00305	soxG; sarcosine oxidase, subunit gamma [EC:1.5.3.1]	42214	42191.7	34295.9	27897.7	21485.3	46552.9	31745.5	30829.3	21125	42218.7	26184.1	42817.2	50880.3	40542.1	43503.2	52118.1	20235.8	36655.6	32115.7	39573.3	26952.8	33520.4	34335.7	32787.9	10563	8001.12	9961.85	9022.03
K00306	PIPOX; sarcosine oxidase / L-pipecolate oxidase [EC:1.5.3.1 1.5.3.7]	33	0	79	55	51	170	71	0	0	0	0	28	19	0	28	21	43	103	52	90	62	70	60	21	900	662	582	496
K00311	ETFDH; electron-transferring-flavoprotein dehydrogenase [EC:1.5.5.1]	69103.2	78668.1	67796.6	65196.9	56278.2	112494	83960.5	49698	44498.3	89425.6	47746.5	74793.7	97569.8	73978.4	99852.4	104672	53357.2	89937.2	74935.4	78255.1	55186.5	67078.2	68561.6	59559	32750.7	26878.2	30463.7	27325.5
K00313	fixC; electron transfer flavoprotein-quinone oxidoreductase [EC:1.5.5.-]	4165.75	22052.1	25057.3	3595.74	2959.99	4481.41	4749.53	2822.55	3698	7058.67	3301.5	4236.48	4197.16	7520.29	15141.8	5084.87	2359.58	2999.17	3581.75	12635.8	10298.1	12296	12427.7	4090.21	8083.09	6760.34	8840.41	6409.6
K00314	SARDH; sarcosine dehydrogenase [EC:1.5.8.3]	294	218	137	37	36	105	42	15	49	30	18	50	120	89	38	18	15	20	18.67	156	116	123	146	204	2	9	0	15
K00315	DMGDH; dimethylglycine dehydrogenase [EC:1.5.8.4]	25999.8	20323	18597.8	13079.6	11758.8	21906.3	8311.6	5514.75	5146.45	10364.2	7159.75	14479.1	24299	11583	13703.5	16483.5	7308	10587.2	3545.55	15982.3	13112.8	15143.7	14924.6	17127.8	2665	2363.25	3650	3269
K00316	spdH; spermidine dehydrogenase [EC:1.5.99.6]	1278.91	940.06	308.83	6345.4	13460.9	11343.1	24641.9	18669.8	7577.32	7206.9	11310.7	5161.21	1357.8	5733.9	1562.14	8845.46	8447.11	6332.97	9199.42	6536.68	2301.02	3689.37	6605.67	2087.88	333.54	288.88	634.07	606.03
K00317	dmd-tmd; dimethylamine/trimethylamine dehydrogenase [EC:1.5.8.1 1.5.8.2]	4365.25	2433	2282	2065	2104.25	3136	1241.75	919	807.5	1190.25	807	1607.5	3318	1288.5	1923.5	1685.75	740.25	1398.75	507	2217.5	2039	2273	1768.5	2383.5	692.5	473	390.5	373
K00318	PRODH; proline dehydrogenase [EC:1.5.-.-]	46329.2	85212.8	82132.7	36510.9	39730.5	72234.7	33633.3	8844.27	12236.9	30771.9	9695.35	35920.4	47659.1	31323.2	67415.8	43218.3	23477.4	35678	20448	50503.9	33978.8	55330.1	46362.3	36707.4	56889.6	45889	44811.9	38811.8
K00320	mer; 5,10-methylenetetrahydromethanopterin reductase [EC:1.5.98.2]	1678.5	1241.75	1390.83	926.58	994	1825.17	735	659.83	614.92	846.25	809.08	2476.25	2068.67	954.33	2950.83	1457.92	525	1106.66	218.5	2300	1168.67	1540.09	1201.91	1446.75	6630.51	5408.59	3286.83	3119.01
K00322	sthA, udhA; NAD(P) transhydrogenase [EC:1.6.1.1]	30614.2	33894.4	26671.9	23641	19457.2	39540.9	26747.7	26801.6	18263.9	33236.8	18697.8	34096.1	32860.5	32898.9	36500.4	44731.9	17981	34478.8	27429.4	31971.7	20797.2	26895	26080	23984.2	18005.5	15313.4	17294.8	13957.2
K00324	pntA; NAD(P) transhydrogenase subunit alpha [EC:1.6.1.2]	187531	202122	175985	160941	136363	274535	174789	107778	99095.9	192852	102486	176243	232614	167126	236081	232064	112190	199879	154095	201602	136070	169842	168444	156131	119417	96213.1	103344	92088.9
K00325	pntB; NAD(P) transhydrogenase subunit beta [EC:1.6.1.2]	81034.5	88408.6	76614.6	78856.8	67410.4	130749	98116.5	54376.5	49618.3	105617	51031.1	89540.9	110362	84205.7	122327	123582	61949.8	100905	88511.3	95218.7	63084.1	81504.9	77210.6	69378.6	64687.5	51202.3	56893.4	50556.6
K00326	E1.6.2.2; cytochrome-b5 reductase [EC:1.6.2.2]	110	69	57	49	79	196	157	0	9	0	0	23	41	0	0	26	20	70	100	89	70	46.5	49	54	174	152	0	6
K00329	E1.6.5.3; NADH dehydrogenase [EC:1.6.5.3]	0	0	0	0	0	0	0	0	0	0	0	0	0	0	0	0	11	0	0	0	0	0	0	0	17	9	7	0
K00330	nuoA; NADH-quinone oxidoreductase subunit A [EC:1.6.5.3]	184078	218170	188273	146708	142914	269409	157423	68336.1	68550.6	149676	66201.4	153629	204761	129088	203711	198130	101003	166492	116493	181987	121793	173973	153066	147921	160008	128908	140870	118429
K00331	nuoB; NADH-quinone oxidoreductase subunit B [EC:1.6.5.3]	163825	196590	169928	132150	128550	245452	145961	65925.7	65424.9	141792	63435.7	145056	192169	122537	197157	187076	95443.2	156921	111455	166921	111543	157658	139306	131379	152529	122196	137485	115264
K00332	nuoC; NADH-quinone oxidoreductase subunit C [EC:1.6.5.3]	146216	179162	157734	110645	102253	206690	99930.6	40693	49258.6	105973	46962.7	113494	163794	94801.9	167017	144474	74278.1	125033	77972.6	144062	98018.5	135666	121037	117763	135273	109752	122856	103108
K00333	nuoD; NADH-quinone oxidoreductase subunit D [EC:1.6.5.3]	149553	181396	159570	112366	103990	210257	101688	41666.3	51242.3	107203	47774.8	114970	166106	95663.2	168520	145536	74825.4	126004	78816.4	147364	101743	137865	123470	119877	142685	115569	127840	107367
K00334	nuoE; NADH-quinone oxidoreductase subunit E [EC:1.6.5.3]	157384	173287	142837	126889	121004	229214	136873	63494.8	61809.4	131856	61576.5	135002	178106	113764	171887	176098	89125.3	145876	103907	149919	101325	139433	125242	127460	120040	96575.4	107579	92145.1
K00335	nuoF; NADH-quinone oxidoreductase subunit F [EC:1.6.5.3]	157262	170904	139968	130439	123515	232276	141492	63507.3	62294.7	139646	61105.7	137319	178804	115452	175359	183403	93533.4	151128	112464	150315	99939.9	143557	124525	126932	132143	106571	114636	97744
K00336	nuoG; NADH-quinone oxidoreductase subunit G [EC:1.6.5.3]	142662	157074	128084	120354	113377	213619	133290	62236.8	60514.4	135481	59798	130774	170711	111542	166689	174732	89567	144170	109150	138810	92895.3	132309	115679	116073	112278	89858.2	101756	86722.6
K00337	nuoH; NADH-quinone oxidoreductase subunit H [EC:1.6.5.3]	164418	196334	169716	131818	127998	245246	145418	65985.7	65518.3	142090	63511.4	145816	192956	122602	197487	186830	95187.6	156873	111206	167214	111516	157862	139706	132083	151905	121324	137830	115430
K00338	nuoI; NADH-quinone oxidoreductase subunit I [EC:1.6.5.3]	181983	215341	186108	145408	141553	266294	156110	67881.1	68027.3	148509	65715.4	152440	202671	128394	201855	196459	100312	165267	115626	179843	120458	171893	151032	145911	156753	126630	139250	116991
K00339	nuoJ; NADH-quinone oxidoreductase subunit J [EC:1.6.5.3]	162914	197565	170609	131588	128159	245144	146039	65939.7	65179.6	141664	63334.4	144145	190165	122169	197678	184949	94096.9	154870	110418	166884	111741	157959	139843	131319	152111	121693	137426	115121
K00340	nuoK; NADH-quinone oxidoreductase subunit K [EC:1.6.5.3]	184524	219708	189715	145645	142717	269390	156311	68342.1	68581.3	146994	66199.4	153539	204990	128845	204121	196109	100215	166586	113453	181708	121910	172694	153528	148283	159294	128330	140139	117989
K00341	nuoL; NADH-quinone oxidoreductase subunit L [EC:1.6.5.3]	161462	196874	169871	131782	127944	245427	146522	65682.1	65107.8	141221	63025.4	144045	189655	122057	196344	187011	95342.6	157063	111767	167007	111047	157159	139234	130525	153758	123313	137558	115429
K00342	nuoM; NADH-quinone oxidoreductase subunit M [EC:1.6.5.3]	177523	209179	180307	139226	136935	261281	153184	66934.6	66981.1	145232	64171.4	151204	201843	125114	200405	194225	99000.8	163616	114711	176383	117386	168090	147330	141115	172087	138228	152686	127578
K00343	nuoN; NADH-quinone oxidoreductase subunit N [EC:1.6.5.3]	163843	196712	169929	132007	128288	245227	145890	65949.1	65448.3	141737	63392.4	145155	191791	122491	196997	186733	95270.9	156743	111339	167237	111613	157786	139572	131669	152258	121997	137112	114990
K00344	qor, CRYZ; NADPH2:quinone reductase [EC:1.6.5.5]	179265	197926	176158	140138	121228	233865	150074	113346	90773.7	182415	103322	187330	238241	161305	252407	236883	111640	193216	141293	191904	121712	164643	166233	144400	161673	130212	142920	125735
K00346	nqrA; Na+-transporting NADH:ubiquinone oxidoreductase subunit A [EC:1.6.5.8]	14913.4	10312	7923.9	15737.5	21597.1	31463.2	33671.2	3573.25	6246.95	24272.4	3491.58	22958.9	19718.7	13692.6	14625.6	31770.6	16118.3	26344.2	18894.2	8696.37	7479.4	13026.1	8574.42	10752.9	6195.65	5242.68	8497.48	6256.75
K00347	nqrB; Na+-transporting NADH:ubiquinone oxidoreductase subunit B [EC:1.6.5.8]	14913.4	10312	7923.9	15737.5	21597.1	31463.2	33671.2	3573.25	6246.95	24272.4	3491.58	22958.9	19718.7	13692.6	14625.6	31770.6	16118.3	26344.2	18894.2	8696.37	7479.4	13026.1	8574.42	10752.9	6195.65	5242.68	8497.48	6256.75
K00348	nqrC; Na+-transporting NADH:ubiquinone oxidoreductase subunit C [EC:1.6.5.8]	14919.9	10312	7923.9	15787.5	21601.5	31500.5	33816.9	3573.25	6246.95	24272.4	3491.58	22968.6	19729.8	13692.6	14625.6	31832.8	16118.3	26383	18992.2	8664.37	7466.4	13017.1	8564.42	10752.9	6195.65	5242.68	8497.48	6256.75
K00349	nqrD; Na+-transporting NADH:ubiquinone oxidoreductase subunit D [EC:1.6.5.8]	14913.4	10312	7923.9	15737.5	21597.1	31463.2	33671.2	3573.25	6246.95	24272.4	3491.58	22958.9	19718.7	13692.6	14625.6	31770.6	16118.3	26344.2	18894.2	8696.37	7479.4	13026.1	8574.42	10752.9	6101.99	5203.01	8497.48	6256.75
K00350	nqrE; Na+-transporting NADH:ubiquinone oxidoreductase subunit E [EC:1.6.5.8]	15817.4	10362	7923.9	21821.5	34873.1	41973.2	57764.2	3632.25	6679.95	30089.4	3900.58	27605.9	20687.7	13830.6	14625.6	40247.6	24353.3	32219.2	27586.2	8765.37	7813.4	15563.1	9461.42	12555.9	6195.65	5242.68	8497.48	6256.75
K00351	nqrF; Na+-transporting NADH:ubiquinone oxidoreductase subunit F [EC:1.6.5.8]	10937.4	7439.95	5511.9	14358.5	19817.1	27249.2	31745.2	3607.25	6292.95	24320.4	3566.58	22586.9	19759.7	13724.6	14549.6	32345.6	16369.3	26694.2	19090.2	6777.37	6167.4	10647.1	6636.42	7837.85	4720.65	3737.68	6557.48	4824.75
K00354	E1.6.99.1; NADPH2 dehydrogenase [EC:1.6.99.1]	739.83	29707	35227.2	784	966	840.3	1411.21	1929.34	2377.16	5487.17	2064.83	618	785.66	7907.58	20027.9	709.33	310.67	192.2	289.2	13501.2	10496.3	14936.3	13784.5	554.17	2443.51	2177.38	1267.49	1257.43
K00355	NQO1; NAD(P)H dehydrogenase (quinone) [EC:1.6.5.2]	30713.9	57478.8	50671.4	37381.7	20780.2	53575.8	45956.4	43269.5	36230.7	59988.1	26856.5	45042.2	44199.7	57725.3	78336.1	62511.4	21500	46621	52639.9	55947.8	40557.9	42643.4	38150.8	29378.9	10692.9	7985.88	11103.3	9275.15
K00356	E1.6.99.3; NADH dehydrogenase [EC:1.6.99.3]	44708.7	41944.1	34144.3	28954.7	26236.2	53087.1	21063.7	9384.64	11247.9	25916.3	13882.1	30298.6	56368.9	23339	36437	42870.7	24406.7	35720.2	17646.6	33510	23402.3	30064.2	27992	36220.4	28844.6	23821.3	24930.8	22785.7
K00360	nasB; assimilatory nitrate reductase electron transfer subunit [EC:1.7.99.-]	3309.58	3050.9	2786.69	3186.83	2230.5	3726.14	1490.37	1770.56	1770.92	3310.17	1237.02	5160.11	3414.54	2780.99	10413.6	3830.08	872.57	2278.04	890.26	6485.83	2826.78	3238.46	3188.06	2911.95	9918.08	7573.37	9466.43	8351.16
K00362	nirB; nitrite reductase (NADH) large subunit [EC:1.7.1.15]	61506.9	80413.5	80852.8	55023.2	54349.1	103241	79165.5	38147	34558.8	77571.5	31215.3	84025.6	92962.3	70091.2	112686	106323	47630.2	83423.1	64670.3	66250.7	44299	60072	57709.4	47941	51837.4	39279.8	53721.8	46384.1
K00363	nirD; nitrite reductase (NADH) small subunit [EC:1.7.1.15]	84796.7	98049.7	92506.6	68174.3	73641.4	132383	88019.7	36080.1	31884.9	65581.7	29617.4	73615.6	90998.6	57545.9	94279.6	97916.3	49033.5	79151.1	56404.7	78724.6	52913.1	77001	68351.2	66215.2	75059.6	61021.5	74874.4	62071
K00364	E1.7.1.7, guaC; GMP reductase [EC:1.7.1.7]	6273.98	38134.7	40202.3	11928.8	19004.8	19044.8	31432.3	4000.94	4706.61	16045.2	3597.66	12017.9	10131.6	14221.1	27296.2	18469.3	13578.8	13024	15267.3	16399.8	12324.9	19825.4	18198.1	6295.34	4342.2	3337.43	4340	4129.13
K00365	uaZ; urate oxidase [EC:1.7.3.3]	7621.55	10576	11469.3	4997.58	4215.33	6289.48	2710.08	2805.26	3138.79	6095.74	2575.71	8146.24	7890.54	5741.21	16918.9	6231.75	1994.24	4017.79	1394.59	11911.3	6691.66	8495.63	7534.72	5421.6	14368.5	11429.9	13160.6	11507.5
K00366	nirA; ferredoxin-nitrite reductase [EC:1.7.7.1]	4021	8514.82	9699	2769.25	2731.5	4352.38	2230.37	810.5	864.5	2232	1025	2324	3094	2718.58	7157.31	2586.5	940.83	1789.62	752.7	4646.17	2675.17	5538.05	4724.04	3404.83	8624.47	5799.92	6497.72	5261.64
K00367	narB; ferredoxin-nitrate reductase [EC:1.7.7.2]	7384.28	6824.65	6479.65	6262	8980.67	18813.3	9419.02	1804.5	2528.85	5935.68	1731.33	8815.16	13419.2	4518.52	12860.3	10710.6	5729.51	9150	6258	6803.81	4792.85	7818.5	5115.19	5227.99	19378.1	12968.2	17617.5	14710.2
K00368	nirK; nitrite reductase (NO-forming) [EC:1.7.2.1]	20436.3	22146.6	20382.5	13252.8	17103.7	27884.7	13470	5420.51	5857.41	13573.9	14748.2	16703.6	27544.1	11591.6	22835.2	17690.4	15284.4	18831.5	10677.8	18069.3	11951.4	17995.6	24885.1	14145.7	19447.1	15755.9	22108.7	16953.1
K00370	narG, narZ, nxrA; nitrate reductase / nitrite oxidoreductase, alpha subunit [EC:1.7.5.1 1.7.99.-]	9349.55	12366.7	11244.7	9690.19	8920.9	17592.4	15833.4	5074.18	7085.13	15290.1	4959.88	11889.9	12981.5	8273.53	19356.3	13403.3	6337.08	13615.1	14717.8	13502.1	11325	13630.4	9791.37	8036.11	14601.7	12092.9	11017.8	9917.09
K00371	narH, narY, nxrB; nitrate reductase / nitrite oxidoreductase, beta subunit [EC:1.7.5.1 1.7.99.-]	10662	14597.9	12977.4	10499.2	9622.27	19384.7	16789.2	5376.51	7458.8	16552.5	5422.88	12857.9	14067.1	8979.53	21395.3	14206.3	6703.08	14602.9	15153.8	14557.6	12076.1	15074.3	11263.2	9527.28	15169	12607.1	11760.1	10470.6
K00372	nasA; assimilatory nitrate reductase catalytic subunit [EC:1.7.99.-]	47875.5	69815.2	75795.4	34297.8	29456	62381.3	33489.1	31372.9	24098.7	43352.7	24437.8	47537.3	58421.4	45210.6	70699.2	57731.9	24408.5	44936.7	30127.9	54673.1	36531.3	45802.8	50563.1	37849.5	35233.1	28935.3	38058	32202.3
K00373	narJ, narW; nitrate reductase molybdenum cofactor assembly chaperone NarJ/NarW	6736.72	8015.88	7814.23	6526.36	5224.1	12824	12683	4631.51	6488.3	13866.1	4687.55	10302.9	12025.3	6571.7	16174.5	9788.46	4579.25	11302.2	13383.9	10417.6	9202.3	11182.6	7733.37	5997.78	10743.8	8914.09	9880.27	8582.09
K00374	narI, narV; nitrate reductase gamma subunit [EC:1.7.5.1 1.7.99.-]	7020.8	8290.21	8108.23	7005.94	5763.44	14231.2	13193.5	4759.18	6843.13	14315.1	4783.63	10861.8	12686.1	6845.86	17168.2	11578.2	5680.08	12927.6	14166.5	10712.6	9322.96	11341.9	7936.95	6332.53	11678.2	9678.09	10824.6	9332.09
K00375	K00375; GntR family transcriptional regulator / MocR family aminotransferase	85305.9	124616	119955	69884.4	62715.6	118554	86416	86318.9	60450	114992	65428.7	107680	122607	104095	144988	137084	61106	110189	82064.2	110427	70823.9	96948.7	95985.1	66098.9	76292.8	59101	60127.4	53641.7
K00376	nosZ; nitrous-oxide reductase [EC:1.7.2.4]	14945.7	17181.7	16225.9	10366.3	12999	26655.8	13900.9	3353.8	3697.65	10077.3	2884.83	12625.6	20569.8	8187.47	18001.6	13514.8	7640.36	14181.5	10168.4	13234.8	8752.55	15211.2	10824.7	10213.5	19374.5	14629.2	20069.4	16672.2
K00380	cysJ; sulfite reductase (NADPH) flavoprotein alpha-component [EC:1.8.1.2]	49524.8	105650	110200	69567.2	53525.3	111422	106306	82825.4	68397.1	114345	60094.5	76535.6	83115	102304	141325	110656	53330.9	93580.7	104706	105383	74993.2	84163.6	85491	46681	30885.6	23713.3	35189.7	28005.7
K00381	cysI; sulfite reductase (NADPH) hemoprotein beta-component [EC:1.8.1.2]	71543.9	89614.6	80411.9	57249.7	57645.1	110010	74657.4	58404.4	44176.4	89241.9	45502.7	84057.4	106369	79798.3	97858	110607	56318.6	94499.9	62037.1	77342.4	52081.4	68354.8	67176.7	56127	45961.6	36936.5	43108.4	37442.8
K00382	DLD, lpd, pdhD; dihydrolipoamide dehydrogenase [EC:1.8.1.4]	269589	386076	357509	223196	201958	401951	226796	147213	132758	255080	136833	243237	329648	237909	400159	317206	163524	267832	192173	322642	213419	284988	274747	223123	245200	196565	228529	195882
K00383	GSR, gor; glutathione reductase (NADPH) [EC:1.8.1.7]	58130.6	74427.5	63620.5	60535.8	51602.7	100164	82431.3	49111.7	43099.2	89711.6	46148.3	70775.2	80597.8	72323.2	93027.8	98230.3	49629.1	82372	74236.5	72625	51059.1	65396.1	65246.4	52646.4	29133	22510	29832.8	24746.6
K00384	trxB, TRR; thioredoxin reductase (NADPH) [EC:1.8.1.9]	265535	412009	388515	208324	201054	393084	213470	114811	112790	242259	119813	240305	312294	224049	388958	300948	149191	259675	165137	301260	204149	288153	278513	216430	262886	210992	235599	199127
K00385	asrC; anaerobic sulfite reductase subunit C	71	40	44.25	263	239	233.25	808	18	121	388	11	221	37	55	27.25	334	179	171	584	64	187	313	129	164.5	26.75	21	80.75	109.5
K00387	SUOX; sulfite oxidase [EC:1.8.3.1]	512.5	430	577	432.5	239.5	533.5	153.5	395	411.5	556	453	1183	994.5	713.5	2277.5	994.5	313	597	158	858.5	518.5	470	495	434	1973	1648.75	1691	1862
K00389	yidH; putative membrane protein	19056.5	30488.2	26467.3	17445.7	15087.6	26650.4	15507.5	6516.83	8098.32	16717.5	5405.26	17918.5	16312	18721.5	38800.7	20952.9	8976.65	15119.3	12574.6	25624.7	16314	22084.5	17579	16243.4	33190.5	26407.1	36527.2	30596.7
K00390	cysH; phosphoadenosine phosphosulfate reductase [EC:1.8.4.8 1.8.4.10]	89554.9	120234	109504	70453.6	76634.4	139348	90919.5	41844.1	38243.8	87078	36475.9	88337.3	116709	75534.2	121183	115873	63416.4	98569.1	69537.4	94489.6	62649.5	90852.1	80019	69599.8	93865.3	73974.5	90194.9	74579.1
K00392	sir; sulfite reductase (ferredoxin) [EC:1.8.7.1]	20587	19418.5	17457.6	15377.9	16788	33800.2	15794.7	4290.23	5494.92	12155.5	3813.59	18143	21891.6	9260.93	28799	20679.6	9211.59	16351.1	10302.8	22126.4	12605.6	20348.6	15638.7	15605.4	42841.4	32441.4	42948.4	34204.4
K00394	aprA; adenylylsulfate reductase, subunit A [EC:1.8.99.2]	163	100.4	72	69	89	108	24	0	0	36	0	74.5	126	10	58	48	16	83.6	5	85	43	85	72.58	138	149.01	133.5	33.5	20.88
K00395	aprB; adenylylsulfate reductase, subunit B [EC:1.8.99.2]	163	100.4	72	69	89	108	24	0	0	36	0	74.5	126	10	58	48	16	83.6	5	85	43	85	72.58	138	149.01	133.5	33.5	20.88
K00404	ccoN; cytochrome c oxidase cbb3-type subunit I [EC:1.9.3.1]	69958	58191.9	44857.3	55839.1	54316.5	99485.4	80343.5	75056	47902.7	92697.9	64731.8	81139.4	104177	74482.2	78297.7	109066	55996.3	91160.7	77244.4	68048.8	43046.1	59994	68981.6	53079.3	28666.2	23276.5	31418.2	25723.3
K00405	ccoO; cytochrome c oxidase cbb3-type subunit II	68048.8	55734	43356.8	52396	51751.2	94956.2	74687.5	56010.1	39999.1	83904.4	53333.6	79116.2	102565	66791.7	75324.6	103200	52443	86437.9	67285.3	60107.5	39846.3	54235.3	62394.6	51834.7	25065.2	20235	26970.9	22769.2
K00406	ccoP; cytochrome c oxidase cbb3-type subunit III	84563.1	92622.5	69427.4	69092.2	71743.7	131556	93939.7	59428.2	45236.2	101798	57398.3	93754.7	127102	82074	102899	132033	69925.9	109401	86664.5	77577.8	51599.3	77421.2	77212	63213.6	50203.9	39153.2	52988.3	43922.1
K00407	ccoQ; cytochrome c oxidase cbb3-type subunit IV	53486	40434.9	31829	43677	42364.9	75520	64935.7	53841.3	36739.9	74324.7	50516.2	68174.4	86266.7	59857.7	64632	92152.4	45899.5	73746.5	60181.8	49590.3	32452	41627	52045.9	39798.2	15152.6	12453.2	16507.6	14218.2
K00410	fbcH; ubiquinol-cytochrome c reductase cytochrome b/c1 subunit	2913	1485.5	1398	1644.5	1686.5	2655.5	1300.5	249.5	242.5	637	326	1044.5	1554.5	430	625.5	1001	514.5	1006	434.5	1293	971	1586	1463	2482.5	1955.5	1620.5	1432.5	1267.5
K00411	UQCRFS1, RIP1, petA; ubiquinol-cytochrome c reductase iron-sulfur subunit [EC:1.10.2.2]	66422.1	69602.1	57070.9	58810.1	53917	100955	80621.2	42275.2	35781.3	77597.8	44689.5	65389.1	91797.9	63822.7	83997.8	95976.7	50349.6	80748.8	69649	63824.7	44803.3	57547.5	62907.1	53077	29355.7	24051.9	30789.3	26483
K00412	CYTB, petB; ubiquinol-cytochrome c reductase cytochrome b subunit	71402.6	77014.8	63134.9	64047.8	57081.5	106784	82825.6	43328.2	37308.8	81015.2	46102.5	71353.6	96173.6	68176.8	94237.2	102847	53403.9	85940.2	71815	71918.8	48651.9	63377	68011.6	58395.3	48803.8	41125.9	43341.9	38611.1
K00413	CYC1, CYT1, petC; ubiquinol-cytochrome c reductase cytochrome c1 subunit	58636.6	65098.6	52817.9	54327.1	49656.6	94428.3	77423.4	41188.7	34526.8	74837.2	43362.5	62582.8	86935.5	61963.9	81281.5	92015.7	48771.6	78098.6	68406	59630.7	41379.3	52809	58675.1	47743	20561.1	16624.1	21636.2	19913.5
K00422	E1.10.3.1; polyphenol oxidase [EC:1.10.3.1]	0	0	0	0	0	34	0	0	0	0	0	0	0	0	44	82	62	50	0	0	0	0	0	0	0	0	0	0
K00423	E1.10.3.3; L-ascorbate oxidase [EC:1.10.3.3]	144	21	77	186	173	1004	643	0	40	41	0	69	72	0	96	39	34	268	249	114	122	24	11	75	333	243	1485	1241.5
K00425	cydA; cytochrome bd ubiquinol oxidase subunit I [EC:1.10.3.14]	104112	171165	165985	107348	99388	185811	150959	90397.5	79478.9	142836	73435.2	121704	143512	129089	197642	165077	85163.8	135035	120087	153662	106075	129460	125906	91509.2	92919.3	72625.9	84650.1	72596
K00426	cydB; cytochrome bd ubiquinol oxidase subunit II [EC:1.10.3.14]	103671	172614	168281	109403	100311	186025	154103	91039.5	79643.6	149751	73624.5	121794	142927	131190	199783	169483	87538	136062	126522	154556	106554	133766	126784	91182.9	90909.1	70791.9	82591	71478.5
K00427	lldP, lctP; L-lactate permease	1960.25	9171.96	7677.78	7743.33	3269.51	7056.19	11851.3	3544.1	5616.25	8916.14	2400	4340.49	2639.9	9729.1	11850.7	8850.54	2955.57	4979.75	12150.1	6614.93	7605.21	6210.75	5139.93	3348.07	53	19.21	169.61	223.97
K00428	E1.11.1.5; cytochrome c peroxidase [EC:1.11.1.5]	119146	135709	105461	94298.3	99328.7	174676	103624	25054.7	31967	78212.1	25944.9	91126	138289	72447.7	109133	141149	80300.7	121627	77788.4	90150.2	59355.9	94842.5	74692.8	89932.9	97554.6	76794.3	90852.1	75042.4
K00432	gpx; glutathione peroxidase [EC:1.11.1.9]	134788	209841	195318	150495	126657	254342	204940	135945	118262	224831	108440	180272	200972	194401	282970	248669	116803	201122	190360	202806	139676	173078	165734	118708	94612.3	73436.1	94204.5	78789.7
K00433	cpo; non-heme chloroperoxidase [EC:1.11.1.10]	54514.5	86470.3	71389.3	48205.2	32350.3	77817.8	50590.1	41231.7	38384.5	65537.8	30938.9	57639.1	65476	68553.6	86940.9	71474.9	27338	58416.4	49995.8	62767.8	51287	56269.2	51372.5	46663.6	24389.2	18816	25982.5	23152.1
K00435	hemQ; Fe-coproporphyrin III decarboxylase [EC:1.11.1.-]	1989.35	1916.8	1737	1761.75	1757.5	2198.3	2063.45	541.2	555.8	1732.2	662.75	1507.15	1231.2	803.2	3456.2	1407.25	625.4	850.05	991.35	3579.6	1679.4	2542.5	2243.05	1762.55	2064.8	1615	2048.5	1667
K00436	hoxH; NAD-reducing hydrogenase large subunit [EC:1.12.1.2]	254.25	195.5	251.5	220	170.5	638.5	325.5	16	0	131.75	17.5	174.5	360	90.25	126.25	211	123.5	301.5	148	346	182	256.5	254	256	2361.66	1693	1010	862.5
K00437	hydB; [NiFe] hydrogenase large subunit [EC:1.12.2.1]	0	0	0	0	0	0	0	0	0	0	0	11	23	0	0	0	0	0	0	0	0	0	0	0	0	0	0	0
K00441	frhB; coenzyme F420 hydrogenase subunit beta [EC:1.12.98.1]	2544.6	1737.3	1548	1729.5	1363	2270.8	796.59	769.7	701.8	1614.2	666	2566.4	3201.7	1453.7	3017.7	2633	898.4	1417.3	538.6	3186.6	1581.4	1861	1694.8	1996.3	5978.4	3823.53	3518	2504.5
K00446	dmpB, xylE; catechol 2,3-dioxygenase [EC:1.13.11.2]	11113	64007.1	71297.1	7950.75	8369.5	10205.4	6897.4	5727.23	5559.1	12511.6	5650.17	6974.55	8904.82	17179.1	40398.2	7476.08	3353.97	4231.18	2372.44	35706.4	23958.1	34758	30794.4	7699.1	14660.2	11768.9	13694.4	12536.6
K00448	pcaG; protocatechuate 3,4-dioxygenase, alpha subunit [EC:1.13.11.3]	28314.1	34199.3	26847.7	25441.9	16583.6	36522	24280.3	28751.5	20649	36933.1	21865.7	36718.9	35631.1	40049.4	48457.5	47771.3	16342	31007.5	25935	32790.2	22194.1	25423.9	26957.1	22904.3	20098.6	15795	18178.2	16029.6
K00449	pcaH; protocatechuate 3,4-dioxygenase, beta subunit [EC:1.13.11.3]	49251.8	57950.4	49954.6	39239.4	27728.5	66844.6	36621.8	39918.8	32637.5	57530.7	29081.5	54336.3	57948.1	54654.4	72177	63952.9	23123.2	48748.2	35964.5	59324.5	40372.9	48615.5	43209.2	41931.3	34441.4	27785.3	32781.5	27546.2
K00450	E1.13.11.4; gentisate 1,2-dioxygenase [EC:1.13.11.4]	11892.1	14985.2	14333.2	7608.3	6448.2	16206.2	8862.23	21930.9	11046.9	11203.3	14193.9	11762.3	14863.5	12587.2	17324.2	12459.9	6291.86	12400.9	8409.02	18712.7	9701.19	12647.9	15367.5	10022.2	12589.9	9733.45	10942.1	9829.71
K00451	HGD, hmgA; homogentisate 1,2-dioxygenase [EC:1.13.11.5]	82914.6	117895	103167	77775.1	73039.5	134644	97372.1	52477	49126.3	95061.8	47255.7	87700	107868	84996.1	127064	118025	59371.4	97833.5	80662.5	98001.4	68513.1	88406.7	84555.4	68474.3	59842.5	47168.2	53657.5	46905.9
K00452	HAAO; 3-hydroxyanthranilate 3,4-dioxygenase [EC:1.13.11.6]	17251.2	29962.7	30505.5	23301.8	16551.5	42623.7	29224.1	18797.2	20916.3	36736.4	20168.9	25491.6	34066.9	30008	52050.5	35788.7	18370.5	34856.2	34521.2	34100.8	25116.1	27740.6	30549.3	17083.8	9315.55	6717.49	14425.2	11411.9
K00453	TDO2, kynA; tryptophan 2,3-dioxygenase [EC:1.13.11.11]	46623.2	69676	69024.1	44104.4	35326.8	80453.6	45032.9	27976.6	32986.7	59295.9	29880.8	55148.1	73204.1	52719.3	99860.8	70407.8	35829.1	62687	48472.2	66616.1	47032.5	55543	55330.2	39350.7	53692.3	41888.6	50193.2	42726.7
K00455	hpaD, hpcB; 3,4-dihydroxyphenylacetate 2,3-dioxygenase [EC:1.13.11.15]	2261.75	7784.46	10142.2	1852.83	1979.81	4037.69	3786.79	1919.6	2117.15	5013.14	1406.8	3243.99	4019.9	3309.1	7312.17	2894.04	2076.89	3880.25	3713.61	6039.93	4969.21	6100.75	5598.43	1801.07	1153.5	861.71	1118.21	1130.57
K00456	CDO1; cysteine dioxygenase [EC:1.13.11.20]	1142	8136.2	8736.75	1188	1334.34	2410.8	1391.1	536	663	1376	571	733	442	2030.41	5094.06	1163.32	759	878.2	586.2	3745	2881	4470	3681.66	921.34	2958.83	2541.17	1620.68	1408.6
K00457	HPD, hppD; 4-hydroxyphenylpyruvate dioxygenase [EC:1.13.11.27]	109812	142891	120549	101914	89271.7	170038	120446	79784.8	68225.5	134498	66235.7	123425	143313	120696	165071	164921	76719.3	129455	108885	124551	86403	110574	104234	90858.5	72999.4	56046.9	66903.9	58072.6
K00459	ncd2, npd; nitronate monooxygenase [EC:1.13.12.16]	114197	148798	138543	100927	84989.2	173022	119457	81287.4	68600.5	142270	73159.6	125027	161451	118576	189602	173756	84785.4	140285	116908	132634	89974.5	124470	117162	96136	74515.1	59261.3	74128.5	65152.9
K00461	ALOX5; arachidonate 5-lipoxygenase [EC:1.13.11.34]	33	47	6	59	83.67	100	8	47	158	126	17	111	209	100.33	133.33	784.33	587	586	394	87	43	16	5.33	11.67	528	509	563.67	350
K00462	bphC; biphenyl-2,3-diol 1,2-dioxygenase [EC:1.13.11.39]	323.5	203	137.5	154	160	509	190.5	103	159.5	500	152.5	518	667.5	346.5	592	415	272	568.5	375.5	145.5	101	266	243.5	215	167.5	133	166	213
K00463	IDO, INDO; indoleamine 2,3-dioxygenase [EC:1.13.11.52]	4372	4281.12	3237.5	3179.75	2573	3752.5	1824.88	360	460	1256	385	1997	1959	1569	2821	2276	933	1682.25	646	2701	1768	2846.38	2256.38	3349	2011	1865	633.12	880.88
K00464	diox1; all-trans-8'-apo-beta-carotenal 15,15'-oxygenase [EC:1.13.11.75]	3027	2133	1488	1560	1327	2221	996	396	689	1547	602	2143	3449	1413	1464	2986	1905	3177	1457	2208	1237	2029	1747	2238	4236.5	2173.48	1382	1145
K00466	iaaM; tryptophan 2-monooxygenase [EC:1.13.12.3]	2208.82	4277.88	2866.32	5120.62	3867.34	3771.04	11347.5	19810.8	9028.44	10931.4	12235.7	3768.75	2158.72	10511.1	7982.91	8370.96	4625.37	3511.6	15777.4	11351.5	4732.72	7636.7	8488.42	2231.75	2374.32	1351.77	2651.88	2192.24
K00467	E1.13.12.4; lactate 2-monooxygenase [EC:1.13.12.4]	4856.78	5849.65	4856.65	3762	5197.5	10588.3	5166.36	1194	1657.35	5049.68	1417.33	6370.16	8743.5	3383.02	10737.7	5555.65	3200.01	5118.68	3284.34	5318.31	3859.35	6811	4710.19	3887.99	7888.13	5677.83	11665.2	9284.69
K00469	MIOX; inositol oxygenase [EC:1.13.99.1]	2406.78	1562.77	1449.65	1685.75	2109	5292.67	2518.74	623	806.85	1804.68	519.33	3778.16	5814.5	1448.85	4314.33	4306.65	1955.84	4111.6	2941.34	1676.98	920.52	1701.55	1111.73	1699.32	5045.79	3813.33	5108.79	4410.73
K00471	E1.14.11.1; gamma-butyrobetaine dioxygenase [EC:1.14.11.1]	3906.16	3741.83	2804.93	1938.3	1782.13	3114.51	1257.67	20914.3	8976.74	5899.16	14285.5	3243	6587.33	8898.5	4747.04	3319.19	1965.03	3114.25	1316.67	10165.2	4137.99	3946.17	8465.9	2829	873.67	824.34	1164.1	833.76
K00472	P4HA; prolyl 4-hydroxylase [EC:1.14.11.2]	10735.8	21352	23266.9	8056.5	6788.84	15580.8	7093.76	3155.68	4538.82	10126.3	2726.16	10809.7	14069.5	10318.4	22845.6	11129.5	5469.91	10670.9	5596.7	13576.3	10896.2	13113.2	11812	8549.84	5730.87	4514.23	8645.15	8222.11
K00476	ASPH; aspartate beta-hydroxylase [EC:1.14.11.16]	164	246.62	284.5	207.25	241	340.5	99.38	211.5	161	405.83	171.83	187	349.5	353.5	659	333	138	226.25	41	265	163	486.71	415.88	125.5	27.5	54.5	66.62	49.38
K00477	PHYH; phytanoyl-CoA hydroxylase [EC:1.14.11.18]	5296.75	5033.95	3806	3567.25	3261	7617.83	3607.38	814.25	1367.75	2799.75	1332.75	3220.33	4958.75	2071	3417.83	4748.67	2665.83	5252.5	3119.25	3588.5	2678	3948.38	3667.88	4060.75	3846.7	3174.15	3777.95	2947.22
K00479	gbcA; glycine betaine catabolism A	28704.7	24848.8	20338.3	19854.3	16261.2	31672	20067.3	26332.6	17162.2	32202.9	18509	30694.8	33025	29701.6	32060.4	37018.3	13829.8	25697.7	19792.8	28212.1	19118	23231	22011.2	20414.3	8852.7	6566.78	9387.74	8698.95
K00480	E1.14.13.1; salicylate hydroxylase [EC:1.14.13.1]	27678.1	42141.7	40883.6	17991	15776.6	35520.1	16902.2	8970.62	8870.02	20778.7	9676.17	23619.9	29768.5	20026.9	37414.9	27600.2	12616.3	21786.3	11652.5	31328.1	21227.6	29043	26528.5	22881.1	18668.2	14839	17814.9	15426.3
K00481	pobA; p-hydroxybenzoate 3-monooxygenase [EC:1.14.13.2]	30872.8	33554.1	31436.5	23547.3	17582	38512.8	22181.5	28499.2	20587.3	38286.4	21638.1	40145.7	41075.9	36279.1	51176.7	46944.9	17548.7	34062.6	23806.3	34611.3	23597.5	27745.7	28808.8	24241.2	22684	17448.8	21515.2	19118.1
K00483	hpaB; 4-hydroxyphenylacetate 3-monooxygenase [EC:1.14.14.9]	7983.59	41132.2	49317.3	5934.66	6213.75	8692.3	6147.69	3702.13	4643.79	10817.8	4063.61	6688.29	6708.1	12244.6	31645.3	6221.65	2698.76	4168.41	3170.41	22585.4	15896	23070.5	22396.7	6160.96	9250.43	7739.76	6768.43	6980.12
K00484	hpaC; flavin reductase (NADH) [EC:1.5.1.36]	994.06	1510.49	1005.68	1408.83	1226.61	1616.53	2271.46	19116.7	8014.94	2914.98	11255.5	1449.39	1424.98	6255.33	2413.84	1936.96	1031.76	1276.01	1905.03	7616.81	3000.1	2435.95	6501.26	956.09	1000.67	851.63	1458.95	1246.74
K00485	FMO; dimethylaniline monooxygenase (N-oxide forming) [EC:1.14.13.8]	17	49	49	14.33	30	49	0	8.33	64	44	19.33	66	97	9.33	80	42	42	44	27	71.33	31	55.67	66.33	29.67	163.67	145	106.66	83.67
K00486	KMO; kynurenine 3-monooxygenase [EC:1.14.13.9]	16909.5	28957.2	29307.5	22775.8	16312.3	41038.7	28444.3	18447.2	20629.3	35595.7	19777.9	24572.6	33060.9	29521	50660.2	34892	17916.3	32956.2	33318.8	33630.3	24681.1	26769.2	29801.4	16652.3	9109.22	6581.66	14311.2	11343.4
K00491	nos; nitric-oxide synthase, bacterial [EC:1.14.14.47]	1186.56	24395.1	31884	1204.41	872.17	1262.39	1101.7	1531.77	2139.12	5624.65	2180.27	3071.13	2255.84	7462.46	20601.2	1818.59	530.67	767.87	356.78	10577	8212.8	11831.8	13096.6	1234.82	5492.95	4415.97	2297.85	2362.68
K00493	E1.14.14.1; unspecific monooxygenase [EC:1.14.14.1]	9107.94	5932.99	5466.78	4813.1	4087.79	8413.82	3322.27	2298.5	1768.86	4005.14	2794.34	5394.94	9022.31	4330.34	5255.34	5328.16	2199.18	3455.08	1226.95	5360.29	4055.14	4935.4	5030.12	5581.66	3381.7	2188.89	3734.31	3439.83
K00496	alkB1_2, alkM; alkane 1-monooxygenase [EC:1.14.15.3]	5057.5	3678.4	3305.93	3509.7	2716.2	7201.17	3256	2267	1708.9	3101.5	1418.5	4992.8	6548.6	3312.9	8605.55	6595.75	2928.83	5320.38	3951.5	7107.5	3044.2	4538.7	3581.17	3173.3	8456	6504.32	9936.23	8965.53
K00499	CMO; choline monooxygenase [EC:1.14.15.7]	7622.91	4964.09	4394.98	3598.67	3947.25	6608.34	2748.01	20282.1	9313.42	5333.75	22045.5	5314.42	9912.33	9258.01	8036.42	5703.08	3223.92	5131.84	2535.17	10644.3	4966.58	4282.42	19169.8	4782.41	3569.45	2683.07	3250.33	3133.24
K00500	phhA, PAH; phenylalanine-4-hydroxylase [EC:1.14.16.1]	42338.5	53018.4	48603.1	48510.7	41987.5	83069.8	70864.1	44186.7	38494.6	71221.2	38454.6	60524.3	70941.8	60292.6	82486.4	84263	41870.4	72518.9	65964.1	57702.2	40888.6	46098.6	49506.8	37327.1	18714.6	14346.5	21130	18803.1
K00501	TH; tyrosine 3-monooxygenase [EC:1.14.16.2]	975	1179	1105	1002	1047	2221	1069	86	105	230	78	538	170	189	674	256	74	229	113	838	692	985	663	809	1948	1680	801	793
K00504	PAM, PHM; peptidylglycine monooxygenase [EC:1.14.17.3]	0	0	0	0	29	0	0	0	0	0	0	0	45	0	0	73	0	0	0	0	0	0	0	0	0	14	43	51
K00505	TYR; tyrosinase [EC:1.14.18.1]	5284.12	11230.4	12329.9	6131.75	2478.46	12429.5	4540.88	8604.14	9634.72	12509.4	3563.18	8643.34	6615.68	9844.85	14922.1	6873.66	2065.28	8408.25	4501.15	16099.9	11810.9	10653.1	6620.35	7532.97	3456.82	2371.5	1980.25	1877.3
K00507	SCD, desC; stearoyl-CoA desaturase (Delta-9 desaturase) [EC:1.14.19.1]	102563	119014	109473	94557.6	89483.6	170233	119331	38853.9	46848.8	97982.7	38169.7	92382.5	119889	79839.9	142095	125914	65700.1	107417	94127	108838	76180.4	104133	90203.4	84307.6	107737	84782.4	94630.7	79855.4
K00508	E1.14.19.3; linoleoyl-CoA desaturase [EC:1.14.19.3]	35784.2	52255.3	46039.7	39087.5	36041.3	82025.2	48791.5	23362.4	26933.5	50785.9	24068.8	45799.3	61299.6	42366.8	88751.4	59176.8	26458.7	47384.6	44122.7	54824.4	37556.9	48487.7	44436.3	29506.7	56211.3	40535.9	60212.7	49619.3
K00510	HMOX1; heme oxygenase 1 [EC:1.14.14.18]	2557.06	2655.35	2616.61	2140.25	1485	3253.18	1159	1284.78	1759.2	2598.89	1137.69	4309.55	3206.26	2368.38	7619.21	3576.99	1549.84	2869.58	1281.74	4273.97	2517.88	2188.55	2613.94	2897.32	10810.1	7396.34	9606.11	7843.33
K00511	SQLE, ERG1; squalene monooxygenase [EC:1.14.14.17]	456	469.01	381.98	228.67	280.67	432.33	130.34	55	230.33	290.34	109.33	386.67	716	201.01	260.33	1257.67	910.67	1194.67	563	432.66	235.34	401	339	339.66	1076.99	850.67	825	558.66
K00514	ZDS, crtQ; zeta-carotene desaturase [EC:1.3.5.6]	371.5	306	261.5	136	190	694.83	281.5	142.5	170	355	140	605	946	275.33	480.66	690.5	309.33	980.67	456	246.17	123.67	304.67	225.16	276.33	1468.66	913.5	581.5	538.66
K00517	CYP81F; indol-3-yl-methylglucosinolate hydroxylase [EC:1.14.-.-]	27853.8	25898.6	24111.3	20377.1	18408.9	28420.1	12131.6	8360.82	10020.2	21314.3	9253.32	37119.6	41005.8	22423.4	54659.6	36726.2	19953.3	26204.2	11790.9	28207.1	16803.1	21117	19254.3	21932.1	56969.3	45191.6	48929.1	43715
K00518	sodN; nickel superoxide dismutase [EC:1.15.1.1]	7631.73	6856.18	6372.27	4344.66	4014.5	8189.51	3051.83	1406.44	1459.37	2704.72	950.02	6012.46	3883.76	2955.04	9008.2	3615	811.84	2155.49	777.74	7008.39	3735.3	5841.55	5103.18	5970.65	13558.4	10880.9	12484.2	10194.1
K00520	merA; mercuric reductase [EC:1.16.1.1]	1654.93	3205.2	2096.14	3888.61	1659.66	5180.99	2535.49	557.87	923.2	2263.77	1230	2815.91	2450.13	2052.6	3673.82	5084.41	1735.63	4091.1	2935.03	1826.77	1323.6	1666.84	2117.47	2239.6	785.4	571.35	1414.4	1211.7
K00523	ascD, ddhD, rfbI; CDP-4-dehydro-6-deoxyglucose reductase, E3 [EC:1.17.1.1]	31897.6	21693.7	17644.4	23864.2	20430.4	50588.5	30332.7	27014.8	19816.6	36238.3	18768.4	35937.9	49378.5	31648.7	38100.8	48306	21461.4	43322.2	34008.8	25858.5	18350	21563.2	20203	21321.4	17532.6	13774.2	13967	12589.4
K00524	nrdJ; ribonucleotide reductase, class II [EC:1.17.4.1]	0	0	0	0	0	0	0	0	0	0	0	0	0	0	0	0	0	0	0	0	0	0	0	0	86.5	63.16	0	0
K00525	E1.17.4.1A, nrdA, nrdE; ribonucleoside-diphosphate reductase alpha chain [EC:1.17.4.1]	190152	271693	252406	166434	162483	298685	202327	84665.7	85860.4	190617	90711.3	178404	237539	165872	271703	242834	130196	204640	158963	215292	145456	202347	193772	156536	169426	136595	152990	129298
K00526	E1.17.4.1B, nrdB, nrdF; ribonucleoside-diphosphate reductase beta chain [EC:1.17.4.1]	81082.2	129741	119498	87017.7	74903.4	145824	113762	57855	55291.1	116583	52775.7	95390.2	120179	101161	158002	136146	68216.9	109759	104315	110067	76859.2	101313	94218.4	69839.4	77150.6	60446.2	71698.8	62639.5
K00527	rtpR; ribonucleoside-triphosphate reductase (thioredoxin) [EC:1.17.4.2]	3262.24	3770.25	3245.43	9762.48	16664.8	17422.1	31393.1	1718.43	1922.25	10108.4	1210.8	7709.69	4046.17	3353.65	4443.28	13864.2	11324.4	11855.4	16175.4	4398.72	2470.98	6870.14	3608.85	4034.05	7263.04	5826.2	9812.34	6989.25
K00528	fpr; ferredoxin/flavodoxin---NADP+ reductase [EC:1.18.1.2 1.19.1.1]	109721	122062	106855	100040	81309.2	165458	113911	85040.1	72489.6	137925	68885.6	122069	139264	117375	163554	158751	72555	131896	105596	135936	88099.7	109402	102928	92800.6	81602.1	66639	75147.8	65403.3
K00529	hcaD; 3-phenylpropionate/trans-cinnamate dioxygenase ferredoxin reductase component [EC:1.18.1.3]	49665.7	45352.7	37275.6	34406.1	28348	58094.7	30335.9	12157.9	13844	31944.5	16066.8	41827.7	57889	28136.2	48043.8	48882.8	23616.1	39195	26970.2	42277.8	29152.2	36113.9	33378.5	41372.3	35377.7	29125.2	34170	31458.6
K00531	anfG; nitrogenase delta subunit [EC:1.18.6.1]	190	116	75.25	69	77	115	132.25	40	14	36	21	42	65	37	39	37	11	29	30.75	78	52	109.25	96.75	114	104	73	68	79
K00532	E1.12.7.2; ferredoxin hydrogenase [EC:1.12.7.2]	0	0	15.25	0	0	1.25	9	0	0	0	0	0	0	0	2.25	0	0	20	5	0	0	0	0	2.5	4.25	3	2.75	2.5
K00533	E1.12.7.2L; ferredoxin hydrogenase large subunit [EC:1.12.7.2]	0	0	0	0	0	0	0	0	0	0	0	0	0	0	0	0	0	10	0	0	0	0	0	0	37.5	23	0	0
K00534	E1.12.7.2S; ferredoxin hydrogenase small subunit [EC:1.12.7.2]	568	625	468	366.5	270.5	611	375	716	222	632	448	273	434	716	450	267	84.5	324	207	770.5	317	460	504	396	450	360.5	400	319.5
K00537	ARSC1, arsC; arsenate reductase [EC:1.20.4.1]	101795	161638	140572	107679	101984	184270	149461	64210.7	66065.5	150235	63996.3	127720	154002	128221	176395	187421	101226	151679	129196	123414	89407.1	118914	113141	89006.4	69242.4	54936.2	69016	59158.9
K00543	ASMT; acetylserotonin O-methyltransferase [EC:2.1.1.4]	82	0	72	61	321	45	94	0	0	748.83	52.83	0	35	0	0	15	279	0	34	43	31	834.33	336.5	52	12	0	23	8
K00544	BHMT; betaine-homocysteine S-methyltransferase [EC:2.1.1.5]	0	0	0	0	0	5.5	0	0	0	0	0	0	0	0	24	0	0	0	0	0	0	0	0	0	136	155	3	20
K00545	COMT; catechol O-methyltransferase [EC:2.1.1.6]	86	281	172	75	49	101	57	96	56	209	81	202	167	310	775	151	36	61	0	235	106	153	156	69	442	471.5	458	363.5
K00547	mmuM, BHMT2; homocysteine S-methyltransferase [EC:2.1.1.10]	36925.3	67747.7	71989.3	27068.6	25182.7	39808.9	20550.7	8249.56	9832.13	22722	8130.36	22741.6	28034.4	24441.7	47643.3	26737.6	12791.1	21535.9	10920.7	43635.2	29840.9	43761.1	39386.4	28837.5	31289.4	26328.5	20130.7	18058.7
K00548	metH, MTR; 5-methyltetrahydrofolate--homocysteine methyltransferase [EC:2.1.1.13]	200224	256254	225506	168042	153648	298738	179128	92629.4	93104.9	197144	97426.9	181165	254276	170467	259963	247446	127355	207068	155229	214865	147571	196583	184774	163299	163761	130128	154263	128469
K00549	metE; 5-methyltetrahydropteroyltriglutamate--homocysteine methyltransferase [EC:2.1.1.14]	96873.3	142857	133385	91679.7	81991.4	159092	117017	59464.6	55160	120675	54818.9	103785	122808	103348	167103	136598	63283.3	109222	97101.6	124140	83369.1	115936	106377	82521.7	86160.3	66678.4	77519.1	68733.6
K00554	trmD; tRNA (guanine37-N1)-methyltransferase [EC:2.1.1.228]	142679	186679	167668	119733	113335	214683	132663	62565.5	61447.6	131229	60768.9	126214	163280	114943	181861	168552	86397.9	141633	103807	153808	102732	142109	131320	116914	123580	99476.6	110673	93920
K00555	TRMT1, trm1; tRNA (guanine26-N2/guanine27-N2)-dimethyltransferase [EC:2.1.1.215 2.1.1.216]	79	256	282	340	248	306	151	101	109	235	60	109	123	166	94	319	61	126	47	279	118	320	268	72	3975.5	3412	4540.5	2906
K00556	trmH; tRNA (guanosine-2'-O-)-methyltransferase [EC:2.1.1.34]	13115.8	17057.4	10223.6	17852.1	28331.5	39408.9	38840.6	3364.77	4647.73	15888.9	2979.41	19322.5	22882.9	10083.9	16304	30009.4	21246.4	24809.6	21347.8	12113.1	7464.79	14636	9276.88	11330.4	19896.2	14762.9	22372.7	18588.8
K00557	trmA; tRNA (uracil-5-)-methyltransferase [EC:2.1.1.35]	9140.71	33384.4	37411.4	16325.3	19222.5	23761.6	40086.5	24600.2	15786.9	34453.7	16291.5	24985	17228.3	29803.8	35595.9	35225.8	16863.9	25343.6	29733.9	24864.5	16571	23488.8	24453.8	8011.72	2088.23	1614.78	2134.24	1883.6
K00558	DNMT1, dcm; DNA (cytosine-5)-methyltransferase 1 [EC:2.1.1.37]	70524.9	122887	114291	65616.2	55856.9	112477	73925.9	64608.2	48224.3	67515.4	54857.6	69850.9	90361.6	80279.5	118159	90342.9	49177.5	70874.4	67225.7	102962	68043.4	83490	93704.9	63861.5	66537.3	47515.4	55979.6	47390.6
K00559	E2.1.1.41, SMT1, ERG6; sterol 24-C-methyltransferase [EC:2.1.1.41]	0	0	0	0	0	0	0	0	0	0	15	0	0	0	0	0	0	0	0	0	0	0	0	0	29	75	90	54
K00560	thyA, TYMS; thymidylate synthase [EC:2.1.1.45]	89200.5	131741	123254	85392	81316.9	157574	114716	54835.7	52549.2	108185	50688.4	95829.3	119553	94693.9	148543	131595	68544.3	110190	98454.4	109299	76977.4	101349	95809.8	74208.9	73256.7	57568.4	75742	63217.3
K00561	ermC, ermA; 23S rRNA (adenine-N6)-dimethyltransferase [EC:2.1.1.184]	848.84	1178.33	1276.32	772.83	414.5	1160.84	234.17	346.33	450.5	1012.15	393	2054.5	918.34	900.16	3171.74	1023.08	224.17	828.49	203.16	1922.17	892.17	1091.01	1265	1347.83	3353.38	2719.25	1874.32	1667.83
K00563	rlmA1; 23S rRNA (guanine745-N1)-methyltransferase [EC:2.1.1.187]	11905.8	12120.7	8563.23	19603.1	21137.6	26625.7	42290.9	24805	15791.2	36921	16275.8	30675.6	20799	27060.6	30418.8	41085.1	19032.4	28262.8	33513.3	20413.1	10913.4	17986.8	15656.1	10973.4	9190.07	7111.57	8207.81	7093.44
K00564	rsmC; 16S rRNA (guanine1207-N2)-methyltransferase [EC:2.1.1.172]	50862.8	93085.5	90964.5	66073.2	59629.5	96583.8	110183	69349	54268.2	112215	56122	79857.9	74912.4	91919.2	118846	114965	55374.4	86627.2	94541.6	85758	59942.2	77754.1	78567.8	45450.6	16418.8	13607.4	19352.8	16937.2
K00566	mnmA, trmU; tRNA-uridine 2-sulfurtransferase [EC:2.8.1.13]	142437	186163	167118	119399	113312	214845	132670	62445.5	61416.6	131058	60670.9	126076	163770	114706	180842	168874	86723.9	142160	104039	153491	102493	141871	131010	116563	124087	99890.6	110734	93941.5
K00567	ogt, MGMT; methylated-DNA-[protein]-cysteine S-methyltransferase [EC:2.1.1.63]	144255	172483	158955	123026	123426	222826	155549	64852.6	65376.2	142089	62966.8	139102	175412	114382	187865	178905	95015.9	153822	116379	154610	102994	142299	131447	119922	134867	108338	126063	106143
K00568	ubiG; 2-polyprenyl-6-hydroxyphenyl methylase / 3-demethylubiquinone-9 3-methyltransferase [EC:2.1.1.222 2.1.1.64]	84276.4	100913	88084.4	84069.6	66911.6	134759	108473	60217.7	55288.6	110378	53545.9	89603.9	114417	94739.2	135273	127880	62391.9	106371	100805	97849.7	69518.7	83548	81834.9	72718.9	36374.7	29146.8	36217.3	32395.7
K00569	TPMT, tpmT; thiopurine S-methyltransferase [EC:2.1.1.67]	14360.7	10102.3	6568.07	16283.7	19771.4	29782	34354.8	24836.3	16912.9	35180.5	26254.5	27788.3	28886.6	24693.4	22572.3	37322.7	18107.5	33565.5	25423.2	16722.2	10724.4	14582.8	24487.5	10091.5	2226.2	1695.39	1412.83	1342.8
K00570	pmtA; phosphatidylethanolamine/phosphatidyl-N-methylethanolamine N-methyltransferase [EC:2.1.1.17 2.1.1.71]	42594.2	43414	37675.5	25925.9	25724.1	44422.1	20679.1	7312.8	8318.75	18609.8	9092.5	22014.5	32687.4	17141.7	24579.7	29984.2	14703.9	23681.6	11360	30244.3	22429	31557.4	28183.6	35549.5	20397.2	17289.6	16651.6	14057.9
K00571	E2.1.1.72; site-specific DNA-methyltransferase (adenine-specific) [EC:2.1.1.72]	43121.8	73398.2	77746	35565	43128.2	63137.4	53191.3	25656.1	18896.1	31759.9	20701.6	29274.9	32853.8	32539.9	51474.2	43457.6	27266.6	36415.2	28665.9	55123	35695.5	52788.1	53006.1	34989.5	62627.8	51907.2	57880.8	44435.4
K00573	E2.1.1.77, pcm; protein-L-isoaspartate(D-aspartate) O-methyltransferase [EC:2.1.1.77]	205587	229548	194863	164997	149156	294796	175384	89366.1	90902.6	185960	93726.6	174616	245231	159310	233656	233314	121976	201285	147619	202297	141042	184139	174861	170524	122082	99920.9	112752	96475.3
K00574	cfa; cyclopropane-fatty-acyl-phospholipid synthase [EC:2.1.1.79]	145922	180159	162359	132923	103997	224476	158724	107250	94055.2	158993	86210.9	137411	172002	144980	221886	178847	86305.7	149883	141481	183903	128020	149257	139469	129843	98345.2	79277.9	100589	87169.2
K00575	cheR; chemotaxis protein methyltransferase CheR [EC:2.1.1.80]	150044	215286	193839	143813	129613	248837	183688	101126	98506.2	204979	86725.6	183765	225391	174550	256570	260780	129970	210090	169681	183185	131625	169024	152100	127139	121125	96354.9	111994	93621.3
K00577	mtrA; tetrahydromethanopterin S-methyltransferase subunit A [EC:2.1.1.86]	45	256	272	340	248	306	151	101	109	227	60	109	109	158	82	313	61	126	47	247	118	298	259	72	3918.5	3381	4540.5	2892
K00586	DPH5; diphthine methyl ester synthase [EC:2.1.1.314]	79	256	282	340	248	306	151	101	109	235	60	109	123	166	94	319	61	126	47	279	118	320	268	72	3918.5	3381	4540.5	2906
K00587	ICMT, STE14; protein-S-isoprenylcysteine O-methyltransferase [EC:2.1.1.100]	146	22	96	53	142	104	40	53	26	0	0	28	119	0	60	47	117	61	0	190	88	7	0	93	88	35	104	132
K00588	E2.1.1.104; caffeoyl-CoA O-methyltransferase [EC:2.1.1.104]	4956.89	3761.45	3014.03	3315.01	2501.34	4074.16	1944.99	1200.86	1692.04	4045.92	1499.34	6436.8	7238.58	3347.53	6714.52	7292.86	3374.53	5736.73	2520.43	5257.23	2551.78	3629.61	2972.19	3741.33	9857.67	8337.98	6842.02	5887.41
K00590	E2.1.1.113; site-specific DNA-methyltransferase (cytosine-N4-specific) [EC:2.1.1.113]	70.25	180	260	122.33	45	57	36	217.58	282.25	367.25	283.08	296.5	228.25	234.83	639	359.5	130	169.25	123.25	180.33	197	122.67	179.83	136.42	568.67	529.58	760.66	524.67
K00594	xyoA, aldO; alditol oxidase [EC:1.1.3.41]	6561.47	7336.56	6687.22	5577.08	6316.5	12904	6163.77	2164.53	2795.48	6668.2	2207.33	9552.56	10698.5	4968.55	16591.2	7967.98	3826.75	6834.31	4505.68	9034.49	5513.67	8252.23	6423.2	5599.79	14152.5	10468	18015.7	15011.8
K00595	cobL; precorrin-6Y C5,15-methyltransferase (decarboxylating) [EC:2.1.1.132]	34080.9	44761.8	42103.5	24074.6	17910.8	39600.7	22949.8	30479.6	21648	41560.2	24530.2	40328.9	44785.2	40255.8	56333.2	49763.1	18792.9	35666	24469.9	40556.7	26417.8	33846.9	34639.3	27359.9	31543.2	23331.9	24721.9	21785.2
K00596	E4.1.1.64; 2,2-dialkylglycine decarboxylase (pyruvate) [EC:4.1.1.64]	2867.58	1602.49	1522.99	1936.66	1329	4896.33	2064.83	807.09	937.91	2021.91	974.91	4051.5	3922.41	1934.99	6109.67	4945.17	1920.5	3521.74	1683.75	2377.67	1411.83	1701.67	1622.66	2409.75	5261.02	4287.25	4002.32	3740.5
K00598	tam; trans-aconitate 2-methyltransferase [EC:2.1.1.144]	23648.8	28352.8	19129.6	17650.5	15818.4	28524.2	14888.2	26695.8	15683.2	22030.6	18815	23386.7	27292.9	23937.4	33610.5	28552.1	13898.5	21354.9	15185.7	29794	15779.8	21207.2	22076.8	19184.5	28354.3	21679.8	26772.5	22404.8
K00600	glyA, SHMT; glycine hydroxymethyltransferase [EC:2.1.2.1]	161620	203322	179595	139122	126174	239534	155252	109076	86179.9	173680	89961.5	157012	190352	152076	219308	210077	101561	167297	133386	190007	119530	167000	155601	130840	137990	110381	124068	104937
K00601	E2.1.2.2; phosphoribosylglycinamide formyltransferase [EC:2.1.2.2]	3872	3433	2579	2488	1787	2796	1150	311	380	1104	353	1886	1809	1409	2619	1595	597	1248	358	2144	1358	2362	1856	3003	1319	1269	419	633
K00602	purH; phosphoribosylaminoimidazolecarboxamide formyltransferase / IMP cyclohydrolase [EC:2.1.2.3 3.5.4.10]	142253	186393	167142	120414	113638	214581	133721	62666.5	61654.6	134625	61006.9	126724	163995	115674	181948	171170	87891.9	142865	107027	153583	102541	143778	131148	116531	123176	99319.1	109752	93073
K00603	fctD; glutamate formiminotransferase [EC:2.1.2.5]	4070.17	4488	3416.75	3905	3406	4691.75	1945.5	933.5	1117	3433	1084	4632.5	5368	3053.5	4781.75	5930.5	2868	3893.5	1748	5262.5	2766	4061	3200.88	3271.5	11845.3	10036.5	7192.75	7031.38
K00604	MTFMT, fmt; methionyl-tRNA formyltransferase [EC:2.1.2.9]	159200	197686	177822	130613	124092	234348	141770	66094.4	66494.6	142983	64511.1	139057	190202	123445	198676	189713	98767.4	157601	115405	165943	110672	152932	139014	127847	139079	111249	125358	106573
K00605	gcvT, AMT; aminomethyltransferase [EC:2.1.2.10]	185240	225719	199976	148919	138305	262312	159732	93138.2	82506.2	171146	86787.3	164883	212813	152254	219080	213978	103374	177969	125720	192352	127868	176033	165663	148208	134820	110133	119579	101374
K00606	panB; 3-methyl-2-oxobutanoate hydroxymethyltransferase [EC:2.1.2.11]	128073	171595	152834	111231	102258	195461	124007	62770	60927.5	129846	60719.7	122116	157644	116084	177718	163322	82791.5	133855	101651	143426	96217.5	130089	121615	104272	115760	92605.7	109110	91125.4
K00609	pyrB, PYR2; aspartate carbamoyltransferase catalytic subunit [EC:2.1.3.2]	143218	186666	167495	119928	113492	216323	133372	62784.8	61822.3	132234	61089.2	127293	165458	115184	181421	170263	87192.6	144052	105195	153926	102719	142471	131482	116979	127439	102645	114938	96696.1
K00610	pyrI; aspartate carbamoyltransferase regulatory subunit	1875.65	2207.66	1954.68	8883.33	15738.3	14135.7	28667.1	1313.6	1402.45	7965.57	763.83	6570.39	2102.9	2560.5	2450.75	12074.6	10164.9	7650.25	12004.1	3223.63	1710.11	4890.61	2440.1	3194.17	4582	3819.71	5883.01	4407.47
K00611	OTC, argF, argI; ornithine carbamoyltransferase [EC:2.1.3.3]	105822	135740	121581	91418.9	94809.4	146035	116522	60167.9	44147.5	101258	49276.7	95005.2	105760	82650.1	114843	128374	67910.6	96586.1	78129	112786	70424.4	108473	96456	88162.4	96615.6	79443.2	83439.9	70021.8
K00612	E2.1.3.-; carbamoyltransferase [EC:2.1.3.-]	47286.6	43764	35230.8	37026.7	31717.1	57076.9	37211.3	28619.2	21680.5	47998.4	21615.1	43548.2	51022.2	38243.1	42068.7	57851.5	24745.2	44436.9	37745.4	41558.8	27901.5	42812.2	35717.2	35969.1	34250.6	26738.5	25514.7	22316
K00613	GATM; glycine amidinotransferase [EC:2.1.4.1]	276.81	1048.78	843.04	650.42	453.96	323.67	294.01	287.36	498.86	510.98	355.65	1415.96	341	1659.46	1908.85	982.66	402.77	190.33	364.16	713.64	594.46	323.45	482.78	575.32	670.4	566.76	698.72	607.01
K00615	E2.2.1.1, tktA, tktB; transketolase [EC:2.2.1.1]	246040	321007	288764	201833	189215	361836	214612	90588.5	97946.6	226513	89098	236269	289698	204723	320503	309609	148011	250573	174388	250581	167475	237989	214696	198673	219850	173533	195521	164018
K00616	E2.2.1.2, talA, talB; transaldolase [EC:2.2.1.2]	139401	187928	171047	119668	112682	209779	133472	64475.6	63407.9	131871	61103.1	129127	167012	117688	187366	175234	89371.8	144433	108515	156256	103937	141414	130814	114286	130455	103248	117831	98479.3
K00619	argA; amino-acid N-acetyltransferase [EC:2.3.1.1]	37836.9	44189.3	39350	26798.3	26921.7	47636.7	22436.9	6696.64	9195.69	20880.6	6881.02	25924.1	33229.1	17784	38190.3	27115.4	12899.1	23046	12254.3	35403.3	23169.3	35869.4	28910.5	30102.8	34528.3	27558.8	29665.3	25292.8
K00620	argJ; glutamate N-acetyltransferase / amino-acid N-acetyltransferase [EC:2.3.1.35 2.3.1.1]	104842	127766	116134	76855.6	67269.7	129227	65934.8	40747.9	35852.3	86550.7	37535.8	83073.2	111122	74592.9	113089	110622	52140.1	87546.9	60382.2	101767	66204.1	98021.5	86299.9	82930.7	88651.9	72257.4	77507.4	65660.7
K00621	GNPNAT1, GNA1; glucosamine-phosphate N-acetyltransferase [EC:2.3.1.4]	84.5	278	285	340	248	357.5	158	101	109	227	60	109	109	158	82	313	61	126	47	270	134	312	274.5	95.5	3935.5	3399	4549	2897
K00622	nat; arylamine N-acetyltransferase [EC:2.3.1.5]	69	228	187	63	49	106.67	57	88	65	149	64	225	122	295	791	129	36	63.33	0	137	96	108	108	69	460	351.17	708.33	589.83
K00624	E2.3.1.7; carnitine O-acetyltransferase [EC:2.3.1.7]	203	131.5	100.83	193.83	126	325.17	36.5	142.5	185.67	205.83	51.5	822	470	413.33	1792.83	633.67	155	325.66	71.5	402.67	190.67	208.5	233.66	261.33	1159.51	839.67	728.83	794.66
K00625	E2.3.1.8, pta; phosphate acetyltransferase [EC:2.3.1.8]	22933	44448.4	49339.7	15327.9	15138.1	28994.6	14197.5	5711.1	7007.35	15557.5	6292.25	14704.2	21521.8	15796.9	32506.2	19230.3	9659.36	17330.2	9733.4	24900	19972.4	27297.4	25467.8	16559.8	21256.8	18054.1	17270.9	14238.1
K00626	E2.3.1.9, atoB; acetyl-CoA C-acetyltransferase [EC:2.3.1.9]	402316	521164	468473	320974	271059	558963	301474	282704	222191	403896	235469	415756	521791	385307	602981	522089	240783	423061	271739	481997	305932	397660	396536	326096	369303	297666	342365	298024
K00627	DLAT, aceF, pdhC; pyruvate dehydrogenase E2 component (dihydrolipoamide acetyltransferase) [EC:2.3.1.12]	157414	224873	216571	142671	133506	250234	184776	87029.5	88149.5	185995	87640.3	164143	202863	153191	263547	217084	113299	182713	153242	205509	137419	182164	175274	131838	157148	126119	148196	126146
K00630	ATS1; glycerol-3-phosphate O-acyltransferase [EC:2.3.1.15]	0	0	0	0	0	0	0	0	0	0	0	0	0	0	0	0	0	0	0	0	0	0	0	0	58	23	142.5	29
K00631	plsB; glycerol-3-phosphate O-acyltransferase [EC:2.3.1.15]	27712	39658.5	35832	40884.5	34598.5	62412.1	68033	42256.3	35477.3	71076.7	35162.6	52231.9	52670.6	55715.2	73812.2	75629.7	37226.6	61720.8	66497.8	49985.3	33901.6	42467.7	42856.1	25643.5	11654	8596.66	15974.9	13086.2
K00632	fadA, fadI; acetyl-CoA acyltransferase [EC:2.3.1.16]	125129	163630	149800	113700	110068	196554	147094	98558.1	73542.7	128856	77039.5	126048	147777	119734	180684	163031	84732.7	136125	112089	154322	96670.7	129203	128470	102601	116919	94590.9	102604	88505.1
K00633	lacA; galactoside O-acetyltransferase [EC:2.3.1.18]	167.17	423.62	194.08	1338	733.21	826.29	2048.1	122.5	147.66	3554.49	140.17	317.16	240.37	857.75	787.73	2436.34	1300.17	932.95	3464.28	281.92	234.17	2044.75	320.59	204.91	270.17	181.16	216.67	305.6
K00634	ptb; phosphate butyryltransferase [EC:2.3.1.19]	2500.08	26009.7	30381.2	2574	2647.17	4646.8	2616.93	2106	2368	5401.5	2324.5	1242.5	1888	7440.75	17440.4	4173.5	2265.33	2110.45	1094.03	12791.5	9709	14053	12930.9	1872	3134.91	2829.06	3910.6	3383.98
K00635	E2.3.1.20; diacylglycerol O-acyltransferase [EC:2.3.1.20]	1315	2018.5	1717.5	2040	1022	2478.5	810	1281	1057	1362.5	453	3135	1646.5	2072	7736.5	2482.5	412	1482.5	800.5	4210.5	1697	1387	1202	1055	10450	7892	9893.5	8521.5
K00638	catB; chloramphenicol O-acetyltransferase type B [EC:2.3.1.28]	2335.9	1512.4	923.15	7686	14436.5	15881.4	27345.2	261	527.2	7018.43	1113.83	5554.14	2345.62	780.15	490.73	10556.9	9071.8	8000.95	10780.4	731.2	732.4	4138.86	2079.67	2925.6	128	81	244.4	227.6
K00639	kbl, GCAT; glycine C-acetyltransferase [EC:2.3.1.29]	102974	152597	128460	93154.1	98031.7	175403	109613	33013.6	40106	87309.4	36158.1	86238.7	116965	79786.9	131636	119255	67447.8	102252	77201.9	108926	75811.2	107531	94455.7	82515.4	93711.7	74420.7	87319.4	72225.5
K00640	cysE; serine O-acetyltransferase [EC:2.3.1.30]	115356	147772	129122	92987.8	91957.3	175691	118261	66889.1	54555.5	115384	54847.9	120177	150154	105560	154301	167341	82817.1	135274	104391	117481	77467.7	110532	100656	91541.1	117142	90949.1	104779	87511.6
K00641	metX; homoserine O-acetyltransferase/O-succinyltransferase [EC:2.3.1.31 2.3.1.46]	122436	148858	131053	109708	85616.5	186505	110152	74392	74560.3	140890	73042.2	120986	161493	122721	190523	163722	76806.2	141596	114750	141382	98734.2	123187	121385	102245	82011.6	65855.9	80486	68074.9
K00643	E2.3.1.37, ALAS; 5-aminolevulinate synthase [EC:2.3.1.37]	36019.7	33491	25977.3	21936.6	19282.9	40748.3	16389.9	7339.75	7943.2	18781.8	11531.6	22759.6	40541.5	17602	23361	32004.2	16805.6	27316	12850.6	24728.8	18079.3	23452.5	22456.1	28868.8	14174.6	11701.8	15574.5	13774.3
K00645	fabD; [acyl-carrier-protein] S-malonyltransferase [EC:2.3.1.39]	150206	206012	186722	134428	120152	234623	148792	74014.2	75806.5	156724	67076.1	140931	176023	136198	209598	188711	94381.6	157430	122509	174771	120300	160582	143232	127487	128874	103801	114518	97575.6
K00646	pksF; malonyl-ACP decarboxylase	0	6	6	0	12.47	0	0	0	0	0	0	7	0	8.33	27.33	29.33	6.6	8	0	5.5	0	0	5.33	11.67	57.5	31.5	19.77	8.6
K00647	fabB; 3-oxoacyl-[acyl-carrier-protein] synthase I [EC:2.3.1.41]	118039	154699	118542	122847	112076	223908	173402	100662	93722.1	204420	89922	174147	202095	164594	219017	233437	108619	193582	159284	143314	103810	134430	126655	96823.2	57763.2	42871.8	69693.3	56016.4
K00648	fabH; 3-oxoacyl-[acyl-carrier-protein] synthase III [EC:2.3.1.180]	218017	313355	284485	195515	192863	364075	244806	98937	104088	220907	97448.3	211271	276804	192527	325203	292451	156356	246700	202033	249688	167209	231981	214584	178259	210802	166272	200853	167400
K00651	metA; homoserine O-succinyltransferase/O-acetyltransferase [EC:2.3.1.46 2.3.1.31]	17217.8	50776.3	54725.6	19435.7	25903	38137.4	39573.6	5724.54	6705.61	22207	6995.18	16797.2	15511.6	17793	32426.4	26401.1	17194.5	19763.7	17216.8	27284	20972.9	32443	28688.1	16371.6	10223.2	8497.24	10162.7	8907.95
K00652	bioF; 8-amino-7-oxononanoate synthase [EC:2.3.1.47]	93316.2	102914	86768.6	83564.9	78141.9	150464	104485	53398.2	50389.4	103819	50531	98427.6	120433	86769.6	133605	128062	65505.8	108609	86758.1	99992.4	67516	90403.1	84670.2	77456	86486.4	68660.6	79466.4	68526.1
K00654	SPT; serine palmitoyltransferase [EC:2.3.1.50]	0	0	0	0	0	0	2.75	0	1.75	0	0	0	0	0	0	3.5	0	8	6.25	0	0	0	0	0	3.75	0	9.5	6.75
K00655	plsC; 1-acyl-sn-glycerol-3-phosphate acyltransferase [EC:2.3.1.51]	254231	310738	267396	205320	189304	363643	208385	126134	110079	230754	112538	227072	295826	204541	313488	301411	151410	252186	177374	268374	173506	243052	221610	205149	229674	185262	198844	170847
K00656	E2.3.1.54, pflD; formate C-acetyltransferase [EC:2.3.1.54]	3381.41	32769	41018	11826.6	18069.3	16707.4	34169.6	4027.15	5307.94	16392.5	3864.17	9777.79	3913.65	11880.2	25986.9	16739.3	11787.3	10287.6	16305.1	18119.3	13362.3	20581	19276	5176.96	9728.59	6754.09	8761.4	6940.47
K00657	speG, SAT; diamine N-acetyltransferase [EC:2.3.1.57]	5483.95	48577.7	50655.7	7105.66	8704.82	14593.9	10607.3	4952.47	6466.57	13883.3	4226.14	8054.3	8979.33	15648.1	32218.4	11367.7	9584.79	9766.59	8163.03	25469.9	19246.4	26560.2	22624	5634.55	10728.1	8154.02	11787	9597.92
K00658	DLST, sucB; 2-oxoglutarate dehydrogenase E2 component (dihydrolipoamide succinyltransferase) [EC:2.3.1.61]	167889	204714	176102	138833	137229	259935	153605	65550.1	66652.9	142333	64456.9	143410	193416	124326	191468	193844	102577	165409	117620	165135	112396	158335	143313	136142	132853	106975	125370	106436
K00661	maa; maltose O-acetyltransferase [EC:2.3.1.79]	33441.7	72092.2	67892	45989.1	63606.9	80332.5	99542.3	10886.1	16756.6	61876.2	12830.5	53674.8	51408.4	44194	69580.2	79259.5	47799.7	57802.2	53551.6	36518.7	29575.7	49471.8	39430.2	29210	24726	18805.2	26537.3	22363.4
K00662	aacC; aminoglycoside 3-N-acetyltransferase [EC:2.3.1.81]	3761.15	10044	12298.1	1967.41	1758.17	3696.15	2251.55	1256.43	1475.38	3140.22	1366.6	3384.46	4185.93	3574.12	8638.27	2851.25	1725.01	2873.87	1678.44	5845.38	4281.46	5720.76	5695.82	2838.15	5411.16	4121	4043.38	3426.89
K00663	aacA; aminoglycoside 6'-N-acetyltransferase [EC:2.3.1.82]	12610.3	18441.1	17479.6	7944.5	6687.5	10176.4	4292.49	3577.66	4123.16	8076.49	4143.01	10946.6	12695.2	9138.92	18342.9	9414.58	3542.17	5572.94	2174.78	14873.8	10386.3	12276	11499.7	9674.75	13733.6	10997.2	11428.7	10603.4
K00666	K00666; fatty-acyl-CoA synthase [EC:6.2.1.-]	170938	264079	255287	130972	112152	228263	137081	154701	108498	193838	133544	194586	234401	185999	325986	236985	113528	193317	129996	239712	147418	197345	212047	142397	192445	156145	178205	158563
K00667	FAS2; fatty acid synthase subunit alpha, fungi type [EC:2.3.1.86]	0	0	0	0	0	0	0	0	0	0	0	0	0	0	0	0	0	0	0	0	0	0	0	0	9	7.33	0	0
K00670	NAA30, MAK3; N-alpha-acetyltransferase 30 [EC:2.3.1.256]	0	0	0	21	46	181	67	0	0	0	8	15	38	0	0	44	55	212	160	0	0	16	0	0	0	0	13	19
K00672	ftr; formylmethanofuran--tetrahydromethanopterin N-formyltransferase [EC:2.3.1.101]	11280	9202.64	8641.97	5526.42	6124.83	11950	4752.58	546.68	755.64	2080.68	732.15	3795.35	5020.21	1979.51	2891.15	3056.01	1202.18	2530.76	1002.17	6441.64	4490.49	7973.52	6503.87	7997.5	9039.79	7633.45	8704.4	6788.33
K00673	astA; arginine N-succinyltransferase [EC:2.3.1.109]	25536.7	25617.6	15267.6	31314.7	30255.8	47099.4	55212.2	83991.1	45050.4	62067.7	52481.6	52832.6	46413.6	62356.1	50851.9	73002	33430.8	54333.4	50971	47271.8	24979.3	28521.1	37631.9	21288.3	8076.5	6114.99	9561.89	8373.1
K00674	dapD; 2,3,4,5-tetrahydropyridine-2,6-dicarboxylate N-succinyltransferase [EC:2.3.1.117]	92819.7	107615	88017.1	86340.8	78770.8	157205	107068	56388.8	53021.9	107367	53069.2	103262	130085	92241	141061	138369	70930.8	117179	92356.3	104137	69648	89561.6	85320.5	78727.1	73475.9	58023.6	72032	62559.2
K00675	nhoA; N-hydroxyarylamine O-acetyltransferase [EC:2.3.1.118]	9142.65	27625.1	27755.4	10040.6	7281.67	14894.9	15043	23842.8	14619.5	15085.9	16062	11990.4	13556.6	17982.2	26960.4	13861.9	6851.18	9974.07	12438	25927.1	16762.4	18572.2	22083	8963.61	11060.7	8743.51	11222.8	10460.2
K00677	lpxA; UDP-N-acetylglucosamine acyltransferase [EC:2.3.1.129]	106645	123082	100487	91234.4	89585.8	173770	113911	55369.9	52175	109801	52662.9	103400	139072	92035	127849	142912	75672.8	121839	95373	107304	72942.7	100437	92049.2	87170.6	83779.1	65954.7	82246.8	66361.4
K00680	ytmI; uncharacterized N-acetyltransferase [EC:2.3.1.-]	34579.3	55150.1	52196.2	28295.1	35470.3	56323.5	46938	8346.75	9502.19	28725.4	9692.07	26886.1	30645.5	20284.8	37925.5	38909.6	23579.2	29856.6	25003.8	40778.5	28543	41845.2	35153.5	30456.9	26379	20924.2	27114.3	21552.4
K00681	ggt; gamma-glutamyltranspeptidase / glutathione hydrolase [EC:2.3.2.2 3.4.19.13]	303075	358731	314396	235249	205635	417395	235940	134125	132667	282237	132408	270581	355322	240696	350380	351534	165962	303755	204342	305074	209621	281154	261201	251575	204625	165509	176165	153909
K00682	GGCT; gamma-glutamylcyclotransferase [EC:4.3.2.9]	427	713	584	568	654	836	596	49	80	141	32	111	128	160	202	560	280	347	243	506	369	421	342	321	716	571	197	214
K00683	QPCT; glutaminyl-peptide cyclotransferase [EC:2.3.2.5]	48	217	144	75	123	98	0	0	0	221	96	65	137	222.75	222.75	77	97	89	16	106	53	157	164.33	48	347.5	210.5	215.67	240
K00684	aat; leucyl/phenylalanyl-tRNA---protein transferase [EC:2.3.2.6]	100777	114803	95285.1	90952.2	83680.1	161659	108340	54974.8	51206.1	104052	52233.8	96674.7	127716	89001.9	119776	138112	71316.2	117050	90488.1	103689	71173.5	91859.1	88108.9	84561.8	65529.1	51278.2	59165.6	49898.7
K00685	ATE1; arginyl-tRNA---protein transferase [EC:2.3.2.8]	68262.2	75063.6	65024.3	63519.2	56557.8	112184	84994.5	49445.9	44048.2	87560.6	46952.2	75715.3	101495	72285.8	101112	105674	54421.8	89381.9	75872.9	75829.1	53499.8	65329.2	66184.5	57492.6	29678.6	23191.7	31075.8	26502
K00686	tgl; protein-glutamine gamma-glutamyltransferase [EC:2.3.2.13]	326.42	25487.3	32045.4	479.75	657.17	651.22	1018.15	1435.83	1932.5	4861.83	1895.67	264	247.5	7172.75	17359	330.17	184.5	116.2	222.45	10546.9	8291.67	11610.3	12784.7	236.58	1280.98	1170.16	631.33	728.43
K00687	pbp2B, penA; penicillin-binding protein 2B	0	0	0	0	0	53	17	0	0	0	0	0	0	0	0	0	0	0	0	0	0	0	0	0	4.2	13	17	11
K00688	PYG, glgP; glycogen phosphorylase [EC:2.4.1.1]	118115	151659	132550	94657.1	97176.3	164800	106085	43168.7	39237	95006.1	36669.6	98346.8	120072	82825.3	127055	132074	67382.6	103317	73517.9	117450	75262.2	114977	97407.4	94207.3	113637	90217.7	96936.5	81290.5
K00690	E2.4.1.7; sucrose phosphorylase [EC:2.4.1.7]	1343	3114.96	3003.53	2129.08	1710.01	2234.7	3267.01	1286.6	847.92	1382.64	383.75	2244.24	1748.07	2750.93	3584.42	3124.04	1421.57	1731	2458.44	3050.43	1303.04	1455.5	1369.43	1689.32	982	622.21	1883.11	1701.97
K00691	mapA; maltose phosphorylase [EC:2.4.1.8]	4446.28	5113.65	4300.15	3898.5	6784	13311	6842.14	1035	1594.69	4714.18	1181.33	5743.16	10016	2936.02	9647.67	7948.45	5225.51	6738.18	5270.84	4817.31	3426.01	6832.5	4433.69	3323.99	7028.13	4590.83	10116.2	7870.69
K00692	sacB; levansucrase [EC:2.4.1.10]	2550	3073.4	2714.83	2974.4	2271.8	3128.8	1950.09	630.2	1042.47	2183.8	660.8	4153.6	2173.8	3336.5	6112	3556.9	1386.63	1468.1	1196.6	3802.3	2248.33	2725.9	2164.3	2535.2	3709.56	2835.26	4134.4	3516.8
K00693	GYS; glycogen synthase [EC:2.4.1.11]	3344	4265	3603	2883	4816.67	9126	4968.66	728	1405.5	3576	831	3634	5689.17	2199	7053.66	4840.17	3106.5	4114.32	3051.66	3801	2872	5461	3624.33	2388	5855.17	3944.5	7068.33	5447
K00694	bcsA; cellulose synthase (UDP-forming) [EC:2.4.1.12]	12942.9	29957.2	23668	14786	11030.2	22801.4	15540.1	26381.5	14338.6	14986.8	17161.2	13682.5	13690.2	25207.9	28898.8	20893.2	9132.31	13119.7	13107.7	26743.5	15206.2	16457.3	20254.7	13511	16286.3	11427.4	16822.6	14031.2
K00695	E2.4.1.13; sucrose synthase [EC:2.4.1.13]	34	89	0	20	34	69	39	0	25	30	0	16	59	24	46	121	46	79	42	16	14	0	0	14	661	207.66	130	146
K00696	E2.4.1.14; sucrose-phosphate synthase [EC:2.4.1.14]	7231.25	8386.5	7525.5	3849.5	4834	9545.5	3868	138.5	318	740.5	146	1201.5	1220	614	922.5	1210.5	522.5	1163	426	4742	3587.5	6387.5	4920	5299.5	5833.03	5100.39	6747.1	5004
K00697	otsA; trehalose 6-phosphate synthase [EC:2.4.1.15 2.4.1.347]	51525.7	66025.1	58791.7	46584.9	30044.3	70646.5	41750.5	29905.2	31117.8	57717.2	32202.3	55155.8	70835.2	54024.2	88780.8	67927.2	28526.3	56562.6	44475.9	70304.7	44847.5	50629.6	55027.1	47457.4	44443.5	36711.5	41680.8	36846.5
K00700	GBE1, glgB; 1,4-alpha-glucan branching enzyme [EC:2.4.1.18]	100405	133624	119978	81971.9	83412.9	157621	100978	47971.6	45497.7	94643.3	36271	94278.5	112907	83339.1	136442	127012	64456	103883	76182.4	109865	74808.3	104097	85532.6	82898.1	98610.6	77015.1	95311.3	78611.7
K00701	cgt; cyclomaltodextrin glucanotransferase [EC:2.4.1.19]	1483	1787.75	1119.5	596.5	458.75	1491	452.5	908	1057.5	2774.5	797.25	1345.25	3060.75	2980.5	2615.75	1500.25	663.25	1622.25	910.75	1231.5	719.25	1054.75	874.75	795.5	442.25	133.58	178	232.75
K00702	E2.4.1.20; cellobiose phosphorylase [EC:2.4.1.20]	0	36	0.75	0	0	7	139.53	0	9.34	0	0	13	0	0	18	14.5	12	44	126.25	0	14.66	3.75	2.25	0	444	305.33	727.5	548.5
K00703	glgA; starch synthase [EC:2.4.1.21]	124126	166941	147124	101425	104236	194031	117001	49033.8	47712.3	103952	39131.3	102875	133691	92954.4	137838	144526	75625.5	119695	83668.4	121858	84297.9	122292	100380	100386	101737	80334.2	90601.8	75776.2
K00705	malQ; 4-alpha-glucanotransferase [EC:2.4.1.25]	74376.2	90709.1	73553.2	65623.6	64493.1	114678	82942.4	42541.2	37316.1	75019.8	28928.5	73743.5	75443.9	67108.5	89659.3	92104.4	44598.4	77976.9	57869.1	80577.9	52135.6	72551.9	58652.5	64025.5	70648.5	55880.1	56402.2	48377
K00712	tagE; poly(glycerol-phosphate) alpha-glucosyltransferase [EC:2.4.1.52]	403.25	831	996	621.75	405	767	191	127.25	195.75	498.75	205.75	637.75	139.75	327.5	1714.5	652	113	445.5	118.25	707.25	497.75	710.5	591.25	581.75	931.9	843.5	822.25	724.25
K00713	waaD; UDP-glucose:(glucosyl)LPS alpha-1,2-glucosyltransferase [EC:2.4.1.-]	6.5	0	0	50	4.37	37.24	145.76	0	0	0	0	9.74	11.12	0	0	47.5	0	38.75	98	0	0	0	0	0	0	0	0	0
K00720	UGCG; ceramide glucosyltransferase [EC:2.4.1.80]	10459.7	10804	9524.62	5716.86	5180.13	13305	5280.89	2257.92	2749.38	5734.11	2844.25	7461.26	11100	5326.16	7181	10449.8	5934.57	10603.8	4758.15	8098.97	5899.3	7826.92	7798.98	8405.58	7739.05	6257.82	6261.5	5492.13
K00721	DPM1; dolichol-phosphate mannosyltransferase [EC:2.4.1.83]	161061	177125	146630	119937	116400	224850	110773	73820.2	60090.3	97609.3	62302	110614	151640	97122.1	152389	139839	71311.6	119570	78797.3	156664	97504.6	139414	129655	126908	175627	139737	157230	130138
K00729	ALG5; dolichyl-phosphate beta-glucosyltransferase [EC:2.4.1.117]	194.75	127.32	178.08	90.58	59	203.67	88.92	101.58	98.25	153.25	104	388.5	328.92	163.25	232.25	82.25	45.17	140.67	55.58	238.74	123.17	134.35	166.93	190	1416.58	898.67	710.07	625.93
K00737	MGAT3; beta-1,4-mannosyl-glycoprotein beta-1,4-N-acetylglucosaminyltransferase [EC:2.4.1.144]	42	0	2.5	19	0	49	59	35	3.5	61	0	0	44	0	72.25	0	0	12	0	53	38	0	49.5	0	53	0	26	0
K00748	lpxB; lipid-A-disaccharide synthase [EC:2.4.1.182]	123209	141599	116636	103858	101457	192070	123232	57631.2	54437.8	115581	54904.2	108685	146040	97656.2	133242	151186	79662.5	128181	98422.8	120509	81792.1	114223	103521	101268	83510.2	65281	75337.7	61922.1
K00752	hasA; hyaluronan synthase [EC:2.4.1.212]	944.83	896.18	990.15	1487.84	1072.66	4486	895.82	640	966.68	1657.36	690	3974.66	4308.67	1381.5	3802.71	4531.8	1947.2	4769.32	1587.18	1745.66	722	964.51	1047.08	1623.33	7778.65	6453.98	8809.5	6333.67
K00754	bshA; L-malate glycosyltransferase [EC:2.4.1.-]	11118.7	8265.71	6095.16	10710.9	8311.13	21021.3	9342.29	5309.28	7754.02	24077	4265.79	23256.8	24937.1	17758.4	23848.3	33954.1	11857.2	25067.7	13033.7	8852.09	7026.85	9605.43	6137.31	7715.79	9514.94	6519.67	11428.2	8726.66
K00756	pdp; pyrimidine-nucleoside phosphorylase [EC:2.4.2.2]	42605.9	70151.7	72080.5	27654.5	28322.3	47407.8	22186.4	5821.17	8025.82	20955.2	6757.66	21204.9	30473.9	21128.7	36395.8	25640.8	13287.2	21217.9	10461	40401.1	28089.2	45572.2	39873.8	32580.9	32911.7	28579.6	23137	19340.9
K00757	udp, UPP; uridine phosphorylase [EC:2.4.2.3]	13124.9	16868.7	10828.4	24251.4	42763.7	53150.9	66626.8	3508.76	5360.13	21436.1	3302.33	22839.8	22813.2	9634.52	18331.5	37699.8	28964.5	28890.8	31332.8	11600.2	8263.47	17445.5	9794.21	12682.7	20226.2	14205.7	22187.2	18051.2
K00758	deoA, TYMP; thymidine phosphorylase [EC:2.4.2.4]	49621.3	48822.1	42401.1	38857.7	43285.7	64245.9	50176.2	11465	13025.6	32057.4	12406.4	40098.9	46523.1	25649.3	44841.2	52239.8	30304.4	38988.1	26185.5	41765.2	27083.3	38977	33645.8	42021.9	35701.4	29142.8	33392.4	29088.9
K00759	APRT, apt; adenine phosphoribosyltransferase [EC:2.4.2.7]	120461	164135	149849	103607	93461.9	177768	115849	58411.9	55282.4	117044	56070.4	108490	134869	102918	159702	145813	69662.6	120504	91924.6	135468	90458.2	124738	116696	99428.9	101820	83108.4	89529.9	74839.8
K00760	hprT, hpt, HPRT1; hypoxanthine phosphoribosyltransferase [EC:2.4.2.8]	121758	170607	156648	105188	99400.1	183919	118708	57655.4	55581.1	113793	53694.8	108661	139709	103197	161536	149058	75549.2	121207	93227	139418	92540.5	126290	117612	97805.9	112329	91670	98177.6	83280.6
K00761	upp, UPRT; uracil phosphoribosyltransferase [EC:2.4.2.9]	99521.9	138099	129940	86259.8	81577.2	156104	108613	56942.3	52884.3	106279	52430.2	97406.4	119044	93104.8	146312	131588	64355.5	108603	88922.1	114916	78670.8	105308	101026	80948.2	86884.2	67507.8	81411	67363.8
K00762	pyrE; orotate phosphoribosyltransferase [EC:2.4.2.10]	143095	182021	168212	119881	113514	216742	133926	63023.7	62036.3	132382	61219.6	128545	164875	114003	182409	170084	86577.9	143721	104573	154566	103244	143119	132095	117862	128966	104968	114961	96795.6
K00763	pncB, NAPRT1; nicotinate phosphoribosyltransferase [EC:6.3.4.21]	78422.5	137073	129762	78746.7	68287	128385	97453.1	56061.5	51521	105735	52455.6	86355.2	98800.7	94036.2	147360	124502	58686.6	96501.8	84146.5	112717	74990.1	97061.7	97625.6	66856.9	81992.2	65400.4	67915.9	59423.1
K00764	purF, PPAT; amidophosphoribosyltransferase [EC:2.4.2.14]	139961	185504	166538	120346	113501	213707	139468	62664.5	61815.6	135242	61073.9	127583	163350	116893	182389	172923	88832.6	143255	114501	151771	101813	142941	130705	115603	127496	102999	116998	96992.9
K00765	hisG; ATP phosphoribosyltransferase [EC:2.4.2.17]	141409	185850	166630	118513	111928	212097	131336	62468.5	61394.6	131097	60653.9	125872	163056	114787	180303	167942	85772.9	141327	103355	152953	101960	141493	130772	115970	126274	101813	113342	95036.5
K00766	trpD; anthranilate phosphoribosyltransferase [EC:2.4.2.18]	142989	193345	174820	120724	113958	214865	133099	63034.4	61969.9	135387	61322.5	126287	163718	117411	185486	170509	87394	142805	106060	156992	104627	147057	134218	116845	130474	105102	115368	96967.5
K00767	nadC, QPRT; nicotinate-nucleotide pyrophosphorylase (carboxylating) [EC:2.4.2.19]	139188	178110	159633	119342	112661	211675	132673	60760.5	60650.6	131410	58222.9	124670	159093	112690	177684	168795	86770.9	140763	106123	148902	99819	139132	127289	114053	123250	99461.7	112612	94320.5
K00768	E2.4.2.21, cobU, cobT; nicotinate-nucleotide--dimethylbenzimidazole phosphoribosyltransferase [EC:2.4.2.21]	61838.1	70407.1	66326.3	45301.1	35601.9	76697.8	40878.4	36257.1	29699.8	62589.1	31733.2	65041.2	83827	57691	91794.5	83612.3	35775	63456.9	44812.5	61241.3	40601.3	54930.3	52975.1	48438.2	55964.2	44666	47413.8	41812.2
K00769	gpt; xanthine phosphoribosyltransferase [EC:2.4.2.22]	25986	25281.7	20531.5	21000.7	26209.5	36385.8	37512.5	6860.85	6503.15	20442.1	9195.33	21108.7	28152	13815.5	16633.2	31621.1	19415.1	23061	18798.7	19743.1	13577.9	20992.3	17939.5	22528.2	10776.7	8679.51	11234.7	9435.28
K00772	mtaP, MTAP; 5'-methylthioadenosine phosphorylase [EC:2.4.2.28]	60927.1	59583.3	49819.6	42759.5	40408.2	69090.7	36280.9	11280.9	13742.3	34284.6	14259.8	40068.7	62799.7	29053.1	45043.5	55739.8	30009.9	46316.9	29952.9	52029.9	31533.7	47584.4	40402.3	49648.5	68479	56525	50604.6	42674.6
K00773	tgt, QTRT1; queuine tRNA-ribosyltransferase [EC:2.4.2.29]	143194	185807	166101	118724	113461	213902	132882	60813	59600.7	128682	59614.8	121220	162868	112335	169939	168548	87534.1	142242	104031	148972	100536	141333	129785	116122	112943	91221.7	99484.6	84092.1
K00782	lldG; L-lactate dehydrogenase complex protein LldG	51621	82964.6	87184.1	35256.1	37745.5	73518.5	42845	30263.1	22230.2	36815.4	24898	37758.6	55667.3	37444.8	71634.4	49007	24648.1	41803.7	33141.1	64049.4	39864.3	60067.6	57331.1	40022.3	60384.8	47756.6	54757	45706
K00783	rlmH; 23S rRNA (pseudouridine1915-N3)-methyltransferase [EC:2.1.1.177]	87775.8	132333	120922	82463.1	74550.3	146213	103355	54968.7	51187.4	109325	53012	91764.9	119538	94435.2	138468	132402	69114.7	112211	91982.9	105329	73436.7	97521.1	94485.2	74339.9	62386.3	51193.4	57011.4	49658.4
K00784	rnz; ribonuclease Z [EC:3.1.26.11]	48039.4	78306.1	75174.1	37100.4	38724.5	70090	35492.2	9199.41	12604.6	32312.3	9833.34	34957	49834.8	31162.1	60802.7	49250.3	27117.2	39361.6	27450.8	52467.3	33861.4	53886.3	44578.6	36484.4	70370.2	55687.5	59953.4	49628.1
K00785	lst; beta-galactosamide-alpha-2,3-sialyltransferase [EC:2.4.99.-]	0	0	0	0	1.83	0	0	0	0	0	0	0	0	0	0	0	0	0	0	1.67	0	0	0	0	7.83	6.34	2.33	0
K00786	E2.4.-.-; glycosyltransferase [EC:2.4.-.-]	8760.3	6062.4	4842.83	6893.1	3732.4	14258.6	7417.13	4333.1	6716.6	19405.2	3837.5	20220.8	19621.3	15281.4	20119.7	23397.3	6739.63	21174.1	11421.1	6756.5	5902.4	6199.4	4962.38	5305	5819.41	4638.8	4436.8	4357.58
K00788	thiE; thiamine-phosphate pyrophosphorylase [EC:2.5.1.3]	181971	232447	200576	141023	126905	254298	131963	70978.5	70102.1	149368	73423.4	143987	203976	135092	201972	198333	98343.4	166094	112508	181109	122346	168905	155839	147649	137201	111125	121602	103739
K00789	metK; S-adenosylmethionine synthetase [EC:2.5.1.6]	147247	198059	179489	122077	114933	217607	133678	63785	62162.3	134773	62751.8	130176	168309	119486	189632	171638	87353.9	143505	103628	159759	105826	148846	137702	120076	132125	106346	118095	99651.7
K00790	murA; UDP-N-acetylglucosamine 1-carboxyvinyltransferase [EC:2.5.1.7]	142146	216553	205247	122051	113807	215097	135825	65917.6	65595.6	144363	65043.8	131652	169298	126717	209753	175642	89656.6	146665	109490	169289	113761	158435	147664	117680	127355	102084	111997	95768.6
K00791	miaA, TRIT1; tRNA dimethylallyltransferase [EC:2.5.1.75]	142748	186301	167414	120527	114549	218779	134370	62500.2	61749.3	131574	60740.9	126673	165178	115008	181779	171063	87978.4	143944	105508	153750	102686	142450	131187	116831	125084	100279	111646	94734.5
K00793	ribE, RIB5; riboflavin synthase [EC:2.5.1.9]	139297	183503	164765	124182	125059	221501	157566	62369.5	61669.6	139902	60894.9	129686	161733	115019	180150	177647	95008.4	147166	116157	150752	101350	144125	130330	115885	121472	98006.1	111619	93569.5
K00794	ribH, RIB4; 6,7-dimethyl-8-ribityllumazine synthase [EC:2.5.1.78]	157953	200115	177051	133181	121688	234427	146013	88165.1	77585.5	156455	78358.6	153510	192324	142912	208105	204384	99472.4	167472	121679	172022	113819	152988	145507	128057	123733	99839.2	115395	97154.7
K00795	ispA; farnesyl diphosphate synthase [EC:2.5.1.1 2.5.1.10]	68804.1	79584.6	70076	62082.5	55850	106201	77703.8	29394.5	32797	70273.6	35053.2	60994.2	85721.8	56989.5	85994.5	83933.3	47134.1	72553.9	58792	71848.3	51206.7	64842.1	63502.7	60563.3	30711.8	25759.5	28588.2	26212.4
K00796	folP; dihydropteroate synthase [EC:2.5.1.15]	145169	189499	170699	122870	114663	218208	133351	65574	64211.6	135905	62369.9	135074	167998	119737	196925	173514	87048.8	144516	104931	164104	106820	145883	135073	119814	150748	121746	137970	115577
K00797	speE, SRM; spermidine synthase [EC:2.5.1.16]	90883	140288	130579	80539.7	75980.6	133197	98265.6	49858.8	45734.7	91576	46636.5	77135.6	99545.6	82053	125662	107461	61768.5	94160.9	80695.4	106934	71844.5	102705	97301.9	76113.3	64404.2	52277	49769	42172.7
K00798	MMAB, pduO; cob(I)alamin adenosyltransferase [EC:2.5.1.17]	124990	176730	162169	104876	98996.8	189000	119159	59383	58038.8	121107	57859.3	113106	150066	107854	168026	153614	79248.2	129454	95967.6	139955	95632.7	129925	122563	101781	105347	85164.1	95894.1	80831.7
K00799	GST, gst; glutathione S-transferase [EC:2.5.1.18]	468280	513607	446497	424014	321378	701316	514045	389546	333747	611370	338484	528048	685083	527440	694246	738839	339493	615045	515402	540793	381415	433669	452386	395748	209701	164506	199835	177874
K00800	aroA; 3-phosphoshikimate 1-carboxyvinyltransferase [EC:2.5.1.19]	146006	189015	169547	122220	115532	217686	139593	63198.1	62275.2	132552	61421.2	128682	166949	116766	183271	172653	88633.8	143811	112052	155850	104174	144329	133032	118851	128458	103173	115892	96873.2
K00801	FDFT1; farnesyl-diphosphate farnesyltransferase [EC:2.5.1.21]	6646.33	14036.3	13860.8	4248.67	3685.67	5933.66	3157.45	1184.34	1388.99	3496.51	1129.66	3611.17	4288.16	4067.84	8185.34	4675	2444.34	3880.67	1900	7627.83	4821.67	8682.83	6906	4862.83	9363.3	6738.95	6927.91	5319.33
K00803	AGPS, agpS; alkyldihydroxyacetonephosphate synthase [EC:2.5.1.26]	8702.89	9735.39	8458.83	7491.94	4869.4	10224.3	3879.25	3368.46	4538.23	8587.85	3250.36	13036.2	11466.8	7767.38	20450.7	13023.7	5794.65	10918.9	5168.02	14069.7	7781.96	8641.39	8351.7	8414.81	30360.5	25122.2	22314.2	20923.8
K00805	hepST; heptaprenyl diphosphate synthase [EC:2.5.1.30]	17196.5	72495.7	87077	14173.5	11236.2	20322.7	9743.81	6738.88	8420.52	19495.5	7788.54	14462.1	20827.2	23659.2	63153.6	16365.6	7536.17	11234	6186.09	44126.3	28653.4	40263.6	40864.8	13443.4	38258.5	31396.8	28774.1	25576.4
K00806	uppS; undecaprenyl diphosphate synthase [EC:2.5.1.31]	146849	190192	170380	122226	115324	218330	134290	62995	62133.8	132885	61405.4	128977	166990	116620	184137	171649	87927.5	144892	105046	156194	104106	144797	133646	119952	127303	102476	112420	95621
K00808	hss; homospermidine synthase [EC:2.5.1.44]	19975.6	19090.5	16497.3	10361.6	9817.38	19003.6	7953.02	3648.75	4447.45	8501	4921.75	10866.1	17222.9	7922.5	11950.5	13763.2	6801.75	10596	5062.72	13615.3	10834.8	13591.2	12968.6	16127.8	9550.98	7852.66	8754.43	7123.06
K00809	DHPS, dys; deoxyhypusine synthase [EC:2.5.1.46]	56507.3	63909.5	48418.9	42273.6	47865.3	85924.5	38213.4	7584.68	11531.9	28255.1	8679.32	38300.8	59672.6	26097.6	36575.6	52686	31043.7	47202.2	24824.4	41419.8	27916.3	47288.5	36194.6	44006.2	65889.2	53808.5	59767.5	47208.4
K00812	aspB; aspartate aminotransferase [EC:2.6.1.1]	152465	191001	159633	105530	115223	218414	106938	45029.8	41654.5	84703.3	53224.4	100617	161959	83827.6	126010	138281	81488.8	121580	76751.6	129094	87172.1	130206	123572	117248	129913	105622	122154	99614.8
K00813	aspC; aspartate aminotransferase [EC:2.6.1.1]	8810.79	9016.77	7480.39	11444.8	18332.1	20263.7	30717.6	1561.71	1460.91	8570.89	1354.26	8281.35	4433.4	3494.54	3125.68	12828.1	10174.9	8741.75	12078.6	6719.69	4058.9	9447.22	6410.46	8178.74	5830.33	4988.55	6904.2	5116.04
K00816	CCBL; kynurenine---oxoglutarate transaminase / cysteine-S-conjugate beta-lyase / glutamine---phenylpyruvate transaminase [EC:2.6.1.7 4.4.1.13 2.6.1.64]	33	0	79	49	45	127	53	0	0	0	0	20	7	0	25	12	25	89	32	90	62	70	60	21	865	660	554	480
K00817	hisC; histidinol-phosphate aminotransferase [EC:2.6.1.9]	258648	330756	292561	212711	186023	371536	219496	123815	119138	243647	117838	235106	305163	220996	340940	304178	145225	257159	186302	279164	187951	253258	237792	212465	200991	161656	182215	156547
K00818	E2.6.1.11, argD; acetylornithine aminotransferase [EC:2.6.1.11]	65357.7	104373	100477	51846.2	54495.4	102924	54284.2	32662.1	26510.6	48622.1	26483.8	55974.5	75746.7	51396.9	96673.3	68410.5	37708.4	59194	41159.1	77133.5	48931.7	71686.6	67674.6	52299	84184.3	66501.2	73115	62503.9
K00819	rocD, OAT; ornithine--oxo-acid transaminase [EC:2.6.1.13]	26133.5	62514.1	63624.1	20928.6	23780.6	46005.9	20875.3	7957.27	10293	21403.1	8027.29	24928.9	33799.7	24530	59123.1	30899.7	16207.9	25069.4	14229	36220.4	25386.1	36673.9	33094	19485	43483	33575.6	41111.2	34657
K00820	glmS, GFPT; glucosamine---fructose-6-phosphate aminotransferase (isomerizing) [EC:2.6.1.16]	190612	257055	231837	162205	140612	281568	169800	106821	96723.2	180155	100722	169882	215649	166786	257403	221088	106212	183245	137969	222215	149618	192028	189938	158843	177723	143794	153691	131195
K00821	argD; acetylornithine/N-succinyldiaminopimelate aminotransferase [EC:2.6.1.11 2.6.1.17]	90020.4	101232	85035.3	81934.9	70467.2	131300	97330.2	71042.5	54458.8	99480.1	60785.3	86580.7	105377	86881.2	105559	121575	59961.4	99844.3	84178	102404	66602.7	85652.1	87059.6	76090.9	53858.7	45491.7	45569.3	39757.9
K00822	E2.6.1.18; beta-alanine--pyruvate transaminase [EC:2.6.1.18]	60413.8	71510.9	62367.7	57292.3	47715.3	96335.8	77837.8	46558.4	39920.5	81261.7	34530.6	65729.2	72070.7	66367.5	87524.8	87423.5	38603.4	73274.2	65551.8	68300.1	49730.3	62098.4	52706.5	52774.5	22901.4	18354	20427.4	17689.8
K00823	puuE; 4-aminobutyrate aminotransferase [EC:2.6.1.19]	43286.5	43400.4	37972.8	29685.7	28266.5	47371.7	23448.2	7900.47	8858.06	20676.3	8256.76	26586.4	35520.4	19308.5	28441.4	30101.1	14668	24316.7	13384.7	32452.6	21302.2	34133.7	27596.5	32558.2	34538.2	28161.6	23924.9	21249
K00824	dat; D-alanine transaminase [EC:2.6.1.21]	51258.9	78191.8	78565.6	32764.2	32866.5	65661.6	28247.6	11761.1	14316.5	32365.2	15953.2	33457.5	62931.9	32573.1	58901.4	48640.1	27119.8	41728.1	20877	48476.9	35978.3	48428.8	45283.8	40337.5	33319.1	27254	28363.3	24493.3
K00826	E2.6.1.42, ilvE; branched-chain amino acid aminotransferase [EC:2.6.1.42]	247958	300643	255918	192374	190584	359464	197474	103623	95810.1	196996	109406	206011	289928	177407	275391	278097	144465	232911	153885	246687	159864	229013	218383	196984	243057	196009	223952	185752
K00827	AGXT2; alanine-glyoxylate transaminase / (R)-3-amino-2-methylpropionate-pyruvate transaminase [EC:2.6.1.44 2.6.1.40]	243	72	29	38	143	239	141	62	82	163	39	292	787	95	86	203	139	335	159	103	45	95	63	135	340	204	1093	833
K00830	AGXT; alanine-glyoxylate transaminase / serine-glyoxylate transaminase / serine-pyruvate transaminase [EC:2.6.1.44 2.6.1.45 2.6.1.51]	39652.5	28897	24711.3	22760.1	21877.5	39420.3	17668.1	6338.68	6882.48	15798.2	7225.32	22395.5	31732.9	13683.7	25127.3	28923.8	13805.8	22883.7	11079.2	24156.2	16901.8	25379	21470.4	28784.3	25969.2	21785.3	21876.2	18839.5
K00831	serC, PSAT1; phosphoserine aminotransferase [EC:2.6.1.52]	119342	160446	146362	103586	100002	194427	126216	60673.9	59141.1	123245	58227.2	115120	151181	106435	173588	154514	80408.2	132221	102093	134617	92125.2	125601	117359	98230.6	93373.6	74137.1	90795.6	77088.3
K00832	tyrB; aromatic-amino-acid transaminase [EC:2.6.1.57]	42259	49072.3	43560.4	51938.5	40268.3	77629.5	81363	63368.7	45152.8	77666.3	39689.5	60881.4	60125.9	68233.8	84004.4	86692.4	38543.7	69470.2	78630.1	61173.3	41157.9	48112.2	43316.4	36508.2	12978.9	10369.3	14067.4	12829.1
K00833	bioA; adenosylmethionine---8-amino-7-oxononanoate aminotransferase [EC:2.6.1.62]	73835.7	89629	75397.5	69666.1	69134.9	123994	94869.6	41778	36657.2	84529.7	41987.1	77724	97189.3	70489.7	106628	108839	57752.8	88376.5	78195.1	74895.8	49338.3	74929	72068.1	58469.5	67931.9	54519.6	66388.3	55131
K00835	avtA; valine--pyruvate aminotransferase [EC:2.6.1.66]	1603.15	1976.66	1549.68	7911.83	14560.8	11768.2	27412.5	1197.6	1154.45	7597.57	694.83	6300.89	1574.9	2347.5	2068.75	10816.6	9324.37	6854.25	11368.6	2764.63	1426.11	4545.61	2190.6	2938.17	3520.83	1501.87	3008.76	1920.97
K00836	ectB, dat; diaminobutyrate-2-oxoglutarate transaminase [EC:2.6.1.76]	13758	22836.9	21504.4	18826.5	11841.2	22123.2	34088.7	26313.1	17400.9	40590.8	18994.4	32459.4	24872.1	35462.7	41739.8	43611.2	17486.5	27634.2	44674.1	23795.2	13725.8	22973.3	21375.8	12121.1	10435.2	7899.23	9395.5	8902.11
K00839	pucG; (S)-ureidoglycine---glyoxylate transaminase [EC:2.6.1.112]	7940.57	14204.5	16461.9	7695.75	3662.97	12252.7	4628.38	5161.58	6832.7	21042.8	4122	18334.9	15806.5	19278.1	22934.9	22002	5482.8	17023.5	5488.75	10169.4	7884.82	9286.94	9882.59	5757.18	2145.83	1456.08	4046.4	3487.75
K00840	astC; succinylornithine aminotransferase [EC:2.6.1.81]	653.65	1871.16	1473.68	1821.33	1204.31	1166.69	2532.12	1138.6	728.45	1771.57	285.83	1645.89	593.9	2242.67	2122.75	2344.39	1005.37	902.25	2240.94	2553.63	999.11	1810.61	1170.1	1106.17	287	92.71	415.51	414.47
K00841	patA; aminotransferase [EC:2.6.1.-]	423.5	27306.7	32807.2	627	718	630.97	1332.88	1797	2206.5	5069	1899.5	310	263.5	7325.75	19022.9	319	161	63.2	247.2	13020	10238	13754.5	13242.5	324	2105.04	1878.55	851	988.1
K00842	E2.6.1.-E, patB; aminotransferase [EC:2.6.1.-]	134	5554	6264	127	194	87	315	381	347	772	331	84	63	1329	3079	77	56	0	68	2629	1764	2672	2417	89	278	256	210	208
K00844	HK; hexokinase [EC:2.7.1.1]	440	710.4	661	458	621	769	243	85	152	313	109	233	585	255	48	879	400	624.6	266	348	304	478	347.2	339	868	723.33	700	402
K00845	glk; glucokinase [EC:2.7.1.2]	202782	293119	270825	185595	157021	311436	198810	104883	109384	218583	95544.5	189041	228386	192186	314076	246026	113830	198937	170138	256950	176017	226419	205316	170457	208353	168383	180285	153764
K00846	KHK; ketohexokinase [EC:2.7.1.3]	19	54	0	4	0	34	0	0	0	86	9	16	24	0	12	19	0	31	0	8	6	62	0	14	78	22	11	8
K00847	E2.7.1.4, scrK; fructokinase [EC:2.7.1.4]	117093	165834	158163	101918	90858.8	171012	116907	62140.4	58435	117484	59165.3	107546	141766	105441	167090	153968	72975.4	121570	95908.6	139384	92502.2	122929	117695	95313.1	96169.4	75877.6	89670.7	76120.8
K00848	rhaB; rhamnulokinase [EC:2.7.1.5]	30856.5	36904.4	37183.5	21274.9	21037.7	36204	19107.2	5052.14	6454.86	14299.6	5262.01	18919.2	22268.9	13612	23651.3	19914.1	8862.98	16444.7	9643.79	27771.6	17579.5	27490.6	25036.5	25357.4	29061.1	23820.8	28020.8	22842.5
K00849	galK; galactokinase [EC:2.7.1.6]	59753.8	81648.4	81834.3	52715.8	60628.3	94094.3	66561.9	12428.2	16228.8	42766.3	12235	49564.8	59213.2	34548.6	74182.9	62799.9	35306.8	47903.4	34695.2	66780.4	42086.1	64545.9	53682.3	48535.1	77830.6	62225.2	64667.9	55448.1
K00850	pfkA, PFK; 6-phosphofructokinase 1 [EC:2.7.1.11]	133013	178004	163115	109801	112393	202793	124890	39459.3	47200.7	109633	44328.4	107367	145874	91902.5	160797	140910	77760.4	120713	88891.3	142680	93676.1	139582	121864	107742	137405	110628	127147	105077
K00851	E2.7.1.12, gntK, idnK; gluconokinase [EC:2.7.1.12]	58781.6	80910.1	78569.6	48639.2	51115.5	89874.6	70591.3	35993.3	30574.8	66901.9	28416.1	69484.7	78683.6	57423.9	94243.3	84911.1	40801	68253.6	53248.4	66452.7	44998.8	63387.1	57151.9	46670.8	62902.5	48740.1	56540	48136.7
K00852	rbsK, RBKS; ribokinase [EC:2.7.1.15]	112161	153757	142044	93680.3	83207.7	149414	103778	60578	55966.1	113679	66722.8	104152	123405	102761	151454	132516	62163.3	102560	83419.2	129817	88184.9	116062	122818	92515.7	99353.2	79696.4	84563.8	71766.2
K00853	araB; L-ribulokinase [EC:2.7.1.16]	36475.2	45970.1	48061.8	31735.4	42097.5	62932.2	51604.4	6477.88	8747.51	25458.9	6445	28695	34662.3	17674.5	31615	38315.1	22999.3	29995	24504.7	32337	22742	37905.6	30767.7	29622.6	35513.2	27960.1	34889	27657.9
K00854	xylB, XYLB; xylulokinase [EC:2.7.1.17]	102773	136652	124733	85254.8	71592.8	145844	84391.3	52438.2	48757.5	96434.4	40866.8	101407	115062	93257.1	139747	128479	55691.2	98207.5	75645.9	117160	78133.1	104332	91906.6	84622.6	112036	89727.6	103677	86274.4
K00855	PRK, prkB; phosphoribulokinase [EC:2.7.1.19]	15685.1	12558.5	11090.7	16761.9	22616.3	27751.3	34173.5	4714.99	4319.66	14842.3	4769.16	16111.5	21765.6	9633.78	14215.7	23594.6	16943.6	17272.8	17218.5	13322.3	8041.14	13608.1	10644.9	13405.8	13286.5	8155.38	6573.5	6076.2
K00856	E2.7.1.20, ADK; adenosine kinase [EC:2.7.1.20]	31501.2	40070.4	39527.1	31985.8	22728.6	55069.5	34456.7	22304.2	24800.8	45061.9	23420.8	37630.3	53239.1	38340.7	71251.2	46178.4	23078.8	41749.3	38225.9	46519.7	32033.1	36119.2	37861.5	27285.8	28124.7	21146.8	24381.2	21244
K00857	tdk, TK; thymidine kinase [EC:2.7.1.21]	79182.4	122905	119052	74828.4	72996.9	133034	91261.7	30320.6	36231.7	74091.9	32812.1	68466.5	84840.7	65036.1	118812	93465.5	49811.1	76736.2	61870.8	95799.4	67334.3	87234.8	82664.9	66260.9	68835.1	55084	63605.4	54873.6
K00858	ppnK, NADK; NAD+ kinase [EC:2.7.1.23]	143707	214445	203548	121954	114763	216558	134339	64858.8	64566.6	138456	63703.4	129457	166116	123933	204187	171703	87348.4	143314	104520	167253	112863	156386	146946	117914	147065	117678	129241	107847
K00859	coaE; dephospho-CoA kinase [EC:2.7.1.24]	142014	185993	166952	119014	112732	213888	132369	62430.5	61382.6	130996	60647.9	125851	163479	114698	180762	168470	86425.9	141878	103825	153228	102296	141659	130860	116292	122293	98362.6	108054	92494
K00860	cysC; adenylylsulfate kinase [EC:2.7.1.25]	23491.5	60017.1	64687	22749.6	33438	43781.4	49486.7	7046.14	10319.3	27962.5	6848.41	26842	28339.6	24537	48917.3	34983.3	24249.1	26036.7	30362.1	37628.7	26469.6	41565.3	34814.5	19008.8	35892.6	26370.5	34193.7	26405
K00862	eryA; erythritol kinase (D-erythritol 1-phosphate-forming) [EC:2.7.1.215]	8422.25	8495.5	7862.33	4496.33	4102.33	8198.33	3077.17	1570.75	1825.42	3267.58	2136.75	4749.5	7429.08	3605.83	5380.33	5585.67	2592.5	4334.58	1683.25	5937.17	5174.17	5580.5	5448.16	6095.08	3091.01	2567.75	2254.5	2190.83
K00863	DAK, TKFC; triose/dihydroxyacetone kinase / FAD-AMP lyase (cyclizing) [EC:2.7.1.28 2.7.1.29 4.6.1.15]	20010.8	19385.5	17078.9	12562.1	11773.8	21315.6	9621.51	4032.21	4905.05	9326.52	4785.42	11085.6	16414.9	9079.03	17749.3	14974.5	7167.86	10556.9	4844.17	17882.2	12374.1	14494.5	13232.5	13603	10445.7	8199.96	11470.1	9498.91
K00864	glpK, GK; glycerol kinase [EC:2.7.1.30]	121461	163651	149660	105312	92997.1	183758	120544	59403.2	55585.8	117640	47148.8	113477	135545	105051	166580	151575	70513.7	120541	96582.7	137012	91600.7	124478	105857	100821	111254	86863.7	100575	86116.4
K00865	glxK, garK; glycerate 2-kinase [EC:2.7.1.165]	32984.8	60367.9	63264.4	36711.7	38890.8	62340	60714.4	31901.4	25319	56371.9	23163	53428.3	48040.2	46610.9	85075.3	64361.5	29253.3	47227.8	43202.3	57279.9	34950.5	51315.5	46521.9	27480.9	56505.2	44532.5	55071.1	45844.3
K00867	coaA; type I pantothenate kinase [EC:2.7.1.33]	28382.8	34049.4	35242.2	25633.8	29207.2	42038.9	39134.8	7343.33	8255.4	22089.3	8242.44	26648.8	24460.1	17505.9	37574.7	32186	17645.9	22574.8	17514.7	27974.4	18585.7	26271.3	24951.8	25038.5	25561.5	20971.3	24661	21491.6
K00868	pdxK, pdxY; pyridoxine kinase [EC:2.7.1.35]	44138.5	82182.6	82296.7	56529.5	52775.2	84573.9	97113.3	46683.3	40596.8	82810.5	33429.4	61326.6	57192.4	65751.2	98417.9	88700.5	42191.6	64477.6	69541.6	74954.4	53390.5	67930.4	57234.7	42180.9	24443.9	20252.5	24500.9	21174.9
K00869	E2.7.1.36, MVK, mvaK1; mevalonate kinase [EC:2.7.1.36]	6021.5	10097.7	3901.32	4939.6	6387.99	11202	3964	832.17	1574.18	2891.36	1021	5296.08	10598.7	3962.33	3597.84	11943.9	7656.86	10789.2	4869.85	4203.92	2350.58	4093.17	3260.76	4282.5	16117.7	12486.9	14129.6	10800.9
K00870	E2.7.1.37; protein kinase [EC:2.7.1.37]	0	0	0	0	0	0	0	0	0	0	0	0	0	0	0	0	0	0	0	0	0	0	0	0	9	7.33	0	0
K00872	thrB1; homoserine kinase [EC:2.7.1.39]	60274.8	99005	102433	63869.5	61782.2	109126	82018.1	28180	32762.2	68398.8	29313.1	59850.2	70911.8	57252.3	108439	79451.2	41944.4	66075.8	58117.7	86401.7	57607.3	77944.3	73485.5	51958.7	78316.8	61488.3	67660.2	57191.2
K00873	PK, pyk; pyruvate kinase [EC:2.7.1.40]	147875	197656	177919	131591	131300	233769	166155	84449.6	72534.2	150054	74731.8	138708	173157	129785	197043	189483	101274	158253	125970	168453	109321	154964	143978	122394	135077	107627	119168	101674
K00874	kdgK; 2-dehydro-3-deoxygluconokinase [EC:2.7.1.45]	65069.4	121435	120375	62117.7	48930	107918	64125	52770.6	45529	77960.6	47826.7	69147.4	89513.2	80773.1	131359	91498.5	41172.9	75324	60458.4	97713	65348.8	81364	86051	56917.7	68466.6	52683.9	68674.9	57801
K00875	E2.7.1.47; D-ribulokinase [EC:2.7.1.47]	3330.35	5506	5280.8	1573.1	1948.55	5846.8	2325.35	1029	603.2	1150.25	945	1624.6	2372.3	1859	1900	1298.25	790.25	1278.92	562.3	3091.8	2586.3	2963.7	2898.1	2755	781	715.5	913.5	827.5
K00876	udk, UCK; uridine kinase [EC:2.7.1.48]	48011.6	88688.8	82954	44360.5	53004.5	81020.7	59484.4	10258.7	14137.7	37740.2	11391.4	39970.4	49228	33842.8	65682.1	55615.9	35209.1	46607.7	33448.1	54791.5	36275.3	59104	49490	40141.6	53456.6	42300.1	42062	36026.3
K00878	thiM; hydroxyethylthiazole kinase [EC:2.7.1.50]	15569.1	47307.9	52479.5	12071.3	10149.1	20967	12557.1	7147.27	6724.66	16254.6	7673.25	11725.9	14214.5	17929.1	35746.2	15516.4	7213.63	12014.5	8526.28	27534.4	19542.2	26899.1	25600	13885.8	12620	10674.3	11008.9	10107.6
K00879	fucK; L-fuculokinase [EC:2.7.1.51]	133.5	165.04	173.28	392.58	287.34	376.94	1175.04	140.85	287	530.14	98	404.74	100.4	194.6	287.42	479.54	243.86	281.75	1033.86	300.1	425.71	465	387.43	302.57	19.83	12.05	158.19	188.22
K00880	lyxK; L-xylulokinase [EC:2.7.1.53]	12612.8	12522.7	10470.5	7471.18	6439.6	13435.4	6515.31	2756.6	2553.15	5351.32	2742.58	7071.24	10020.1	6098.5	6556.58	7272.39	3334.16	5411	3650.58	9371.1	7206.41	8906.39	7810.37	8682.92	1249.83	772.8	1454.09	1366.22
K00881	alsK; allose kinase [EC:2.7.1.55]	976	1751	1465	796.5	550.5	706	740.5	1009	405.5	1164.83	421.83	1297	900	1871	1750	1040.25	496	500	593	2368	728.5	1300.33	1070	1003.5	215	121.5	330.5	327
K00882	fruK; 1-phosphofructokinase [EC:2.7.1.56]	15306	44095.3	48794.3	25235.5	24430.1	31903.8	47361.8	28535	20996.9	45029.5	19830	34923.6	24221.8	37571.3	58537.5	47853.9	21335.2	31305.2	36672.6	39190.1	25694.9	34773.3	33551.3	13919	30950.6	25174.6	23504	21291.2
K00883	dgoK; 2-dehydro-3-deoxygalactonokinase [EC:2.7.1.58]	37816.3	45482.5	40600.6	28984.2	19884.9	57882.9	28945	36361.5	28743.2	45042	24519.3	44882.6	49193.5	45594.2	57123.9	54527.4	20804.5	46634	28551.2	45600.9	32751.8	33960.2	32222.3	33176.5	13505.9	10285.6	15833.5	13939.8
K00884	NAGK, nagK; N-acetylglucosamine kinase [EC:2.7.1.59]	10530	20276.3	16877.5	18022.4	21210.5	28071.3	40629.9	4518.1	7326.4	17454.3	4514.83	11625	9132.03	12871	15917.5	20735.9	13200.1	14194.5	22530.3	11462.6	13093.4	14758.8	11507.7	11094.7	1983.58	1108.38	1736.34	1727.22
K00885	nanK; N-acylmannosamine kinase [EC:2.7.1.60]	3922.75	2796.88	1924.28	2512.58	2297.34	3438.94	2341.37	646.1	809.25	1567.39	832.75	1965.24	3037.65	1236.93	1297.75	2325.04	1152.86	1770	1668.94	2360.1	2035.71	2377.33	2033.1	2527.32	383.83	316.3	264.19	246.22
K00886	ppgK; polyphosphate glucokinase [EC:2.7.1.63]	12495.3	10832.8	8944.73	15489.9	20252.8	26963.4	30929.7	5088.76	5687.09	15207.5	4850.27	20525.7	17267.7	9155.11	23043.8	23548.3	14244.5	18557.7	15669.7	16105.7	8132.56	11491.8	10111.2	11990.5	23358.1	18098.7	27224.8	22440.9
K00887	dgkA; undecaprenol kinase [EC:2.7.1.66]	3523.92	31614.8	39726.2	3168.92	3701.01	7528.55	4084.6	1794.83	2417.83	6394.67	2256	1659.17	2930.5	8491.76	21074.3	2364.01	1068.84	1909.87	1275.28	13728.1	10676.5	16460.3	16340.2	2242.24	4238.42	3600.05	3012	2692.26
K00889	PIP5K; 1-phosphatidylinositol-4-phosphate 5-kinase [EC:2.7.1.68]	0	0	0	5	4.67	22.33	10.33	0	0	0	0	13	4	0	0	14.67	4.67	25	14.33	0	0	0	0	2	0	0	3	0
K00891	E2.7.1.71, aroK, aroL; shikimate kinase [EC:2.7.1.71]	139633	185990	166277	118543	112414	211261	133039	63435.9	60839.1	132113	60767.2	125841	161653	116081	180576	168098	86041.1	140329	103912	152471	100365	141232	130522	114933	114982	92123.5	107333	88662.7
K00892	gsk; inosine kinase [EC:2.7.1.73]	1573.65	1911.66	1473.68	7905.33	14543.3	11762.7	27424.1	1197.6	1154.45	7588.57	694.83	6306.39	1624.9	2347.5	2068.75	10794.6	9301.87	6875.25	11433.4	2619.63	1333.11	4347.61	2057.1	2896.17	118	7.71	390.51	397.47
K00895	pfp, PFP; diphosphate-dependent phosphofructokinase [EC:2.7.1.90]	7562.6	9368	8430.8	4483.85	5030.63	11204.1	4224.77	1605.67	2245.2	2867.5	1235	5915.85	8069.13	3166	6563	5551.5	2877.5	5228.75	2684.47	6998.72	5761.05	5309.2	4699.02	6607.5	6089.86	4674.46	8635.25	6903.75
K00897	aphA; kanamycin kinase [EC:2.7.1.95]	1470	1106	1153	1301	780	2512	835	790	1125	1687	733	3054	4586	1273	3713	2780	1620	2434	1276	2583	1512	999	1221.67	1667	3846	3311	4921.5	4177.5
K00899	mtnK; 5-methylthioribose kinase [EC:2.7.1.100]	9586.07	33215.8	40751.9	6372.08	5263.22	8197.44	5236.18	4132.91	4007.03	9620.01	4290	6620.9	8984.59	12888.1	25775.1	6983.19	2856.43	4300.82	2899.81	18569.3	13448.4	18425.2	19185.8	6290.18	8053.09	6376.55	5613.64	5525.2
K00901	dgkA, DGK; diacylglycerol kinase (ATP) [EC:2.7.1.107]	68611.9	86562.4	76700.3	72334.2	66458.8	132309	106731	53592.2	47853.9	93498.9	44889.3	74796.4	93275.8	76327.1	111652	108657	53630.3	89041.8	91497.4	84612.2	60689.4	75417.5	72082.5	56955	49118	36379.4	50026	40447.1
K00903	epsB; protein-tyrosine kinase [EC:2.7.10.2]	134	5488	6264	127	194	87	263	381	347	772	331	84	63	1329	3079	77	56	0	51	2553	1764	2672	2385	89	265	228	210	209
K00906	aceK; isocitrate dehydrogenase kinase/phosphatase [EC:2.7.11.5 3.1.3.-]	14765.5	27683.7	27854.8	28929.8	24305.1	44279.7	59220.3	37711.6	27518	40989.3	20481.4	26242.5	23227.5	35704.2	46771.4	40090.1	20185.8	33795.6	51179.9	39484	25771.3	27101.2	23005.3	16873.4	4153.54	2963.01	5130.57	4771.77
K00912	lpxK; tetraacyldisaccharide 4'-kinase [EC:2.7.1.130]	118785	135783	112364	100815	98969.3	186795	120911	56209.7	53574.2	113062	53662.2	105196	141900	94940.2	129885	147612	78130	125167	97159.8	115869	79629.1	110427	100140	97282	75525.7	61368.8	72709.7	59992.1
K00917	lacC; tagatose 6-phosphate kinase [EC:2.7.1.144]	2456.06	13234.5	15199.4	2379.25	1420.83	2115.59	1055.88	1695.28	1754.7	3688.89	1837.19	4320.63	3238.09	5070.88	13617.5	3271.83	841.67	1637.42	615.74	9680.39	5657.3	7870.6	7422.73	2640.98	15659.3	13092.2	10213.2	10082.6
K00918	pfkC; ADP-dependent phosphofructokinase/glucokinase [EC:2.7.1.146 2.7.1.147]	20.25	28	44	0	50	152	57	20.25	3.25	34.25	4.75	65.5	6.25	13.5	77	1.5	21	49.25	3.25	99	66	36	42.5	63.75	183	150.75	112.5	90
K00919	ispE; 4-diphosphocytidyl-2-C-methyl-D-erythritol kinase [EC:2.7.1.148]	130683	167889	157015	104909	88054.4	184421	100499	60886.8	58091.9	117481	57990.9	112615	149506	107363	171696	145579	65906.1	121575	88865.1	143911	95766.2	128236	121395	105726	107260	86586.3	96495.3	82438.3
K00924	E2.7.1.-; kinase [EC:2.7.1.-]	101382	88532.3	81103	52950.4	62041.5	113887	46476.5	8635.51	11283.3	24107.3	9528.19	39931.8	58762.9	24067.2	38100.9	41965.7	23012.6	33662.7	17244.3	60739.2	45756.1	73500.5	56868	73336.9	66160.7	57976.4	76607.3	55984.7
K00925	ackA; acetate kinase [EC:2.7.2.1]	92360.1	113977	110486	74169.9	85638.8	129904	99696.4	18838.2	25244.4	72949.5	21025.8	77337	91471.4	55944.3	95450.4	105632	58405.1	83723.5	55194.2	83564.6	58059.5	86287.4	73532.3	73633.1	73174.6	59596.3	64907.8	54288.5
K00926	arcC; carbamate kinase [EC:2.7.2.2]	7654.16	14107.6	13763.6	14393.3	19672.4	19075.7	33169.9	21179.7	10892.3	17279.8	13594.3	12979	7991.51	12102.9	17663.8	19083.1	13314.1	11515.3	18343.4	17046.8	8644.32	15327	14536.8	7767.68	14167.5	11363.9	10523.3	9558.44
K00927	PGK, pgk; phosphoglycerate kinase [EC:2.7.2.3]	142780	186517	167481	119912	113565	215162	132849	62595.5	61543.6	131416	60730.9	126555	164491	114945	181111	169399	86805.9	142445	104201	153945	102586	142240	131347	116745	128247	103295	115457	96926
K00928	lysC; aspartate kinase [EC:2.7.2.4]	140862	218221	213246	115888	129065	224308	149299	50408.3	50195.5	122126	48596.1	126887	167343	107611	189593	174179	96322.8	144820	99638	154066	102276	154439	137307	111429	151053	120630	137386	114262
K00929	buk; butyrate kinase [EC:2.7.2.7]	426.5	23822.2	28533.2	748	992	1538.47	1359.1	1419	2006.5	4525	1601.5	365	573	6369.25	16333.9	931.83	571	524.7	461.7	10754	8629	12013	11164.4	330	1816.35	1646.55	775.5	808.48
K00930	argB; acetylglutamate kinase [EC:2.7.2.8]	142203	183779	164217	119016	112147	212855	131374	62803.3	62018.9	132371	61165.2	128088	166405	115854	181713	172042	88746.5	146207	105402	153250	102084	140355	130420	116533	121462	97609.4	109469	92480
K00931	proB; glutamate 5-kinase [EC:2.7.2.11]	106142	142169	133491	93416.1	83971	161195	109782	57948.5	55247.2	117170	55542.8	104112	129305	100177	158991	143793	72484.7	119258	94857.2	125951	84414.4	112344	107043	88500.3	99818.5	79204.8	91179.9	76705.5
K00932	tdcD; propionate kinase [EC:2.7.2.15]	168.25	180.46	186.78	852.33	618.51	525.69	1734.12	143.6	315.75	651.14	106	497.49	139.9	209.1	312.5	1058.79	458.86	363.25	1334.94	306.43	468.71	553.08	431.1	353.57	0	5.71	162.11	175.47
K00933	E2.7.3.2; creatine kinase [EC:2.7.3.2]	0	6	6	0	9.67	0	0	0	0	0	0	0	0	8.33	6.33	30.66	39	3	0	0	0	0	5.33	11.67	35	22.67	20.34	14
K00936	pdtaS; two-component system, sensor histidine kinase PdtaS [EC:2.7.13.3]	185048	221566	192496	149893	165055	311390	190386	158245	111228	200413	122206	226519	277383	194519	290885	274214	136747	222273	162442	203083	131302	190229	185341	146488	175948	131379	177860	148371
K00937	ppk; polyphosphate kinase [EC:2.7.4.1]	110415	144079	133442	97662.6	93176.4	184074	118408	59202.1	57303.2	118212	56455.9	113995	149570	103568	165407	155311	79761.4	131032	99297	123179	82736.4	111434	107492	90663.6	104116	80969	102130	84836.8
K00938	E2.7.4.2, mvaK2; phosphomevalonate kinase [EC:2.7.4.2]	213.33	243.35	177.32	187.76	177.33	485.5	177.66	137.67	347.18	624.36	151	816.91	1103.5	436.83	1021.84	1649.79	1164.03	1530.9	723.35	341.75	133.08	150.67	219.26	156	1875.35	1366.56	1461.93	1128.92
K00939	adk, AK; adenylate kinase [EC:2.7.4.3]	155110	198169	177726	125955	121101	229084	138341	64587.3	63616.2	135980	62520.4	133926	174236	119397	187064	176288	89717.8	149267	106856	162750	108366	151943	139069	126061	142963	115638	129720	107834
K00940	ndk, NME; nucleoside-diphosphate kinase [EC:2.7.4.6]	140764	189253	171585	118711	112309	212794	131895	62587.5	61539.6	130901	60664.9	125270	163003	115454	182456	168402	86313.9	141501	103748	154783	103258	143061	132026	114910	125644	101330	112732	94986.5
K00941	thiD; hydroxymethylpyrimidine/phosphomethylpyrimidine kinase [EC:2.7.1.49 2.7.4.7]	110394	151755	138494	92547.8	75477.5	156145	88031.1	59039.6	55733.6	110367	55934.3	102594	137178	101403	155610	140419	67827.3	117908	86568.6	127263	85139.7	109359	107871	90047.4	93463.6	75330.9	79632.6	68725.1
K00942	E2.7.4.8, gmk; guanylate kinase [EC:2.7.4.8]	142591	192948	176680	119506	113342	214866	133051	63138	62156.3	132433	61334.6	126578	163958	116753	186069	169062	86701.1	142366	104143	157608	105852	145512	135085	116750	124340	99854.1	111341	94715.2
K00943	tmk, DTYMK; dTMP kinase [EC:2.7.4.9]	135948	175774	161734	114099	102276	188105	121868	61582.5	59583.7	130114	59627.7	120327	148324	111167	171363	158154	78641.3	129805	97680.5	149629	98898.2	137376	127750	112228	124882	103141	107768	89326.3
K00945	cmk; CMP/dCMP kinase [EC:2.7.4.25]	134536	181183	162922	114618	109141	206260	129310	60908.7	59637.1	126875	59615	118914	154394	110601	172318	161726	83101.9	135476	100424	149398	99592	137977	127941	110451	121694	99219.2	112338	94111
K00946	thiL; thiamine-monophosphate kinase [EC:2.7.4.16]	125336	146943	125956	109400	104006	195145	124454	58019.1	56523.4	120267	54884.7	115646	146724	101316	156255	154079	79397.8	131481	99525	130265	85224	119425	109676	103618	113456	91396.5	105366	87991.4
K00947	mosAB; molybdenum storage protein	486	268	236	230	286	487.34	290	80	28	72	42	142	209	74	68	94.66	22	62.66	0	258	186	324	275	299	566.44	423.34	326.32	319.78
K00948	PRPS, prsA; ribose-phosphate pyrophosphokinase [EC:2.7.6.1]	156457	204203	183846	129950	126302	236803	143469	65527.6	65473.6	141936	64167.9	139753	183762	123623	200470	185393	98852.1	157058	112533	168026	111644	157384	143266	127821	146843	117546	134418	112609
K00949	thiN, TPK1, THI80; thiamine pyrophosphokinase [EC:2.7.6.2]	17738.1	48313	45252.5	13262.7	12410.7	26807.3	10689.8	4272.33	4826.2	10657.6	5809.67	10874.3	17935.8	15220.2	27712.5	18475.5	8789.08	13133.1	6146.42	24620.9	18440	24632.5	22935.8	13883.1	15315.6	12166.5	12431.2	11039.8
K00950	folK; 2-amino-4-hydroxy-6-hydroxymethyldihydropteridine diphosphokinase [EC:2.7.6.3]	154360	209781	189642	147222	133372	248630	185354	100997	91982.4	187575	92541.5	161969	194867	160529	235539	218947	109527	182627	154616	187778	127052	166405	161820	128977	116793	93268.6	101104	87053.4
K00951	relA; GTP pyrophosphokinase [EC:2.7.6.5]	134930	179477	160779	119688	111030	214046	135741	63537.7	63545.9	139842	61674.5	127832	168994	117454	193018	177102	92890.2	151044	114102	152541	100427	140671	128714	112589	126263	100865	107373	92901.9
K00952	nadM; nicotinamide-nucleotide adenylyltransferase [EC:2.7.7.1]	124	512	554	680	496	612	302	202	218	462	120	218	232	324	188	635.33	122	252	94	526	236	618	527	144	7850	6762	9081	5801
K00954	E2.7.7.3A, coaD, kdtB; pantetheine-phosphate adenylyltransferase [EC:2.7.7.3]	142553	186233	167250	119379	113226	214634	132621	62605.5	61822.6	131463	60775.9	126572	164242	114999	181236	169705	87277.9	142783	104507	153845	102774	142033	131114	116636	124461	100454	111436	94500.6
K00955	cysNC; bifunctional enzyme CysN/CysC [EC:2.7.7.4 2.7.1.25]	58628.4	55614.8	41608.2	40916.6	36276.6	73912.4	42925.9	52465.4	34973.5	58702.8	49284.6	63218.3	81899.1	57028.5	71238.4	73851.7	36234.8	65021	46719.9	62744.1	36944.7	48913.6	60881.9	46671.4	51919.5	42437	50207.7	42895.2
K00956	cysN; sulfate adenylyltransferase subunit 1 [EC:2.7.7.4]	36829.2	38825.3	30946.3	33914.1	44169.7	72297.1	55121.7	9320.14	12244.5	29764.3	8648.68	38838.9	56380.6	23013	49729.2	53886.5	33720.7	43218.8	34976.6	32196	21770.9	30694.4	23048.4	28785.7	48251.4	36462.2	46585.2	39876.3
K00957	cysD; sulfate adenylyltransferase subunit 2 [EC:2.7.7.4]	90011.2	88193	67191.3	69620.4	75160.2	135475	87594	59707.7	44594.5	82781.8	56169.8	93308.1	125344	74982.8	106045	118235	65100.1	100606	70610.6	86128.7	53429.7	72244.4	78254.6	70998.2	84468.3	66747.1	82840.6	69649.3
K00958	sat, met3; sulfate adenylyltransferase [EC:2.7.7.4]	10125.8	50582.7	56611.4	9039.6	8209	17175.5	8569.03	5158.49	6347.67	15319	5318.5	10298.8	8194.34	17040.4	39246.4	11698.4	5473.19	9073.86	4078.63	30144.7	20884.8	29526.5	28113.7	9489.58	27450.8	21358.3	23523.8	19031
K00960	E2.7.7.6; DNA-directed RNA polymerase [EC:2.7.7.6]	449.5	34218.7	42900.2	623	789	665.8	1180.1	1836	2303.5	5965	2292.5	310	263.5	8830.75	21935.9	373	169	71.2	219.2	13984	10853	16098.5	16665.5	324	1522.33	1491.33	794	858.1
K00962	pnp, PNPT1; polyribonucleotide nucleotidyltransferase [EC:2.7.7.8]	142357	186119	167079	119320	113098	214422	132562	62430.5	61398.6	131042	60670.9	126067	163656	114698	180816	168708	86591.9	142000	103924	153430	102429	141835	130981	116511	123787	99523.6	110587	93834.5
K00963	UGP2, galU, galF; UTP--glucose-1-phosphate uridylyltransferase [EC:2.7.7.9]	133617	210911	210599	116085	99161.4	190573	125864	69072.1	68139.2	157030	67562	132699	159612	135462	212247	177635	83002.5	143621	106715	165818	114564	154952	148218	109313	91588.2	75649.6	79515.2	69919.2
K00965	galT, GALT; UDPglucose--hexose-1-phosphate uridylyltransferase [EC:2.7.7.12]	46405	74180.3	75049.9	41364.8	48450.8	69466.3	54938.1	9826.16	12379.4	35882.4	10196.3	37005.5	37093.2	28952.7	60432	45663.4	25570.8	33523.1	25179.7	54028.2	35102.2	55813.8	47150.1	39022.9	58757.6	48596	46556.6	38636
K00966	GMPP; mannose-1-phosphate guanylyltransferase [EC:2.7.7.13]	47927.6	50779.2	43887.4	35199.5	33418.3	55738.5	26863.5	6987.12	9056.21	21979.5	8215.02	27624	35809.6	19513.3	27789.3	34502.9	17062	28381.3	13931.9	38909.4	25366.1	40214.9	33702	38846.2	50855.4	43200	36829.9	29826.5
K00968	PCYT1; choline-phosphate cytidylyltransferase [EC:2.7.7.15]	0	0	0	3.75	0	29	0	0	10.5	4	0	6.25	2.5	3.5	7.5	4.5	0	10.25	5	10.75	6.75	0	3.25	0	63	54.75	53.25	49.75
K00969	nadD; nicotinate-nucleotide adenylyltransferase [EC:2.7.7.18]	148310	192000	171187	124380	115199	222835	134708	65646.5	66758.4	148022	63561.9	141193	176285	127811	195442	186395	90419.7	155645	107262	158438	107343	147421	135281	119913	123451	99150.2	109635	93177.2
K00970	pcnB; poly(A) polymerase [EC:2.7.7.19]	121504	132185	112313	103570	92820.7	174060	114344	58043.3	55182.4	119106	55908.9	110790	139478	98123.7	139848	150288	76592.4	126131	95961.3	126238	82486.3	112477	103959	101524	90333.7	74681.7	83353.6	70656.9
K00971	manC, cpsB; mannose-1-phosphate guanylyltransferase [EC:2.7.7.13]	80751	87507.8	67700.9	59951.4	57556.8	116111	59409.5	36027.9	31019.8	64943.1	30630.1	75409.6	94854.2	61592.5	88499.2	101137	47845.4	81704.6	53295.4	71421.3	45565.4	66721.2	56974.7	62312.8	87903.5	68314.8	86878.2	70604.2
K00972	UAP1; UDP-N-acetylglucosamine/UDP-N-acetylgalactosamine diphosphorylase [EC:2.7.7.23 2.7.7.83]	11068.2	10201.3	9157.66	5469.75	6817.83	12890.5	5196.24	622.34	1121.15	2599.17	737.99	4547.68	7463.22	2136.17	1377.81	4776.01	2223.34	4734.09	1986.67	6569.31	4550.32	8667.69	6426.37	8196.17	10289.2	8742.85	11900	8337.38
K00973	E2.7.7.24, rfbA, rffH; glucose-1-phosphate thymidylyltransferase [EC:2.7.7.24]	147990	189144	168864	124806	123278	227577	145207	62912.8	62391.7	134249	59801.2	129451	173429	116732	189786	178523	92788.7	145189	116735	156709	104172	146054	130845	117598	143557	113097	126292	106490
K00974	cca; tRNA nucleotidyltransferase (CCA-adding enzyme) [EC:2.7.7.72 3.1.3.- 3.1.4.-]	84048.7	128268	127124	79255.2	71232.2	130829	98201.6	51075.8	47266	98984.2	46786.8	82287.5	99714.8	85856	127645	114243	57683.7	97253.7	81375.4	104609	71225.5	97306.4	95711.5	70197.3	65557.8	51873.5	45076.2	40744.8
K00975	glgC; glucose-1-phosphate adenylyltransferase [EC:2.7.7.27]	99524	159722	157183	86484.5	107710	157219	130140	19957.9	25871	74415.6	22448.9	75464.6	86511.8	59950	115333	104518	65792.1	82061.8	59905.8	103036	70905.2	110980	94703.5	80526	100369	81099.6	85313.9	71627.5
K00976	FPGT; fucose-1-phosphate guanylyltransferase [EC:2.7.7.30]	0	0	0	0	0	0	10	0	0	0	0	0	0	0	0	0	0	0	0	0	0	0	0	0	0	0	0	0
K00978	rfbF; glucose-1-phosphate cytidylyltransferase [EC:2.7.7.33]	19871.4	27221.6	24515.8	12769.2	12887.6	22975.6	10342.9	23187.5	12374.2	12241.2	15210	15555.1	20358.1	17858.3	22460.6	16071.3	8492.39	12915.4	6681.23	25266.8	15877.4	18688.3	20571.4	16974.8	22546.5	18478.8	15857.1	14976.7
K00979	kdsB; 3-deoxy-manno-octulosonate cytidylyltransferase (CMP-KDO synthetase) [EC:2.7.7.38]	120974	137264	113352	102740	100287	189533	127980	56627.2	54321.2	114651	54342.2	107249	145290	96209.2	131174	152062	80870.3	129516	106237	117351	80367.1	111937	101415	99046.5	76734.2	62107.3	74307.7	61587.6
K00980	tagD; glycerol-3-phosphate cytidylyltransferase [EC:2.7.7.39]	2556.14	15117.6	14320.7	4177.75	4523.37	11943.4	5536.04	1651.78	2531.96	4937.82	1545.93	4524.45	4098.12	5595.54	13840.3	5976.5	2783.5	6154.83	4386	6731.31	4812.54	6816.44	7083.11	2420.07	9113.37	6978.75	10302.1	8412.49
K00981	E2.7.7.41, CDS1, CDS2, cdsA; phosphatidate cytidylyltransferase [EC:2.7.7.41]	169469	209744	189452	142848	127814	250256	160736	75033.4	76410.7	170237	69706.3	154815	195647	140406	218428	209668	99768.7	173188	138017	178259	123232	167358	150156	135630	132486	106822	121576	102513
K00982	glnE; [glutamine synthetase] adenylyltransferase / [glutamine synthetase]-adenylyl-L-tyrosine phosphorylase [EC:2.7.7.42 2.7.7.89]	85631.1	97137.9	83509.8	77112.6	67376.2	131444	94979	53882.1	49055.8	98736.8	50386.9	88846.2	107223	83073.3	121784	116969	58384.6	98746.1	80247.5	97142.2	65201.5	82634.3	81101.5	73353.6	54035.1	44761.5	52234.4	45268.9
K00983	neuA; N-acylneuraminate cytidylyltransferase [EC:2.7.7.43]	9065.12	12453.1	10375	7914.8	10933.7	20469	10616.9	20885.6	10443.8	10023.5	13500.6	11666.7	16816.8	11519.2	19784.5	13893.2	8795.62	12398	8834.11	16467.3	8992.89	12348.2	13725.4	7704.98	17055.4	12571.2	19606.1	16031.7
K00984	aadA; streptomycin 3"-adenylyltransferase [EC:2.7.7.47]	1115.25	4278.08	5958.91	1237.25	919.34	3285.75	3449.96	466.84	1316.82	2327.99	530.33	1222.67	1920.83	1126.33	3403.92	1600.16	937.17	3259	4008.83	2006.59	2565	3809.41	2983.92	757.25	1326.62	964.33	583.17	609.5
K00986	ltrA; RNA-directed DNA polymerase [EC:2.7.7.49]	1560.59	6606.4	7296.55	881.93	1376.18	1536.12	1983.46	843.16	991.7	2650.74	885.8	1529.06	1533.95	2056.13	4935.41	1515.71	1063.51	811.5	1126.41	3498.33	2385.57	4337.51	3280.58	1166.1	4862.62	2706.69	2778.41	2640.94
K00988	APA1_2; ATP adenylyltransferase [EC:2.7.7.53]	286.15	171	123.2	153.8	217.2	343	114.8	76.8	182.8	309.35	81.5	267.9	510.8	186.95	260.45	937.4	654.6	753.1	449.6	271	133.2	122.7	149	152	1026	876.33	840.4	622.67
K00989	rph; ribonuclease PH [EC:2.7.7.56]	125925	165241	152443	105765	94881.8	177417	115926	60207.5	57613.2	122300	58333.5	113067	140696	106482	162632	148030	74062.2	123979	92391.9	140627	93881.1	127472	120959	105261	99437.8	81644.9	86528	74479.2
K00990	glnD; [protein-PII] uridylyltransferase [EC:2.7.7.59]	85534.8	96595.3	82360.7	76962.8	66915.9	130634	95563.1	54720.6	49630.3	103621	51015.9	93763.1	112908	86476.5	121911	122688	61775.8	102356	85325.2	96357.8	64228.8	83360.3	80413	73823.1	54859.7	44461.9	56320.5	47367.5
K00991	ispD; 2-C-methyl-D-erythritol 4-phosphate cytidylyltransferase [EC:2.7.7.60]	82740.3	118954	116816	79233.9	75669.9	138946	101246	53081.1	48773.7	100367	45758.4	89915.9	103782	86484.4	144136	114956	59189.7	94300.4	82582.3	108920	71015.5	95735.3	90228.2	66717	89561.2	70962.5	79725.2	67439.2
K00992	murU; N-acetyl-alpha-D-muramate 1-phosphate uridylyltransferase [EC:2.7.7.99]	66767.8	77289.1	66284.9	62737.1	54410.6	108844	82831.7	48955	43544.3	87391.5	46782.8	71717.8	92857.3	72221.9	95775.5	100014	51083.6	85403.3	72290.5	76226.6	53747.8	65467	67097.6	57346.7	26307.9	21248.2	26133.8	23544.3
K00995	pgsA, PGS1; CDP-diacylglycerol---glycerol-3-phosphate 3-phosphatidyltransferase [EC:2.7.8.5]	174295	218188	196256	151364	131046	244417	156309	74492.4	75997.5	168980	66882.4	161300	186947	143006	231797	208218	95950.6	168437	127775	191172	125225	172989	155752	140877	159074	130728	135939	115971
K00996	rfbP; undecaprenyl-phosphate galactose phosphotransferase [EC:2.7.8.6]	1917.97	3887.62	2807.6	3298.55	2349.83	4651.25	2698.55	1341.8	839.5	1942.45	859.75	3015.55	3690.55	3167.6	3543.7	6846.75	3004.4	4250.35	3172.1	3224.87	1180.6	1955.15	1703.5	2314.35	1229.83	682.59	2136.88	1481.25
K00997	acpS; holo-[acyl-carrier protein] synthase [EC:2.7.8.7]	108549	138524	128218	74665.4	72239.9	139512	63299.3	21345.2	26111	65641.6	26003.3	74098.2	109543	59642.1	110029	91905.7	47759.7	77676.6	40986.8	104186	67951.9	101454	88205.5	87423.9	99992.4	80860.2	88141.6	74731.3
K00998	pssA; CDP-diacylglycerol---serine O-phosphatidyltransferase [EC:2.7.8.8]	1760.31	3511.89	2334.75	9161.74	15652.8	12279.4	34268.1	19896.4	8682.59	9830.3	11775.8	8031.4	1966.33	9334.9	5347.46	13044.2	10923.3	7529.72	20049.7	9575.48	3732.8	5933.62	7917.6	3488.47	371.5	114.45	493.34	490.1
K00999	CDIPT; CDP-diacylglycerol--inositol 3-phosphatidyltransferase [EC:2.7.8.11]	705	787	682	977	481	999.5	315.5	620	477	617	212	1486.5	715	837	3166	1084	157	626.5	290.5	1845	725	561	521.5	507.5	4274.5	3177.5	3873	3401
K01000	mraY; phospho-N-acetylmuramoyl-pentapeptide-transferase [EC:2.7.8.13]	136016	180476	161863	116693	109615	207724	129788	62413.1	61255.9	130620	60639.9	125497	162877	114406	180991	168291	86387.6	141576	103789	150246	100027	137124	127470	111996	120229	96293.7	105760	90620.1
K01001	ALG7; UDP-N-acetylglucosamine--dolichyl-phosphate N-acetylglucosaminephosphotransferase [EC:2.7.8.15]	45	256	272	340	248	306	151	101	109	227	60	109	109	158	94	313	61	126	47	247	118	298	259	72	3918.5	3381	4540.5	2892
K01002	mdoB; phosphoglycerol transferase [EC:2.7.8.20]	7851.15	23945.5	24857.5	18287.9	6765.21	21545.2	21868.8	16536.9	17302	27206.3	7698.08	13814.1	10969.5	26119.8	37739.6	22030.7	6285.67	16034.6	24855	27861.9	20719.4	19566.8	14076.2	10952.3	683	447.21	682.01	820.97
K01003	bcpA; oxaloacetate decarboxylase [EC:4.1.1.3]	9598.66	8192.23	4793.21	9176.12	5420.91	13269.6	12663.2	22357.8	13188.1	23298.3	14359	19141.7	16267.9	21699.4	18787.3	24836.4	7773.43	18837.5	18154	12736.2	7815.69	9503.15	10845	6656.8	1467.67	1104.9	1575.5	1161.63
K01004	pcs; phosphatidylcholine synthase [EC:2.7.8.24]	37717	37127.3	31039.2	26049.5	21438.2	43182.3	23868.9	26738.8	18232.3	30288.4	19554	33414.4	36960.2	31942.7	32164.3	41846.9	15291.5	31118.7	19276	32830.2	22732.7	28046.1	29034.1	29464.6	10598.7	8997.57	9132.28	7900.9
K01006	ppdK; pyruvate, orthophosphate dikinase [EC:2.7.9.1]	86945.5	98598.9	86926.3	58178.3	55187	102105	42558.4	15056.2	18164.6	44242.7	19413.8	56124	78810.3	41324.6	68782.1	70347	35556.8	57861.5	26274.9	75727.2	48453.1	71670.5	62592.7	69970.1	85727.4	71369.1	69210.1	59559.3
K01007	pps, ppsA; pyruvate, water dikinase [EC:2.7.9.2]	68386.9	85493.6	80624.5	71887	64558.1	124832	98592.3	53578.1	49321.9	104785	47709.3	91788	104910	82618.9	143119	118684	57725.8	98614.1	86643.6	100966	62281	84437.3	77613.9	56853.2	81293.6	61435.8	68280.5	58652.9
K01008	selD, SEPHS; selenide, water dikinase [EC:2.7.9.3]	59796.5	85529.1	85906	53363	58881.5	95554.6	70888.8	30870	24848.1	51807.8	25454.3	49404.7	66478.6	42561	73145.4	68004.1	40248.3	56490.9	47210.7	67521.3	46019.3	68008.8	59947.9	48374	60826.8	48719.1	45764.2	40469
K01011	TST, MPST, sseA; thiosulfate/3-mercaptopyruvate sulfurtransferase [EC:2.8.1.1 2.8.1.2]	147234	198891	179197	126665	106950	203907	134802	88379.6	75610.4	150439	76689.9	141555	167086	137475	209608	183480	83097.1	147573	112968	170711	111932	147903	143760	123753	127159	103555	115141	96532.2
K01012	bioB; biotin synthase [EC:2.8.1.6]	84848.2	117776	106885	77205.6	76899.8	140387	101513	44526	41419.4	92058.6	45333.9	85453.9	109952	80149.9	128406	121417	64137.9	100131	83242.8	91230.9	61831.1	89069.3	87396.8	66409.1	81068.2	64542.7	79028.6	65504
K01014	SULT1A; aryl sulfotransferase [EC:2.8.2.1]	178	71	141	78	205	161	29	53	42	0	5	28	132	51	84	92	179	154	91	224	132	29	0	111	76	57.33	114	91
K01015	SULT2B1; alcohol sulfotransferase [EC:2.8.2.2]	296.33	266	286	181.5	133.17	223.33	110.5	92	115.5	147	142	266	396.83	218.5	318.5	209.5	89.33	152	68	189.5	228.5	184	198.5	216.5	76	55.5	58.5	49
K01021	TPST; protein-tyrosine sulfotransferase [EC:2.8.2.20]	0	0	0	0	0	0	0	0	0	0	0	0	0	0	0	0	0	0	0	0	0	0	0	0	1.22	0	1.33	1.56
K01023	assT; arylsulfate sulfotransferase [EC:2.8.2.22]	446	227	214	858.5	898.5	1272.5	1950.5	117.5	330.5	960	109	595.5	782.5	151.5	117	953.5	485.5	554.5	1281	451.5	572.5	1029.5	478	491	38	27	114.5	186
K01026	pct; propionate CoA-transferase [EC:2.8.3.1]	3621.5	1785.73	1958	2056.9	2037.03	4122	1814	1001	999.4	2104.5	711	3609.3	4355.6	1739.57	3821.3	3639.8	1467.9	2656.8	1377.33	2578.5	1690.2	2066.2	1845.88	3171.3	4510.99	3883.98	2992	2850.09
K01027	OXCT; 3-oxoacid CoA-transferase [EC:2.8.3.5]	1272.49	6362.35	7125.32	1414.51	1424.5	4753.49	2940.16	631.17	799.18	2198.36	752	2731.16	3832.16	2064.25	5187.26	3269.13	1927.19	4724.65	4265.35	3405.5	2213.83	3770.17	3599.01	1389.33	1632.43	1232.53	5205.84	4611.17
K01028	E2.8.3.5A, scoA; 3-oxoacid CoA-transferase subunit A [EC:2.8.3.5]	43656.8	93957.7	92104.6	48314.4	36588.4	80841.4	54922.4	47148.9	40312.6	64605.3	40722.2	52549	68151.9	64837.6	112997	77477.8	39487.8	66573.6	61929.4	81408.6	53864.2	64437.4	67790.9	38599.2	45190	34975.3	48066.1	41834.1
K01029	E2.8.3.5B, scoB; 3-oxoacid CoA-transferase subunit B [EC:2.8.3.5]	46263.3	95261.7	93033.6	49682.4	38313.1	83100.6	55792.7	47498.9	40782.6	65327.8	41113.2	53338	70127.1	65491.1	113781	78859.8	40137.8	67753.6	62384.9	82641.3	55006.2	65726.9	68324.4	39887.2	45458.8	35166.1	48741.1	42559.6
K01031	pcaI; 3-oxoadipate CoA-transferase, alpha subunit [EC:2.8.3.6]	13187.6	33721.4	32242.5	13901.6	9443.17	26782.2	16716.2	24688.1	14706.8	17834.9	17391.8	14974	16402.1	22275.4	31145.1	20550.4	8923.96	17288.3	15936.5	28799.3	18374.9	20902	24680.7	12526.8	10912.1	8237.53	11770.8	10356.3
K01032	pcaJ; 3-oxoadipate CoA-transferase, beta subunit [EC:2.8.3.6]	13744.1	32675.4	29092.5	14316.6	9773.67	27663.8	16913.7	24671.1	14819.8	17826.4	17433.8	16091	20441.6	22287.9	29756.1	22448.9	10430	19186.3	16884	27373.8	16904.9	19725.5	22816.2	13047.3	11412.8	8642.7	12753.3	11342.3
K01034	atoD; acetate CoA/acetoacetate CoA-transferase alpha subunit [EC:2.8.3.8 2.8.3.9]	1403	32602.7	41426.8	1193.5	1459.5	1969.3	1832.99	2347	2838	6794	2811	1465	1724.5	9229.75	22982.4	1596.5	853	1200.7	803.2	14239.5	11204.5	15698	16717.5	1037	2355.13	2159.54	2162.16	1960.72
K01035	atoA; acetate CoA/acetoacetate CoA-transferase beta subunit [EC:2.8.3.8 2.8.3.9]	1403	31393.5	38787	1193.5	1459.5	1966.5	1781.89	2312	2800	6554	2763	1465	1724.5	9016	21294	1596.5	853	1197.5	791	13602.5	10450.5	14960	15771.5	1037	2181.13	1985.54	2119.16	1932.62
K01039	gctA; glutaconate CoA-transferase, subunit A [EC:2.8.3.12]	22854.4	18117.7	13559.4	17781.6	12095.6	26583.3	18013.3	44081.3	23901.3	31409.3	29174.2	30849.9	31066.2	34417.3	34753.8	38213.1	13518.5	27591	21853.2	31465.4	17031.4	19212.8	24431.5	15688.8	24976.5	20127.7	19775.3	17966.1
K01040	gctB; glutaconate CoA-transferase, subunit B [EC:2.8.3.12]	20153.8	15691.6	11296.6	16957.1	11615.8	24668.3	18652.8	43408.7	23433.9	33080.6	28610	28039.5	28741.1	33479.7	31125.9	38463	14367.2	27393	24719.9	27177.7	15130.6	18619.5	22176	13514	16089.4	12963.5	13354.2	11859.5
K01042	selA; L-seryl-tRNA(Ser) seleniumtransferase [EC:2.9.1.1]	95956.2	117412	112370	79758.3	90506.9	130734	109721	33391.7	27944.1	67918.9	28834.8	62210.3	73541	48968.5	69605.9	86302	51205.5	68754.7	59153	88408.8	60207	96924.1	81474	77896.8	54570.8	46893.9	39863.5	34922.9
K01045	PON; arylesterase / paraoxonase [EC:3.1.1.2 3.1.8.1]	0	0	0	0	0	0	0	0	0	0	0	0	0	0	0	0	0	0	0	0	0	0	0	0	0	0	32	37
K01046	lip, TGL2; triacylglycerol lipase [EC:3.1.1.3]	14091.8	13183.1	9698.12	30328.8	47990.1	49431.2	87712.9	41893.9	23495.5	49469.9	27236.3	37025	24138.1	30673.4	30020.6	57653.3	36679.9	39962.6	48396.8	23698.9	13344.2	23803.2	21904.8	13449.1	9203.96	6647.12	8661.68	6730.66
K01048	pldB; lysophospholipase [EC:3.1.1.5]	30054.3	58209	60054.3	26142.7	30913.3	44941.5	41356.1	8234.02	9769.89	26500.8	10507.6	25215.5	34067.8	23485.3	40351.9	38200.1	24251.4	28702.9	21393.4	33937.5	25321.6	36275.7	34492.6	26758.7	13981.5	11800.8	14733.6	13316.2
K01051	E3.1.1.11; pectinesterase [EC:3.1.1.11]	17289.9	27597.8	15172.6	14701.5	21779.2	38123.2	21997.9	4494	6899.7	14655.9	4112.02	19354.5	31243.2	13993.5	29030.2	25957.6	15372	21028.3	15774.8	15692.6	10982.1	18764.7	12925.4	11685.1	29188.1	19790.2	33653.6	25745.4
K01053	E3.1.1.17, gnl, RGN; gluconolactonase [EC:3.1.1.17]	86996.4	93816.8	73852.4	59102.4	55617.7	121299	58197.2	21713.9	25629.4	69034.7	25089.4	82429.8	109561	61227.2	86468.5	100566	46930.9	87404.6	53994.8	69481.1	47258.1	71548.6	58354.7	70483.2	70421.9	56474	73763.2	60279.7
K01055	pcaD; 3-oxoadipate enol-lactonase [EC:3.1.1.24]	47675.3	50409.8	38338.3	38596.1	27617.8	61496.1	43199	33690.5	26696.1	56121.4	37613.6	52970.5	62458.8	52944.6	65237	69363.4	28064.2	52416.5	48704.6	44239.9	30777.6	40355.6	49293.4	36938.6	30124.7	23736.2	27224	23933.3
K01056	PTH1, pth, spoVC; peptidyl-tRNA hydrolase, PTH1 family [EC:3.1.1.29]	142314	186095	167055	119281	113034	214358	132545	62430.5	61398.6	131042	60658.9	126067	163640	114698	180775	168656	86572.9	141982	103924	153372	102423	141835	130966	116504	123786	99575.6	110539	93831
K01057	PGLS, pgl, devB; 6-phosphogluconolactonase [EC:3.1.1.31]	76452.9	96015.6	78334.6	69196.5	55446.2	122939	69721.2	51037.9	47061.5	88185.9	46700.6	82237	104497	81191.7	124415	108350	50536.7	90391	68978.9	92849.9	62334.9	75477.5	75109.7	63035.2	71604	57253.8	67767.7	59196.7
K01058	pldA; phospholipase A1/A2 [EC:3.1.1.32 3.1.1.4]	14125.2	26286.2	27302.5	21382.1	11480.2	29310.5	25888.2	18888.9	20056.6	33529.7	18998.2	20640.4	23908.7	29699.8	44864.7	30681.2	13517.5	24226.1	30875.1	32092.8	23223.7	22995.7	27268.6	14926.6	3131.59	2190.63	5141	4201.72
K01060	cah; cephalosporin-C deacetylase [EC:3.1.1.41]	5329.96	8824.62	8023.19	3885.43	3162.63	8766.95	2912.41	1886.53	2331.83	3838.01	2094.51	6538.33	5986.1	4131.54	10364.8	4411.41	1779.58	4156.55	1537.63	8140.81	4988.29	4661.07	5343.57	6138.8	8984.97	7003.28	10419	8763.26
K01061	E3.1.1.45; carboxymethylenebutenolidase [EC:3.1.1.45]	188679	194808	169204	143887	123695	260700	134240	79785.1	81298.4	158481	74035.4	168726	230600	136505	222652	206752	99547.1	180152	115390	185576	124358	165570	147679	156941	147210	118975	133975	113430
K01066	aes; acetyl esterase [EC:3.1.1.-]	65489.2	89597.7	85801.3	55360.1	48037.8	87542.6	69597.5	82576.6	52064.2	79901.8	59464.1	80919.5	88746.2	77110.4	119130	97851	43311.2	75428.5	58629.9	98339	58612	69666.9	79429.9	54524.3	72558.3	58492	67233.5	58994.6
K01067	E3.1.2.1, ACH1; acetyl-CoA hydrolase [EC:3.1.2.1]	2531.5	1081	906.5	1993	1997.67	8427.5	2752.5	711.5	974	2241.5	697	4175.5	6457.5	1269.33	1970.83	5001.99	2489	6329.5	2962	1312.5	804.5	1823	1471.33	2310.67	4023.7	3051.07	3475.84	2867.5
K01068	ACOT1_2_4; acyl-coenzyme A thioesterase 1/2/4 [EC:3.1.2.2]	0	0	0	0	0	0	0	0	0	0	0	0	0	0	7	10	0	0	0	0	0	0	0	0	78	83	101	54
K01069	gloB, HAGH; hydroxyacylglutathione hydrolase [EC:3.1.2.6]	81111.9	91916	78970.6	73540.3	63824.2	125781	92551	52384.1	46896.8	95578.3	49682.4	82107.8	104773	80178.9	109963	115761	58958.4	97502	79804.6	90138.6	61371	78737.7	77349.5	68803.9	44090.4	34723.5	40761.7	35668.8
K01070	frmB, ESD, fghA; S-formylglutathione hydrolase [EC:3.1.2.12]	53176.2	63403	54447.9	54293.5	45730.2	88161.2	76199.8	48393.7	41927.2	80438	43912.9	65084.2	77688.2	67975.7	85949	89448.8	44212.3	75011.8	69943.5	66390.7	47153.1	54708.6	57638.5	46258.4	18429.3	13537.1	18462.9	16166.7
K01071	MCH; medium-chain acyl-[acyl-carrier-protein] hydrolase [EC:3.1.2.21]	2031.92	1522.59	1065.25	1246.75	1023.17	1442.42	600.91	444.83	939.33	1783.66	552.17	2324.5	3408.67	1672	1894.33	3627.92	2399.5	3447.5	1755.5	1677.26	879.34	1243.08	1028.09	1508.08	1944.41	1618.08	1437.17	1172.5
K01073	E3.1.2.20; acyl-CoA hydrolase [EC:3.1.2.20]	22	36	17	24	27	41	25	10	23	163	53	18	23	36	37	24	21	19	43	36	39	146	130	0	18.87	11.07	27.5	24
K01075	E3.1.2.23; 4-hydroxybenzoyl-CoA thioesterase [EC:3.1.2.23]	29485.7	23036.4	17433.9	20026.7	15759	34854.4	21803.4	25464.1	17262.8	33087.6	17488.8	33301.1	36587.7	29710.2	32248.2	40309.4	16434.2	34996.6	26740.2	24618.3	16349.5	22479.2	21001	20490.8	12409.9	10509.6	13414	10953.2
K01077	E3.1.3.1, phoA, phoB; alkaline phosphatase [EC:3.1.3.1]	44846.9	110683	103760	54270.6	63676.7	100560	96556.1	26024.7	31060	67814.4	28159.9	50406.2	57423.4	55200.1	92436.7	72912.6	44290.9	60835.6	63941.6	71169.4	54949.2	73665.8	67302.6	40580.5	33459.7	26442.8	41264.4	32418.6
K01078	PHO; acid phosphatase [EC:3.1.3.2]	23852.1	33574.1	31673.3	26405.3	13243.5	38410.3	25054.8	21881.1	25495.4	50415.9	22846.3	37075.2	41192.2	41900.3	58421.8	49624.3	18369.5	42531	32999.5	36737.7	28025.1	28517.1	32244.2	21100.4	6214.14	4892.83	5895.09	4900.91
K01079	serB, PSPH; phosphoserine phosphatase [EC:3.1.3.3]	59345.7	52850.1	42996.7	49620.4	47415.8	84554.2	64725.1	35204.6	28020.5	60834.7	29601.5	64473	78488.8	50297.6	72660	87595.8	43029.8	68380.6	51383.9	55625.2	35033.5	46512.3	43174.3	48499.9	48525.7	39232.3	49860.3	41544
K01081	E3.1.3.5; 5'-nucleotidase [EC:3.1.3.5]	54037.2	92130.1	94167.6	72367.9	82217	121196	131467	47036.7	41234.3	90098	43204.1	70581.7	79412.1	66166.6	107281	111557	70750.7	85813.4	94091.1	78513.8	53866	72703.7	73399.2	50003.3	44734.3	35013.8	44827.2	38558.3
K01082	cysQ, MET22, BPNT1; 3'(2'), 5'-bisphosphate nucleotidase [EC:3.1.3.7]	74080.8	87176.6	73900.9	76022.4	76155.9	129713	114373	52083.8	47029.4	99922.4	48739	88088.1	97648.6	78328.3	112385	117446	63186.6	96062	83710.1	90226.8	60889	80652.6	76568	65699.3	51731.5	40213.9	52419.2	44510.8
K01083	E3.1.3.8; 3-phytase [EC:3.1.3.8]	25130.8	43341.4	34414.1	30290.9	20804.4	47944.3	35658.8	20894.5	23892.8	41512.1	22933	32478.4	44695.1	40055.7	59467.5	44598.4	25533.8	41047	43738.3	39073.7	28165.3	29100.5	33334.5	24126.5	11147	8063.14	13307	12127.1
K01085	agp; glucose-1-phosphatase [EC:3.1.3.10]	765.15	1979.66	2349.68	3601.33	1907.94	2642.45	6797.36	1744.6	2423.45	4701.57	815.83	2118.15	716.78	2321.5	3131.75	3496.14	1380.66	1583.5	6105.94	3832.63	3766.11	3641.61	2203.1	1500.17	106	7.71	362.51	375.47
K01086	fbp-SEBP; fructose-1,6-bisphosphatase I / sedoheptulose-1,7-bisphosphatase [EC:3.1.3.11 3.1.3.37]	1563.33	574.83	660.83	1505.5	1095	3237.33	1411.83	531.84	745.16	1137.67	341.33	2597.5	3246.16	1351.33	3841.51	2817.83	1246.67	2532.5	1457	742.17	688.33	421.83	595.5	1120.67	1596.34	1164.67	1136.16	1122.5
K01087	otsB; trehalose 6-phosphate phosphatase [EC:3.1.3.12]	46510.8	61363.8	54558.7	43168.4	27740	66708.8	40146.7	28131.2	29555	54252.4	30422.5	48862.1	61939.7	49485	84075	60644.4	24963.4	52166.3	42117.5	66750.6	42803.6	47817.6	52253.6	43227.2	39786.7	32810.9	37579.8	33289.4
K01089	hisB; imidazoleglycerol-phosphate dehydratase / histidinol-phosphatase [EC:4.2.1.19 3.1.3.15]	25210.9	43556.6	36483.8	37736.3	39631.6	71060.5	63170.1	20793.6	23492.3	46084.8	21631.4	35778.8	45141.8	37152.5	58524.8	54321	32523.1	47286.5	48721.4	40936.6	29515.7	35516.4	35059.9	24295.7	21155.4	15080.1	23481.8	19572.4
K01090	E3.1.3.16; protein phosphatase [EC:3.1.3.16]	150885	214648	211953	113141	95945.4	181239	90224.5	42406.5	52465.6	111362	47049.6	117771	146728	103754	195757	139711	70274.3	124631	72576.2	167333	109187	155475	144722	122094	151887	126662	126370	107838
K01091	gph; phosphoglycolate phosphatase [EC:3.1.3.18]	245395	287518	261440	223005	191999	375359	287160	176400	153000	303667	151109	260429	325002	255373	345842	367060	176962	300859	259848	280051	192911	239734	232623	204425	132392	106200	122574	103701
K01092	E3.1.3.25, IMPA, suhB; myo-inositol-1(or 4)-monophosphatase [EC:3.1.3.25]	223239	258894	232419	172335	155539	310206	171020	99796.4	90676.4	183650	93056	195651	259024	170008	258304	253749	122589	208230	134246	224619	150582	197918	186240	181947	188644	150976	160986	138633
K01093	appA; 4-phytase / acid phosphatase [EC:3.1.3.26 3.1.3.2]	3299	3676.21	3106.28	2331.58	2128.64	3581.7	2082.36	1740.35	1346.25	2918.14	880	3276	4134.28	3270.6	4098	4629.54	2682.86	3797	2420.11	4477.93	1980.71	2666.33	2035.1	2825.57	1931.25	1416.71	2105.86	1948.47
K01095	pgpA; phosphatidylglycerophosphatase A [EC:3.1.3.27]	67289.6	67960.1	55014	54089.1	56856.3	98854.6	72980.2	33560.1	26840.2	64441.2	27911.7	62114.7	80176.8	49658.3	63795.4	86118	44844.8	72788.2	54034.1	59623.5	37846.5	59364.2	50295.3	54029.1	38604.6	32042.9	32912.2	28602.4
K01096	pgpB; phosphatidylglycerophosphatase B [EC:3.1.3.27 3.1.3.81 3.1.3.4 3.6.1.27]	1542.65	1911.66	1473.68	7905.33	14530.1	11656.7	27435.1	1197.6	1154.45	7588.57	694.83	6274.39	1526.9	2347.5	2068.75	10768.6	9294.87	6747.25	11458.1	2621.3	1333.11	4347.61	2057.1	2884.17	125.83	14.05	401.84	414.47
K01097	NANP; N-acylneuraminate-9-phosphatase [EC:3.1.3.29]	0	0	0	0	0	0	0	0	0	0	0	0	0	0	0	0	0	0	0	0	0	0	0	0	0	0	103	142
K01101	E3.1.3.41; 4-nitrophenyl phosphatase [EC:3.1.3.41]	2715.59	31074	38957.7	1946.09	2077.83	3466.72	2358.63	1749.33	2264.83	5854.83	2271.67	1161	2117.67	8190.25	20486.3	1302.67	572.16	942.36	549.2	13589.1	10316.3	15571.1	16149.4	1936.58	11178.6	9133.68	5875.4	5399.52
K01104	E3.1.3.48; protein-tyrosine phosphatase [EC:3.1.3.48]	160176	259106	246024	130773	108808	229956	125149	96265.3	85592.1	167745	91678.9	152894	188183	159436	262508	193090	86428.4	162460	115370	206355	138407	180337	185957	128606	142559	115020	132156	112560
K01113	phoD; alkaline phosphatase D [EC:3.1.3.1]	97339.7	92146.7	78529.2	70109.1	61500.4	112338	72310.1	60170.4	43261.6	69572.8	52755.9	76946.2	102005	65118.4	98951.9	91562.3	44137.2	75137.1	68827.9	94830.3	59632.2	81489.8	84908.5	77311.4	75571.7	60457	70109.9	59689.7
K01114	plc; phospholipase C [EC:3.1.4.3]	27282.3	37084.7	34796.8	29455.3	20406.8	55710.1	39186.3	20525.4	22723.6	39731.1	12654.6	34182.7	41473.2	33846.9	64017.7	45341.6	18895	42235.9	41652.9	42391.2	28478.2	32296.4	24922.3	23412.5	38651.4	30059.7	30659.8	28648.3
K01115	PLD1_2; phospholipase D1/2 [EC:3.1.4.4]	179	1839	832	144	147	242	108	589	217	619	367	219	160	803	544	199	136	143	115.67	839	507	752	635	488	37.7	33.4	115	111
K01117	E3.1.4.12; sphingomyelin phosphodiesterase [EC:3.1.4.12]	247	276.95	193.25	168.25	169	188.8	215.1	28.5	52.25	237.75	47.75	332.25	339	149.75	308.65	202.5	102	38.2	139.2	125.83	99	185.25	104.25	201.75	486.5	306.67	512.17	552.27
K01118	acpD, azoR; FMN-dependent NADH-azoreductase [EC:1.7.1.17]	67683.2	154606	156982	69566.6	58499.4	115886	109510	95325.6	70096.1	122679	73292.4	95754.2	102408	117442	172601	123389	55330.6	100265	106874	124879	85350.4	106681	113753	57346.3	40074.3	30478.6	38383.8	34224.8
K01119	cpdB; 2',3'-cyclic-nucleotide 2'-phosphodiesterase / 3'-nucleotidase [EC:3.1.4.16 3.1.3.6]	17039.2	50120.7	52041.9	18596.7	23424.8	31907.2	36768.6	7330.79	8673.12	23262.8	8083.44	19726.3	19302.7	21047.2	37711.7	28611.7	17094.2	19312.6	17305.9	30254.5	22274.6	31161.4	27478.7	15449.8	13911.7	11310.8	12142.9	10568.4
K01120	cpdP; 3',5'-cyclic-nucleotide phosphodiesterase [EC:3.1.4.17]	4712.56	5376.2	4450.77	3712.11	5466.36	11438.2	5963.2	1196.27	1800.58	5725.42	1622.66	6623.02	9808.6	3313.57	9937.16	8056.98	4302.04	6616.2	4418.97	4926.51	3495.48	7021.43	4969.87	3603.92	7488.7	5157.64	10702.7	8324.61
K01126	E3.1.4.46, glpQ, ugpQ; glycerophosphoryl diester phosphodiesterase [EC:3.1.4.46]	217500	331666	310762	183917	172628	329921	210733	107841	103053	218171	99463.6	219464	257478	198293	335961	273059	132851	228714	164951	269168	175871	241259	225244	182694	226561	179697	203281	173258
K01128	SMPDL3; sphingomyelin phosphodiesterase acid-like 3 [EC:3.1.4.-]	36	30	0	0	0	79	47	0	0	0	0	0	0	0	0	0	26	83	49	0	25	50	0	0	18	0	25	0
K01129	dgt; dGTPase [EC:3.1.5.1]	118370	117744	91134.3	93256.4	93521.1	175707	102860	45383.5	43160.5	102624	40819.9	115582	145455	86961.2	124481	151908	73128.6	124496	79000.6	102518	66391.6	95554.2	81760.4	93505	104245	83580.8	97294.3	81395.7
K01130	E3.1.6.1, aslA; arylsulfatase [EC:3.1.6.1]	143991	151273	128502	93484.4	107190	200500	95739	132471	72786.6	81021.8	88776.1	91181	127143	96680.2	133971	98435.5	53984.2	87287.4	56554.8	152423	94450.7	137615	132547	106124	116480	92937.1	151154	118978
K01132	GALNS; N-acetylgalactosamine-6-sulfatase [EC:3.1.6.4]	0	0	0	0	28	54	48	0	0	0	0	0	0	0	0	10	0	0	0	0	0	0	0	0	11	8	52	37
K01133	betC; choline-sulfatase [EC:3.1.6.6]	26160.8	26123.9	20984.4	18636	15039.5	34790	20958.1	24803.8	15776.8	28468.7	17542.7	26565.3	26453.5	27040.4	26037.4	35289.1	12668.3	25449.4	20121.4	24928.7	17381	22376.7	22012.3	19836	8306.92	7258.65	10845.8	8134.55
K01134	ARSA; arylsulfatase A [EC:3.1.6.8]	13640.2	12175.3	11199.7	6217.75	8147.33	15253	6395.74	158.34	321.15	1022.67	171.99	2096.18	2096.72	787.17	609.31	1158.51	399.34	1068.59	306.17	7749.81	5421.32	10486.7	7961.37	9761.17	9916.46	8960.35	11951	8515.88
K01135	ARSB; arylsulfatase B [EC:3.1.6.12]	0	0	0	0	78	56	32	0	0	0	0	0	0	0	0	20	0	5	0	32	13	9	10	0	22	16	76	46
K01136	IDS; iduronate 2-sulfatase [EC:3.1.6.13]	6878.5	6385.5	5840.5	3591	4498.5	9437	3845.5	73	160.5	642.5	86	989	1097.5	351.5	250.5	1003	340	1074.5	559	4131.5	2880	5912	4205	4948.5	5366.5	4875.5	8267.5	5487.5
K01137	GNS; N-acetylglucosamine-6-sulfatase [EC:3.1.6.14]	1435.5	1498.5	1339.5	1063	1344.5	2133	859.5	52	65.5	222.5	15	436	370.5	180.5	113.5	512	177	292.5	104	1190.5	739	1532	1076	997.5	1692.5	1551.5	2493.5	1733.5
K01138	K01138; uncharacterized sulfatase [EC:3.1.6.-]	43035.8	57066.6	57252.9	30518	40489.6	60147.7	47070.1	22185.2	12735.8	20144.2	15889.3	20419.9	21902.6	18570.4	20361.9	26114.8	16768.2	22498.8	18245.6	39071	25202.7	43118.3	40457.9	34747.8	23829.5	21311	30075	21836.8
K01139	spoT; GTP diphosphokinase / guanosine-3',5'-bis(diphosphate) 3'-diphosphatase [EC:2.7.6.5 3.1.7.2]	37751.1	51867.5	45090.4	45341.9	37284.5	70289.3	67263.8	44201.1	36593.8	67717.5	38150.9	52995.9	58578.2	59181.2	70534.1	74172.7	35739	59755.8	59513.9	55230.9	39167.4	42939.5	48120.9	34120.1	5873.08	4605.37	7224.4	7124.35
K01141	sbcB, exoI; exodeoxyribonuclease I [EC:3.1.11.1]	23331.9	33604.5	31505.6	36303.5	29336	52373.2	61767.5	41559.8	34124.8	63398.5	34025.1	46355.9	43720.9	52352.2	65325.7	64473.5	30184.5	52226.9	58435.5	43627.7	30624.4	33634.2	38042.6	22340.4	3753.08	2711.87	4631	4172.85
K01142	E3.1.11.2, xthA; exodeoxyribonuclease III [EC:3.1.11.2]	210190	265502	234897	184078	156714	318769	199838	135617	119143	222940	122851	206645	277455	207899	301910	282782	140065	237519	184272	240285	162605	200885	202913	174134	149311	118738	140747	122182
K01144	E3.1.11.5; exodeoxyribonuclease V [EC:3.1.11.5]	17750.1	17291	14964.3	12140.1	12381.2	29069.1	11160.6	3750	3922.45	7425.25	5104	12139.1	20535.5	8034	11614.3	19489.1	10537.8	16057.1	8342.04	12186.8	9458.3	11797.7	11374.1	14412.5	9589.2	7212.93	10459.6	8774.31
K01146	xni; protein Xni	1573.65	1911.66	1473.68	7905.33	14543.3	11765.7	27483.1	1197.6	1154.45	7588.57	694.83	6306.39	1612.9	2347.5	2068.75	10768.6	9294.87	6882.25	11488.1	2619.63	1333.11	4347.61	2057.1	2891.17	118	7.71	390.51	397.47
K01147	rnb; exoribonuclease II [EC:3.1.13.1]	14072.9	10353.8	9327.71	15953.4	22210.8	29733.8	35302.3	3943.74	4566.41	15121.1	3430.41	16195.9	22650.5	8648.78	14942.5	24809.8	18027.7	20595.1	20138.3	10725	6814.14	11226.6	7797.85	12039.6	8939.37	5748.95	5734.73	5191.31
K01150	endA; deoxyribonuclease I [EC:3.1.21.1]	15452.3	13400.9	7957.75	21885.7	21271.9	32859.4	47507.1	26551.4	19463.6	47298.3	17564.8	40710.4	30697.3	36607.9	34008.5	54934.2	21687.3	40278.7	40781.7	18712.8	12635.8	17351.6	15518.6	11906.5	452.67	102.11	883.51	763.6
K01151	nfo; deoxyribonuclease IV [EC:3.1.21.2]	32529.9	60552.6	63779.1	30097.2	33961.6	45126.6	40593.2	7219.2	8853.97	26278.6	6850.01	28362.8	22221.9	23835.6	54179.1	32589.9	18300.4	21300.5	16872.5	43152.8	26083.3	42243.5	36360.8	27006.8	56156.8	46510.9	46038.4	39283.4
K01153	hsdR; type I restriction enzyme, R subunit [EC:3.1.21.3]	105749	132888	114925	87389.4	93328.3	164170	100716	44276.2	40644.8	87372.2	44350.1	88769.9	118807	78645.5	120162	124442	72044	110311	77456.3	98663	65619.2	97626.6	93700.8	83094.2	86650.9	69732.3	84571.6	69600
K01154	hsdS; type I restriction enzyme, S subunit [EC:3.1.21.3]	96790.3	120020	110008	82668.7	85628.5	153606	96159.4	43444.4	39516.3	85122.4	43355.4	83241.1	111162	74750.1	116276	119799	66266.7	106921	74805.2	93714.1	62131.4	91503.3	89306.8	76251.8	75836.4	60544	69382.8	58423.4
K01155	E3.1.21.4; type II restriction enzyme [EC:3.1.21.4]	408.83	5629	6446	707.5	866.67	1730.83	918	403	375	943.5	385	422.5	484.33	1371.5	3285.5	1612.13	788.33	1048	704.5	2766	1895	2850.5	2526.5	331.5	787.5	599.67	1064.42	798.5
K01156	res; type III restriction enzyme [EC:3.1.21.5]	3392.6	3329.8	3664	5307	8147	8070.8	13268.7	674.2	1546.8	3705.2	1189	2911.4	4322.2	1972.2	4608.2	6259	10678.4	5185.8	12873.6	2997.1	2722.4	3635	3052.8	2886.8	4880.3	3808.2	4443.5	3996
K01158	DNASE2; deoxyribonuclease II [EC:3.1.22.1]	0	0	43	19	0	0	0	0	0	48	0	58	34	26	225	22	3	0	0	51	0	0	42	21	66	33	99	124
K01159	ruvC; crossover junction endodeoxyribonuclease RuvC [EC:3.1.22.4]	141420	155986	129262	117901	111671	212610	130506	60885.5	59276.1	125512	58581.4	125725	163322	106978	161395	167402	86007.9	141248	103265	140958	92654	127472	115739	115850	120776	96795	109608	92716.4
K01160	rusA; crossover junction endodeoxyribonuclease RusA [EC:3.1.22.4]	993	1618.84	1401.12	1468.82	1295.06	1941.8	2589.12	592.4	902	1504.39	471.83	1103	493.12	804.72	1335.68	1752.82	946.65	1244	2439.44	1831.22	1692.84	1941.33	1973.22	1189.28	955	905.18	665.78	728.05
K01161	E3.1.25.1; deoxyribonuclease (pyrimidine dimer) [EC:3.1.25.1]	0	0	0	0	0	120	57	0	0	0	0	0	0	0	0	0	0	88	88	0	0	0	0	0	0	0	0	0
K01163	K01163; uncharacterized protein	882.67	1553	1095.5	894	914	1265.5	910	199	232	820	159	919	386	933	2220.5	1158	483	741	462	1024	653	830	718.38	720	1197.51	1020	440.5	403.88
K01166	E3.1.27.1; ribonuclease T2 [EC:3.1.27.1]	26332.1	21035.4	18588.9	21276.5	27409.7	39161	35901.3	4686.5	5528.5	16213.8	6227.8	19484.1	25876.2	10134.9	14787.4	27135.6	17594.7	20608	15443.9	16743.8	13369.5	18527	15433.6	21088.3	9909.28	8238.16	11012.4	9993.86
K01167	E3.1.27.3; ribonuclease T1 [EC:3.1.27.3]	7240.74	4668.56	4493.18	4824.08	4152.33	8598.98	3758.19	2253.4	2535.91	5273.85	1905.86	8189.19	9626.87	4933.17	11061.5	7680	3468.33	6422.97	3775.92	5309.24	3163.54	3616.81	3675.88	5520.12	7816.77	5752.27	6596.83	5955.26
K01169	rna; ribonuclease I (enterobacter ribonuclease) [EC:3.1.27.6]	172	180.46	186.78	856.08	620.01	620.19	1762.79	143.6	317.5	639.64	100.75	500.24	139.9	209.1	312.17	1051.79	460.57	438.5	1368.11	306.43	468.71	539.25	421.18	355.32	3.75	5.71	150.61	182.22
K01170	endA; tRNA-intron endonuclease, archaea type [EC:4.6.1.16]	124	512	554	680	496	612	302	202	218	462	120	218	232	324	188	632	122	252	94	526	236	618	527	144	7837	6762	9081	5798
K01173	ENDOG; endonuclease G, mitochondrial	14486.5	16409.7	17327.8	21410	23795.7	32170.3	43370	27956.5	16635.4	24298.5	16580.8	19390	20819.6	19455.5	30088.8	33295.9	18463.8	22963.9	30057.1	24741.9	13696.4	17328.1	16880	12281.3	14034.5	10376	13036.8	10516.8
K01174	nuc; micrococcal nuclease [EC:3.1.31.1]	2391.5	20894.7	24775	2664.67	2053.84	5180.13	2823.25	1649.67	2155.83	5281.84	1990.33	3412.17	3601	6014.59	17342.3	4698.16	1842.67	4018.7	2978.95	12891.3	8986.84	12574.8	11471.2	2305.83	16440.3	12109.7	10367.7	9490.93
K01175	ybfF; esterase [EC:3.1.-.-]	1577.4	1911.66	1473.68	7909.08	14546.6	11874.2	27559.7	1197.6	1154.45	7591.07	697.58	6309.14	1615.07	2347.5	2068.75	10777.4	9306.87	6993.5	11699.2	2621.3	1333.11	4350.11	2066.35	2892.92	303.33	103.55	1051.34	961.97
K01176	AMY, amyA, malS; alpha-amylase [EC:3.2.1.1]	11031.1	53732.2	50526	23257.3	40064.2	42226.6	69735	5137.11	7023.84	25663.7	5454.17	19667.1	17150.8	19082.2	36065.5	36585	28565.4	25873.5	38193.6	22991.9	17494.5	29199.2	24668.1	10640	20075.5	14768.6	19501.7	16123.8
K01178	SGA1; glucoamylase [EC:3.2.1.3]	5699.6	7435.62	4554.13	4449.18	3501.97	8037.63	2471.31	2648	2386.87	4742.33	2928	7022.6	9250.8	6055.83	8188.83	7448.34	4249.17	6882.58	2797.3	7064.47	3642.47	4318.08	4854.64	5599.33	5951.01	4958.99	5278.37	4923.71
K01179	E3.2.1.4; endoglucanase [EC:3.2.1.4]	95834.2	147076	140371	66799.3	64093.2	133317	62155.2	44512.8	42264.7	90817.8	36735.7	95181.2	113935	92757.8	138848	111226	47764.2	96862.7	53536.8	103178	72109.7	98249.6	90791.1	71744.4	110235	85803.3	104365	84908.9
K01180	E3.2.1.6; endo-1,3(4)-beta-glucanase [EC:3.2.1.6]	113	135.68	86.66	72.68	72	176.66	50.33	35	91.67	282.68	34	482.01	574	214.67	542.01	593.62	410.03	600.98	239.68	109.67	44.66	85.67	58.67	87	296.33	280.31	497.33	360
K01181	E3.2.1.8, xynA; endo-1,4-beta-xylanase [EC:3.2.1.8]	26532.5	51220.6	64170.4	21889.7	25895.7	53698.4	24663.3	7361.75	10015.4	24956.1	9053.33	32527.9	46806.6	26064.4	55886.7	36482	20027.4	31782.7	18923.6	29395.3	18913.3	30724.1	34548	21087.4	48608.7	34685.3	50085.3	39735.2
K01182	IMA, malL; oligo-1,6-glucosidase [EC:3.2.1.10]	3514.17	15768.3	18914.7	2602.75	2555.17	5939.89	3171.68	1899.83	2781.84	5091.58	1901.17	4423.5	3795.25	5468.25	15941	4240.67	1482.71	2844.03	1434.87	11437.4	9135.83	9394.58	9512.92	3860.08	8710.25	6894.66	7117.66	6388.6
K01183	E3.2.1.14; chitinase [EC:3.2.1.14]	22587	45257.7	48360.7	41546.4	44028.5	63867.1	89513.4	18112.7	26971.9	53693.7	23639.2	41642.2	35727.4	39402.8	66509.5	60978.1	33694.4	44234.7	59976	40064.8	34263.1	39774.9	41925.6	25455.8	28970.6	22118.1	27697.6	23319.2
K01184	E3.2.1.15; polygalacturonase [EC:3.2.1.15]	1070	1569	1308	1126	1035	1007	836	994	523	878	350	2381	955	2432	2407	1638	911	641	786.67	2191	770	890	539	1365	994	786	746	647
K01185	E3.2.1.17; lysozyme [EC:3.2.1.17]	12419.4	20954.6	15961.9	14700.8	10294.8	16036.9	21015.9	10830.6	7212.37	16203.6	4517.33	12974.6	15220	17379.5	25428.3	20755.5	9194.52	13139.8	23409.8	20360.5	9883.83	13464.7	9342.91	10100.4	3409.35	2580.71	3745.09	3695.37
K01186	NEU1; sialidase-1 [EC:3.2.1.18]	15971.2	12593	11766.3	10211.6	11961	25248	11052.1	1645.41	2146.74	4798.05	1491.67	9631.15	11733.5	4111.92	7420.47	8888.09	3904.66	8036.69	5236.68	10887.3	6578.3	11111	8403.43	11631.3	22451.3	18310.3	23783.7	18022.5
K01187	malZ; alpha-glucosidase [EC:3.2.1.20]	103518	156673	157907	99048.4	93003.4	193987	120004	47865.3	61731.4	117046	58294.1	119089	149067	103112	202152	145416	73133.1	126893	92822.8	141813	103740	123335	125755	90468.2	133640	102355	132498	112684
K01188	E3.2.1.21; beta-glucosidase [EC:3.2.1.21]	353	105	112	275	216.5	388.5	217	6	0	9.5	2	41.5	44.5	12	13.5	20.5	0	43.5	16.5	93	58	80	64	193	175.5	130.5	90.5	85.5
K01190	lacZ; beta-galactosidase [EC:3.2.1.23]	46848.2	70261.3	81997.6	43678.2	62023	109918	70747.6	11884.4	16582.9	39672.8	10835.9	52828.9	80142.6	33768.7	74170.2	72620.3	41134	61942.4	43595.8	47179.2	33191.4	50698.4	43604.3	35836.7	78392.2	56152.2	84268.5	66825.2
K01191	MAN2C1; alpha-mannosidase [EC:3.2.1.24]	21275	24769.5	24950.5	12336.3	11376.1	21886	10059.2	3689.48	4250.49	9082.95	3868.45	14868.1	17677.4	9583.17	23681.4	11782	4540.78	9021.8	4591.69	21055	12307.6	18448.9	16469.2	16520.2	22943.5	18940.2	21632.6	17972.8
K01192	E3.2.1.25, MANBA, manB; beta-mannosidase [EC:3.2.1.25]	24469.2	45758.4	39434.6	27849.8	17056.7	46363.6	28873.9	19354.2	21347.5	34134	11440.4	26451.3	31463.5	33572.1	50911.3	37146.9	14140.6	29212.7	29543.8	40754.2	30224.2	29421.1	23175	23926.6	20283.2	15354	21222.6	17959.1
K01193	INV, sacA; beta-fructofuranosidase [EC:3.2.1.26]	9834.54	22525.4	27851.9	13392.5	20224.3	21519.3	31846.2	3593.36	4408.91	15424.3	3594.83	12306.6	8234.5	10426.5	22863.6	16995.4	12078.9	10992.4	13263.4	16990.8	12143.7	17633.8	16216.9	8383.5	6822.04	5261.31	6496.07	4982.31
K01194	TREH, treA, treF; alpha,alpha-trehalase [EC:3.2.1.28]	14496.2	31666.4	25071	19320.3	13905.2	30745.7	17900.2	13181.5	14426.8	24619.1	5853.08	18751.7	20483.3	28179.7	36319.7	27406.2	12232.8	21515.7	17001.7	26141	17600.8	20203	12487.7	14730	14207.5	10135.4	12774.7	10980.5
K01195	uidA, GUSB; beta-glucuronidase [EC:3.2.1.31]	6390.81	4831.01	4774.83	5466.83	5579.64	12428.4	5826	1891.52	2628.7	4934	1631.66	8473.07	12179.5	4489.47	13121	11096.1	4788.38	8731.35	5205.79	7549.22	4244.41	5349.5	4303.48	5076.55	19741.5	14809.9	16701.7	14028.6
K01197	hya; hyaluronoglucosaminidase [EC:3.2.1.35]	297.81	5263.69	5806.53	244	209.83	315.34	70.84	272.53	321.04	1095.56	381.94	501.21	364.17	1347.13	2742.96	281.83	161.17	191.66	22.16	1645.15	800.8	3023.04	1994.59	369.9	723.01	612.5	910.35	954.24
K01198	xynB; xylan 1,4-beta-xylosidase [EC:3.2.1.37]	23387.2	41941.8	43417.5	17464.3	19981	42113.7	19349.5	5841.77	8030.46	17978.7	6745.83	24305.9	36876.3	19184.5	43020.8	26159	13832.6	23691.2	13424.9	27759.9	21373.8	27967.5	25855.9	19261.6	27227.8	18695	34107.6	27642.5
K01200	pulA; pullulanase [EC:3.2.1.41]	1628.42	26589.5	34256.2	6920.75	14259.7	12064.5	25491.1	1550.83	2403.33	10833.3	2313.67	5064.5	1416.5	7375.5	18513.9	9030.97	8483	6379.9	9206.4	11330.9	9346.34	14786.1	14578.2	2273.58	1973.98	1707.16	1532	1470.7
K01201	GBA, srfJ; glucosylceramidase [EC:3.2.1.45]	14424.8	23643.1	11866.6	12306.5	17248.7	34976.2	17022.8	3400.08	5047.09	11691.6	3041.02	15610.7	28772.8	12973.4	20845.9	24420.7	13303.9	20819.7	14558.3	10735.4	7903.7	12470.3	8669.03	9537.15	25873.5	17508.7	30219.7	24004.5
K01202	GALC; galactosylceramidase [EC:3.2.1.46]	40	0	0	34	0	82	36	0	0	21	0	50	111	0	35	55	54	44	36	35	0	0	0	85	29	0	75	68
K01205	NAGLU; alpha-N-acetylglucosaminidase [EC:3.2.1.50]	3896.7	2306.23	2229.33	2405.91	2618.5	4805.02	2048.04	1281.19	1438.82	2993.18	1006.18	6495.78	9248.84	2586.17	8563.35	6068.64	2946.86	3975.2	2443.34	3747.92	1803	2352.63	1814.33	3273.8	6748.92	4954.66	6511.85	5239.29
K01206	FUCA; alpha-L-fucosidase [EC:3.2.1.51]	80729.3	92875.8	79952.2	62984.3	77037.7	158114	71286	15040.1	22100.7	49787	13670.2	70022.2	115527	44880	95432.7	92901.8	47552.6	78115.6	46125.4	63622.5	44272.2	70418.9	50439.8	58516.9	117703	89097.7	112968	94149.1
K01207	nagZ; beta-N-acetylhexosaminidase [EC:3.2.1.52]	126983	162049	147200	102131	83164.1	172538	94800.6	62828.4	60101	120586	60432.2	118910	150600	108833	177151	147530	68923.9	124593	87719.8	144863	97041.1	127047	120372	106318	114564	94281	99247	86136.8
K01208	cd, ma, nplT; cyclomaltodextrinase / maltogenic alpha-amylase / neopullulanase [EC:3.2.1.54 3.2.1.133 3.2.1.135]	42	4918	8194	185	71	117	194	63	82	756	438	7	24.5	1207	2798	87	8	22.83	49	865	621	1476	3448	21	328.17	262.33	164.83	113.17
K01209	abfA; alpha-N-arabinofuranosidase [EC:3.2.1.55]	31653.9	48449.2	54368.4	29007.7	29976.5	61224	31561.4	9136.27	13600.1	29528.4	9707.19	34839.7	50913.6	28176.1	59456.9	45145.5	22176.1	36144.8	25190.4	34237.5	24181.3	32816.7	32645.2	25613.3	49573.8	37198.8	56407	45266.1
K01210	E3.2.1.58; glucan 1,3-beta-glucosidase [EC:3.2.1.58]	894.9	797.5	480.2	1719.8	1234.2	1364.5	2016.8	276.3	266.3	4034.1	345	964.9	1148.8	1087.7	822.2	2979.4	1615.6	1369.1	3473.6	843.5	571.2	2575.2	720.5	822	1318.66	1149.17	692.9	658
K01212	sacC, levB; levanase [EC:3.2.1.65]	2930.85	2349.8	2204.75	2965.25	2470	5562.8	2977.2	1209.2	1225.8	2644.2	956	2693.15	2513.95	1555.2	5465.45	4024.55	1137.4	2856.8	1508.35	6015.6	2738.4	3445	2982.8	2392.3	3991.15	2838.2	6310	4926
K01214	ISA, treX; isoamylase [EC:3.2.1.68]	0	0	0	0	0	0	0	0	0	0	0	0	0	0	0	0	0	0	0	0	0	0	0	0	58	23	129.5	29
K01215	dexB; glucan 1,6-alpha-glucosidase [EC:3.2.1.70]	904.92	80.59	39.25	6085.75	13279.2	10511.4	24111.8	74.83	464	5847.83	417.17	4647	969	157	59.08	8479.17	8236.5	5875	8703.5	102.92	379.67	2565.58	913.42	1804.58	39.25	0	0	0
K01216	E3.2.1.73; licheninase [EC:3.2.1.73]	585	402	359	428	428.67	903.33	738.33	248	174	523	215	331	328	160	873	327.67	114.67	302	169.33	1489	534	914	711	352	372	231	471	347
K01217	IDUA; L-iduronidase [EC:3.2.1.76]	608	1111	458	706	293	1146	308	94	56	217	304	607	877	421	210	906	386	828	316	349	177	288	522	590	56	0	25	0
K01218	gmuG; mannan endo-1,4-beta-mannosidase [EC:3.2.1.78]	7412.99	7322.31	6455.04	5968.25	8026.01	16789.3	8380.18	1792.66	2627.95	7269.91	1828.92	10655.2	15756	5163.54	15533.4	12955.6	6468.69	10506.8	7049.5	7254.63	4906.45	8473.34	6009.16	5861.8	15049.2	10452.8	19283.2	14817.3
K01219	E3.2.1.81; beta-agarase [EC:3.2.1.81]	190	104	75	69	127	143	117	40	14	36	21	42	65	37	33	47	11	34	0	78	52	108	96	114	115	81	106	102
K01220	E3.2.1.85, lacG; 6-phospho-beta-galactosidase [EC:3.2.1.85]	0	0	0	0	0	53	17	0	0	0	0	0	0	0	0	0	0	0	0	0	0	0	0	0	5.2	13	17	11
K01222	E3.2.1.86A, celF; 6-phospho-beta-glucosidase [EC:3.2.1.86]	5236.52	15343.4	17096	5150.83	3673.77	4845.9	4338.95	2551.28	3295.94	8139.23	2961.29	6593.45	5093.53	6843.46	17049.2	5313.4	1754.25	2830	2520.22	13224.5	8787.83	12307.3	10947.5	5092.12	13159.7	10522.8	9070.36	8561.23
K01223	E3.2.1.86B, bglA; 6-phospho-beta-glucosidase [EC:3.2.1.86]	5106.65	35490.8	47265.5	20555.6	31981.9	26879.8	60121.7	7598.65	6542.16	25632.6	4645.35	17333.2	4863.8	17929	30798	27413	20859.1	15751.5	26388.3	26009.8	16317.2	26295.7	24307.6	8831.28	3355.79	2422.03	2563.29	2471.73
K01224	E3.2.1.89; arabinogalactan endo-1,4-beta-galactosidase [EC:3.2.1.89]	6380.55	11581	14084.3	4966	6989.3	14255	6712.54	1932.67	2707.54	7148.78	2168.67	8964.72	13928.6	5890.03	17192.1	9264.49	5244.88	8622.94	5011.42	7884.74	5193.87	9064.55	8386.21	4923.75	11002.2	7720.41	16171.5	12270.6
K01226	treC; trehalose-6-phosphate hydrolase [EC:3.2.1.93]	2392.82	22428.6	29122.9	14147	28611.5	22823	52109	2055.18	3269	17924.4	2746.3	10249.9	2640.5	7243.15	15800	19547.3	18018.8	12801.8	19883.8	10469.5	9470.98	16910.9	14411.8	4323.55	2285.18	1887.44	1697.76	1432.62
K01227	E3.2.1.96; mannosyl-glycoprotein endo-beta-N-acetylglucosaminidase [EC:3.2.1.96]	291	5347	6214	399	373.67	405.33	137.83	224	254	965	314	350	373	1516	4255.2	294.67	63.67	130	14.33	2149.5	1107	2540	2078.4	262	642.2	528	189	249
K01230	MAN1; mannosyl-oligosaccharide alpha-1,2-mannosidase [EC:3.2.1.113]	0	46	62	53	61	185	108	30	94	66	32	39	217	56	109	140	81	305	136	71	56	30	50	37	130	50	83	108
K01232	glvA; maltose-6'-phosphate glucosidase [EC:3.2.1.122]	1029.5	1263.04	3039.28	7083.08	14013.1	10934.2	25604.1	412.35	948.5	6647.14	693	5006.5	1100.28	662.77	1814.25	9704.04	8731.57	6150	9730.86	1838.43	2269.71	3797.83	2787.6	2045.57	251	213.71	198.36	194.22
K01233	csn; chitosanase [EC:3.2.1.132]	801.81	641.43	548.52	410.5	260.66	550.35	201.33	477.45	592.78	1019.63	568.6	1732.8	1748.34	998.21	1787.73	1545.24	811.35	1126	591.98	851.05	368.96	441.64	594.78	746.4	3202.34	2242.91	2017.5	1679.74
K01235	aguA; alpha-glucuronidase [EC:3.2.1.139]	13061	19828.7	20489.3	14135.3	13416.2	26519.1	16914.4	3945.99	6410.35	13656.5	4051.5	14619.2	22783.7	12952.8	23245.2	19982	9612.18	15496.2	14813.6	12374.1	10076.6	13666.2	12877.8	9661.74	18544.7	13324.7	22088.2	18153.4
K01236	treZ, glgZ; maltooligosyltrehalose trehalohydrolase [EC:3.2.1.141]	39165.5	42694.5	37541.3	34483.3	25385.1	63666.7	36223.2	37943.4	31792.7	56392.4	25463.4	56314.2	59996.2	51448.1	81530.8	70220.1	28243	58848.5	40860.9	52660.8	32910.3	40671.2	35127.7	33246.2	43574.2	33409	41686	34463.8
K01239	iunH; purine nucleosidase [EC:3.2.2.1]	61444.5	125355	124306	59252.2	41006.1	95229.1	63167.2	54603.5	49249.6	79432.3	47609.6	57046.1	65962.4	74604.6	116085	74456.4	34287.1	60545.4	63394.5	106687	78417.2	89566.7	89531.6	60493.9	37349.2	30071.4	32789.7	28973.2
K01241	amn; AMP nucleosidase [EC:3.2.2.4]	55578.1	62100.6	53214.5	50024.3	38714.1	94173.9	55803.9	42827	39013.1	72364	40022.8	65573.9	84899.4	63505.3	85618.7	87201.6	38222.6	72470.7	58106.4	61931.8	45912.4	54735.8	56309.8	46526.5	33756.9	24907.3	35690.9	30326.1
K01243	mtnN, mtn, pfs; adenosylhomocysteine nucleosidase [EC:3.2.2.9]	32241.1	95853.6	97013.4	31786	39688	61552	52201	10904.9	13863.9	40442.5	12598.3	34792.9	44847.4	37002.2	68437.9	48287.2	30544.7	38826.5	32562.5	47733.1	35782.8	55956.2	50069.2	27164.2	28445.6	22051.8	30994.5	26230.2
K01246	tag; DNA-3-methyladenine glycosylase I [EC:3.2.2.20]	80924.9	109091	93452.8	77213.5	72237.4	142818	100820	55189.5	50813.7	102299	51625.7	92879.6	118993	88297.4	135259	126380	64988.8	106540	87758.6	99758.7	67031.3	87048.8	83516.4	68057.7	67739.1	52660.5	68949.8	58014.3
K01247	alkA; DNA-3-methyladenine glycosylase II [EC:3.2.2.21]	110438	142011	127454	80318.7	74183.9	145442	68410.6	62574.9	48619.3	88363.3	59942.8	88567.1	125749	91457.9	129843	116403	57444.9	97251	54483.5	110372	73943	102463	104443	85363	86952.2	71714.5	73488.6	63502.7
K01250	rihA; pyrimidine-specific ribonucleoside hydrolase [EC:3.2.-.-]	5246.71	4607.26	3975.54	11017.8	16195.6	16817.5	27643	1629.97	2505.74	10248	2519.52	11061.3	6882.32	3936.13	9731.75	15870.7	10711.8	10533.2	11625.8	4585.95	3334.57	6733.31	4708.96	5860.15	10498.1	8108.04	7462.36	7182.21
K01251	E3.3.1.1, ahcY; adenosylhomocysteinase [EC:3.3.1.1]	145886	158992	132049	121712	114779	216595	130795	60706.4	59866.1	129706	59617	126986	166055	107866	164438	171323	87577.9	143201	104582	143806	95141.2	132389	118676	118333	140123	113066	125564	105425
K01252	entB, dhbB, vibB, mxcF; bifunctional isochorismate lyase / aryl carrier protein [EC:3.3.2.1 6.3.2.14]	12260.4	16624.3	13785	19490.6	20486.9	27392.1	40099.4	4196.6	6728.26	18199.8	13869.9	13620.3	10122	13135.4	19181.7	22808.7	13471	16692.6	23282.9	10455.9	10438	14402.6	21776	11990.1	4468.17	3956.3	2804.51	3126.75
K01253	EPHX1; microsomal epoxide hydrolase [EC:3.3.2.9]	2058	1918.5	1402	2036	1505	1879	1002.89	970	834	1691.5	611	3956	4928	2864.5	3407	3972	2168.71	2135	1527	2450	1043	1091	881	2281	1743.5	1312.5	1428.5	1480.5
K01255	CARP, pepA; leucyl aminopeptidase [EC:3.4.11.1]	175822	233927	211331	159012	142291	263705	183555	85679.8	86428.7	186413	88881.7	163433	205752	155578	240692	226909	117152	187590	148907	199601	136077	180904	172772	151628	128826	105502	114177	98980.4
K01256	pepN; aminopeptidase N [EC:3.4.11.2]	71592.4	70111.5	54520.2	64660.2	63797.8	117924	82343.8	39124.1	33710.5	75903.3	32702.1	80846.5	100498	61022.8	95510.8	112674	58217.2	89062.8	69604.9	70471.4	43539.3	61029.3	51547.4	58271.9	82551	63674.6	79015.5	67706
K01258	pepT; tripeptide aminopeptidase [EC:3.4.11.4]	28705.8	87939.4	92960.7	28765.3	38087	55552.6	47479.7	8473.35	9915.08	26526.4	8533.32	22489.7	23408.4	28213.2	55812.9	32561.4	20206.3	22692.1	19897.1	45963.9	33719.6	51215.9	44662.3	24133.9	38354.8	31425.6	31934.1	27914.6
K01259	pip; proline iminopeptidase [EC:3.4.11.5]	94550.5	144947	126719	89066.9	76250.9	149977	108210	58239.3	57652.3	114056	56374.8	96522	116637	103656	156094	128890	63537.8	107198	90455.9	116389	85063.1	103599	100886	83823.7	67458.6	52791.1	57969.1	51151.7
K01261	pepA; glutamyl aminopeptidase [EC:3.4.11.7]	0	0	0	0	0	53	17	0	0	0	0	0	0	0	0	0	0	0	0	0	0	0	0	0	4.2	36	17	11
K01262	pepP; Xaa-Pro aminopeptidase [EC:3.4.11.9]	183658	232512	208112	152771	147408	277751	171786	88055	78098.6	157751	78706.8	154841	203543	140534	215116	208658	107719	176037	136299	192611	126414	181816	164116	148357	166806	133482	148144	126039
K01263	E3.4.11.14; cytosol alanyl aminopeptidase [EC:3.4.11.14]	555	1189	584	614	416.34	1278	349	705	797	1908	677	815.5	1266	2293.66	1389.16	2136.32	1152	1793	840.5	897	453	713	714.66	470.34	776.5	766.84	819.68	612
K01264	APE3; aminopeptidase Y [EC:3.4.11.15]	84	21	24	16	0	25	0	21	19	66.5	23	333	93	20	127	10	0	32	0	336	117	102	95	192	321.5	388.5	114	69
K01265	map; methionyl aminopeptidase [EC:3.4.11.18]	197025	284890	260563	171456	152579	304461	185620	89889.4	98032.8	206687	92083.2	197246	236339	183556	308057	255588	121418	209995	155380	233920	160940	212675	200042	163730	195556	154366	177331	149786
K01266	dmpA, dap; D-aminopeptidase [EC:3.4.11.19]	24587.9	35810.7	36242.4	15990.3	15608.6	30239.8	15918.5	25972.4	16466.9	18325.6	18071.3	19114.8	28349.3	21932.8	34736	23958.8	14429.4	20979.6	13355.7	32353.1	21531.9	25281	26695.5	17072.1	18192.7	15610.3	16211	13727.6
K01267	DNPEP; aspartyl aminopeptidase [EC:3.4.11.21]	11169.1	10954.2	7578.25	11563.9	6743.28	16962.3	13704.4	23947.7	15509.3	27196.7	15804.9	24276.7	20075.4	24955	30706	30187.1	9928.7	22938.1	19710.4	18810.4	10585.8	12327.6	13800.7	8281.5	11309.4	9125.34	14821.2	11936
K01269	E3.4.11.-; aminopeptidase [EC:3.4.11.-]	88	77.2	39.75	60	30	30.8	53.85	31	47.75	136	30	175.5	110	70.75	422.9	200.5	57	104.2	92.45	87	55.5	78	76.5	138	127.75	166	69.5	95.35
K01270	pepD; dipeptidase D [EC:3.4.13.-]	3494.32	9117.36	3466.18	11194.6	20176.1	22875.7	31601.8	1474.1	1961.45	8812.32	1098.08	8650.14	6810.07	4705.5	4543.15	17695.2	14538.4	13028.2	15406.9	4025.3	2628.11	6298.61	3226.35	4603.42	2931.91	2057.88	4226.59	3250.07
K01271	pepQ; Xaa-Pro dipeptidase [EC:3.4.13.9]	57448.2	124091	126123	53999.1	46141.8	90251.4	68694.4	32898.8	39374.1	84595	37638.2	69132.7	81962.7	74302.6	113266	87699	41596.2	72781.9	55233.6	84923.7	66679.7	78031.8	80549.2	53907.1	27065.9	21460.1	20296.7	18405.1
K01273	DPEP; membrane dipeptidase [EC:3.4.13.19]	162977	205985	190537	126518	108085	220962	120139	66721.4	67248.2	144308	73042.6	140679	176460	129062	190482	176377	79658.7	149114	104404	163423	114179	157270	154048	133166	96345.9	78684.7	81829.7	71092.9
K01274	E3.4.13.-; D-alanyl-D-alanine dipeptidase [EC:3.4.13.-]	797.42	629.49	699.07	623.25	632.83	1177.01	761	596.67	566.16	1161.98	657.67	1194.09	1101.09	659.67	2337.92	933.08	323.34	670.5	226.74	2028.66	884.5	1192.52	1030.18	622.66	1931.62	1388.66	1799.66	1534
K01277	DPP3; dipeptidyl-peptidase III [EC:3.4.14.4]	16827.5	16947.1	15130.5	12023.2	12988	23012	10270.9	1981.5	2895.5	6676.5	2435	8902	13798	5689.5	6208.5	13841.5	7739.5	12678.8	6099	11501.5	8022	13136.4	10894.4	14080	4955	4390.5	4632.62	3782.38
K01278	DPP4, CD26; dipeptidyl-peptidase 4 [EC:3.4.14.5]	55943.8	79575.1	62625.6	55514.1	50685.3	110468	58549.4	24189.3	29418.4	54924.6	26261.4	51600.4	75611.6	51201.8	77155	75889.3	38680.5	69701.6	53304.5	61311.7	43749.7	56034.7	53180.9	47148.3	49923.6	38293.8	45818.9	38819.7
K01281	pepX; X-Pro dipeptidyl-peptidase [EC:3.4.14.11]	6696.42	5874.11	5098.65	4993.16	3990.83	5841.81	2424.1	2204.83	2359.08	5693.07	2658.09	11102.7	9034.43	5703.42	12575.2	7882.25	3318.34	5375.03	2351.94	8000.83	3814.18	5640.44	4780.42	6732.75	12169.8	10306.7	7550.49	7707.28
K01283	ACE, CD143; peptidyl-dipeptidase A [EC:3.4.15.1]	19734	31347.4	29545	24050.3	13981.9	35515.8	24068.4	18735.3	21420.1	36247.3	20723.5	25832.1	36351.7	32283.2	47826.7	36712.6	19134.6	35128	31637.5	34950.8	24967.9	24950.6	29864.8	19375.9	6641.7	5555.66	8667.16	7472.3
K01284	dcp; peptidyl-dipeptidase Dcp [EC:3.4.15.5]	54315	92053.2	78719	64410.2	46800.4	112782	68971.8	42310.6	46947.2	79542.4	45691.7	62880.6	80646.3	73958.6	119236	94526.4	43849.3	79752.2	73352.9	86578.4	63282.5	67727.6	73956.6	51967.8	32475.4	25211.2	42661.8	35746.9
K01286	E3.4.16.4; D-alanyl-D-alanine carboxypeptidase [EC:3.4.16.4]	59289.7	119361	125159	37369.2	32183.9	62739	27411.2	17222.4	19044.4	44441.6	24112	45797.1	60538.9	48104.5	97539	50147.4	22660.5	36460.2	16210.2	72548	52448.5	70058.1	72110.6	48317.9	56120.3	45704.6	47474.5	42518.7
K01295	cpg; glutamate carboxypeptidase [EC:3.4.17.11]	48681.6	57294.3	50847.6	38244.6	31479.1	65458.3	35212.5	12294.9	18037.6	47374.9	14180.5	56852.9	65618.1	43863.6	60992.5	72156.8	32906.8	61198.2	39747.9	40917.6	30359	41272.7	36245.8	41252.4	33969.8	27451.4	32509.1	28964.5
K01297	ldcA; muramoyltetrapeptide carboxypeptidase [EC:3.4.17.13]	65226.5	84710.2	71350.7	52347.3	50728.8	104459	55663	33396.8	29631.8	58144.8	25286	63902.8	80720.2	56940.2	84190.2	85242.6	41056.1	73342.6	49408.5	62363.8	42064.3	59733.9	51282.9	50873.3	54914.6	40880.1	47560	41608.4
K01299	E3.4.17.19; carboxypeptidase Taq [EC:3.4.17.19]	29376.5	52660.7	56777.8	24069.1	30170	43084.7	40812.9	8692.51	9083.26	26042.8	11234.6	24053.2	30984.4	21653.2	38434	36638.3	21345.8	25859.4	19826.2	33871.3	22707.7	35733.5	33197.5	23586.9	38845.6	30507.5	30232.2	24331
K01301	NAALAD; N-acetylated-alpha-linked acidic dipeptidase [EC:3.4.17.21]	25766.5	26449.1	22532	18229.8	17794	30388.3	15005.4	3028.5	3923	9899	3466	12422	17785	8712.33	11004.7	14784.5	7435.33	13781.9	7887	17969.2	12305.7	20345	16402.9	20807.3	11425.8	10410.7	7244.62	7094.54
K01302	CPQ; carboxypeptidase Q [EC:3.4.17.-]	3872	3433	2579	2488	1787	2796	1150	311	380	1104	353	1886	1809	1409	2619	1595	597	1248	358	2144	1358	2362	1856	3003	1211	1181	406	615
K01303	APEH; acylaminoacyl-peptidase [EC:3.4.19.1]	6136	7635	4413.5	4693	4629.5	9361	3094	1233.5	1826	3287.5	1787	4643	8214.5	4300	5151	6231.5	4817	8114.5	4274.5	4890.5	3051	4158	4116.5	5610.5	2660.23	2230.83	2673.5	2708.5
K01304	pcp; pyroglutamyl-peptidase [EC:3.4.19.3]	11309.3	20825.8	22558.7	7548.7	6673.79	13311	7304.21	4917.01	5413.42	11365.4	4094.91	10116.6	13132.1	10645.5	22650.4	11429.1	5344.55	9831.75	6365.95	17474.2	11796.1	15875.7	14472.9	9052.48	14566.1	10727.6	12448.4	10011.4
K01305	iadA; beta-aspartyl-dipeptidase (metallo-type) [EC:3.4.19.-]	443	8370.46	8142.28	1027.08	725.38	1002.43	2297.13	684.6	1236.25	2608.14	739.25	1046.98	838.69	2743.43	5316.67	1630.04	797.86	1133.25	1880.19	4176.93	3685.71	4641.25	3913.56	673.32	911.84	808.84	593.01	554.95
K01308	yqgT; g-D-glutamyl-meso-diaminopimelate peptidase [EC:3.4.19.11]	594.42	40157.1	52034.7	941.75	1074.17	838.42	1888.72	2481.83	2991.17	7367.83	2916.67	432	373.5	10617	27518.6	558.17	296.5	113	404.25	18376.9	14463	19722.3	21199.7	414.58	2762.31	2484.99	1181.33	1295.83
K01312	PRSS1_2_3; trypsin [EC:3.4.21.4]	4546.75	8614.83	10538.6	5577.08	2047	10623.7	3960.16	7512.33	8528	11216	2853	7515.75	5555.92	8375.5	12775.8	6219.92	1666.17	7020.17	3833.58	14029.7	10450.7	9689.84	5591.67	6411.5	365.08	244	158.16	80.5
K01318	sspA; glutamyl endopeptidase [EC:3.4.21.19]	132	7.5	39	57.83	64	246	76.5	8.33	14	28.5	8.33	176	58	23.33	121	45.5	7	35.5	16	55.33	7	67.67	9.33	88.17	196.07	230	151.66	112.17
K01322	PREP; prolyl oligopeptidase [EC:3.4.21.26]	85843.8	98654.3	83078.5	76415.2	76898.9	139469	88676.9	29047.4	35996.5	72981.6	32219.4	74532.9	99244.6	61022.4	99005.9	99124.5	57613.9	88220.9	63826.7	84649.2	59241.4	78516.9	71701.6	71927.6	62070.2	49886	57793.9	49056.7
K01330	C1R; complement component 1, r subcomponent [EC:3.4.21.41]	27	0	0	0	0	0	0	0	0	0	0	0	62	0	0	0	0	0	0	0	0	0	0	0	0	0	0	0
K01338	lon; ATP-dependent Lon protease [EC:3.4.21.53]	198603	239537	209176	162203	150169	281345	173167	91030.9	84070.3	180985	82352.9	177163	226185	157687	228391	240150	121799	203632	147181	196434	130485	187450	169034	159965	169196	138746	132282	116229
K01340	E3.4.21.59; tryptase [EC:3.4.21.59]	0	0	0	0	0	0	0	0	0	0	0	0	0	0	0	0	0	12	0	0	0	0	0	0	53	0	26	0
K01342	aprE; subtilisin [EC:3.4.21.62]	597.33	11689.3	10812.3	415.67	263.67	562.66	590.67	459.34	740.99	1783.01	564.66	498.67	457.66	2509.34	4423.34	320	92.34	298.67	221	4264.33	3611.67	5470.33	4412	875.33	1005	874	651.91	580.16
K01354	ptrB; oligopeptidase B [EC:3.4.21.83]	74976.7	92774.6	77436.2	78616.2	78138.1	132338	114211	49204.6	44354.2	91121.3	44604.3	82061.1	91934.4	74077.5	101237	112271	59035	92640.8	82514.2	84682.8	58740.8	76342.7	73882.6	66544.7	37851.1	30528	37818.3	32664.4
K01355	ompT; omptin [EC:3.4.23.49]	13	18	0	7	274.33	18.33	101.67	28.5	0	484	0	19	27.33	41	27	0	285	0	34	29.5	2	417	215	30	0	0	148	141
K01356	lexA; repressor LexA [EC:3.4.21.88]	139328	188070	178622	118620	104603	199041	126692	89081.1	77691.5	147196	84500	128824	157380	129574	189812	165499	84855.4	143061	107107	170069	112279	147770	150943	117394	106611	87612.7	89111.1	76603.7
K01358	clpP, CLPP; ATP-dependent Clp protease, protease subunit [EC:3.4.21.92]	193276	250417	228624	156640	148014	286978	164301	77305	80707.8	164985	74579.1	177802	222755	147495	258485	219090	109471	181268	123846	215788	143948	191702	175573	158694	217618	169961	194015	163787
K01361	E3.4.21.96; lactocepin [EC:3.4.21.96]	100	13499	15561	28	71	206	651.28	932	1394	2742.5	747	221	108	3225.5	6935	27	0	0	114	7968	7226	6707.5	7084.5	162	597.33	519.33	259	262.5
K01365	CTSL; cathepsin L [EC:3.4.22.15]	0	2.12	1.5	14.75	0	3.5	2.88	0	0	0	0	0	0	0	0	19	0	1.25	0	4	0	2.38	2.38	0	0	0	4.12	3.88
K01372	BLMH, pepC; bleomycin hydrolase [EC:3.4.22.40]	3624.78	8352.65	2921.65	4421	5809.5	14528.5	5412.86	721	1134.85	2388.18	661.33	4755.16	8831	3447.02	5960.5	8404.45	4649.51	7389.68	4114.34	2125.31	1608.85	2836.83	1633.69	2767.99	3978.13	2895.33	5447.17	4661.69
K01387	colA; microbial collagenase [EC:3.4.24.3]	786.64	1062.48	960.78	388.08	251.67	401.12	484.56	331.28	464.2	1103.73	386.52	1167.38	1049.67	1126.21	2087.44	550.25	185.17	330.97	373.63	698.05	420.96	546.71	535.78	666.82	1175.75	1057.25	845.61	867.98
K01389	MME, CD10; neprilysin [EC:3.4.24.11]	69	232	187	75	56	133.5	57	112	77	188	71	241.5	122	299	772.5	132	41	17	5	167	115.5	108	127.5	69	386	334.5	548	457.5
K01392	THOP1; thimet oligopeptidase [EC:3.4.24.15]	2491.66	1700.18	1461.15	2172.51	1688.17	3624.16	1274.99	1143.01	1588.34	2330.53	678.33	4479.16	5598.16	2337.32	6503.01	6091.44	3203.7	5014.15	2776.35	2925.17	1699.66	1305	1229	1848.51	7473.99	6096.32	8041.52	6350.17
K01399	lasB; pseudolysin [EC:3.4.24.26]	1098	1043.75	1021	870	2403.25	1187	514	232	523.5	1021	201.25	826.75	2051.75	1237.5	2301.75	1557.25	3854.25	1202.25	732.25	554.5	510.25	511.75	369.75	623	538.25	495.25	769	678.75
K01400	nprE; bacillolysin [EC:3.4.24.28]	52.14	7522.86	8447.71	14	21	95	284	372.86	571.71	1274.57	324.43	65.71	44	1722.29	3831.43	4.33	0	0	54	3534.14	3184.29	3303.86	3321.86	72.57	481	408.67	150.03	86.07
K01401	aur; aureolysin [EC:3.4.24.29]	0	0	15.25	0	0	54.25	17	0	0	0	0	0	0	0	2.25	0	0	0	0	0	0	0	0	2.5	8.45	16	19.75	13.5
K01406	prtC; serralysin [EC:3.4.24.40]	5265.9	10843.5	9354.33	7085.6	5044.13	8142.33	4611	5201.25	6271.05	12115	5932.01	10413	12179.8	10628.2	16926.4	19788.4	10168.2	10077.6	8155.09	8019.7	6843.8	8330.59	6860.67	5752.95	15256	12525.8	15904.7	12066.7
K01407	ptrA; protease III [EC:3.4.24.55]	677.65	1861.66	1473.68	1827.83	1212.64	1275.69	2649.62	1138.6	721.45	1771.57	285.83	1675.89	654.9	2209.5	2068.75	2297.14	1028.37	1027.25	2378.61	2552.3	999.11	1810.61	1170.1	1095.67	146.83	46.05	535.84	460.97
K01408	IDE, ide; insulysin [EC:3.4.24.56]	0	0	0	0	0	0	0	0	0	0	0	0	0	0	0	0	0	0	0	0	0	0	0	0	58	23	142.5	29
K01409	KAE1, tsaD, QRI7; N6-L-threonylcarbamoyladenine synthase [EC:2.3.1.234]	143329	187916	168874	120849	113952	216173	133173	63046.7	62118.8	132184	61059.9	127452	164250	115761	183998	169905	86898.9	142779	104281	155388	103832	143120	132370	117675	129985	104864	118303	99488.6
K01414	prlC; oligopeptidase A [EC:3.4.24.70]	40853.7	50553.4	45882.7	47589	40629.6	79623.6	74680.7	44210.7	37742.2	74136.8	37359.9	57661.8	64464.8	59740.2	78579.8	79271.8	37755.5	68484.2	67848.7	58569.2	40019.2	49523.5	50342.9	35977.7	20451	14942.3	19849.8	16717.1
K01415	ECE; endothelin-converting enzyme [EC:3.4.24.71]	7036.33	6608.71	6166.83	10327.2	17698.4	20544.5	28081.7	1636.67	2434.51	9634.68	1759.25	11360.2	9360.42	4061.83	8334.25	16308.6	11522.1	13537.5	12559.9	5820.5	3833.92	7771.13	4777.3	6335.33	14757.6	11360.2	12810.1	10801.5
K01416	snpA; snapalysin [EC:3.4.24.77]	921.48	819.84	765.68	456.74	269.5	485.51	137.49	386.94	475.7	1022.38	509.52	2341.55	1478.35	1013.54	2127.7	671.17	140.51	393	99.82	1216.88	470.8	659.56	959.36	1124.48	2819.34	1980.84	2130.35	1931.42
K01417	MEP; extracellular elastinolytic metalloproteinase [EC:3.4.24.-]	0	6	6	0	9.67	0	0	0	0	0	0	0	0	8.33	6.33	30.66	39	3	0	0	0	0	5.33	11.67	179	78.67	134.34	124
K01419	hslV, clpQ; ATP-dependent HslUV protease, peptidase subunit HslV [EC:3.4.25.2]	119510	162009	150040	100458	93976.1	175835	117732	57844.5	55419.8	119238	56721.8	104175	135973	102125	152444	142786	74759.8	121734	93968.7	129400	89713.7	124647	117146	99334.6	64825.3	53887.5	59102.7	51386
K01420	fnr; CRP/FNR family transcriptional regulator, anaerobic regulatory protein	125185	243123	241229	109532	106153	207503	137184	86750.1	76009.4	141729	86127.4	118141	158456	133697	221060	159832	85618.1	140382	111778	183722	129760	161608	171566	101694	106918	86048.2	88513.4	78278
K01421	yhgE; putative membrane protein	6376.52	49384.5	58363.1	6929.41	5009.34	9689.53	5593.91	5376.34	7196.64	15121.1	5524.2	8563.59	5770.49	16348.4	49175.2	6738.93	1936.14	4935.19	2232.29	31408	22281.6	28551.9	27487	6070.82	18303.4	15449.5	20520.8	17193.7
K01424	E3.5.1.1, ansA, ansB; L-asparaginase [EC:3.5.1.1]	83500.8	125714	113399	87318	90278.6	156903	132401	52257.1	50110.5	107524	47164.6	94006.4	109457	88810.6	135612	138383	75042.2	116701	102347	100068	69744.5	96014.2	89925.9	70061.7	63262.6	47124.2	55620.9	48239
K01425	glsA, GLS; glutaminase [EC:3.5.1.2]	28786	45835.7	48519.4	29395.3	31924.8	52222.6	50372.7	10882.9	14565.2	45149.1	10999.9	42113.6	38512.4	33209.2	55613.8	53039.2	25770.4	40999.9	36438.4	33466.6	26120.5	35786.6	31042.2	24845.2	19099.1	13981.1	19043.4	16885.1
K01426	E3.5.1.4, amiE; amidase [EC:3.5.1.4]	199647	233651	217456	157559	129357	249535	142674	142181	108320	201479	121850	204653	244327	185895	291012	257078	115823	202499	128914	226029	141565	188917	191260	164546	181824	148199	153029	136780
K01427	URE; urease [EC:3.5.1.5]	0	0	0	0	0	0	0	0	0	0	0	0	0	0	0	0	0	0	0	0	0	0	0	0	25	29	0	0
K01428	ureC; urease subunit alpha [EC:3.5.1.5]	34432.6	41893.2	39330.6	25109.7	21987.8	42874.4	28459.9	27668.9	17982.1	27448.9	21511.2	32039.4	40616.5	29542.5	46346	43142.2	21342	32415.6	29259.3	37703.9	23646.9	31549.6	32421.6	28462.6	37196.7	29538.9	37101.3	30224.2
K01429	ureB; urease subunit beta [EC:3.5.1.5]	29566.7	37485.9	35261.6	21138.7	19029.1	37624.5	26219.6	26161.5	15726.8	23510.7	19541.5	25913.6	34812.2	25258	37480.8	35100.9	17436.6	26869.6	26553.1	33088.2	20630	28084.8	28746.9	23854.2	28638.9	21352.7	27409.9	21661.6
K01430	ureA; urease subunit gamma [EC:3.5.1.5]	31044.7	38592.9	36180.6	21854.7	19749.1	38893.5	26819.6	26499.5	16222.8	24340.7	19923.5	26996.1	35983.2	25850	38992.3	35755.9	17871.6	27525.6	26791.1	34752.2	21524.5	29244.8	29847.4	25030.2	29539.4	22214.7	29226.9	23298.6
K01432	AFMID; arylformamidase [EC:3.5.1.9]	13588.1	13072.5	8555.47	8023.79	6702.37	16073.7	6178.95	5093.42	5118.91	12738.1	7086.99	13622.1	22723.6	10494.2	14455.2	17265.3	9673.08	17133.2	9519.76	10518.5	6769.33	9632.97	9862.08	11701.8	7155.6	5744.51	6692.65	5548.84
K01433	purU; formyltetrahydrofolate deformylase [EC:3.5.1.10]	92518.7	120696	115009	86908.5	71742.1	142508	113775	94616.2	69142.9	118482	63751.2	106292	120020	111528	155325	145892	62777	109743	104709	125646	82302.7	98915	93249	74779.3	68751.9	53131.8	70298.5	58551.4
K01434	E3.5.1.11; penicillin amidase [EC:3.5.1.11]	84719.6	97508.2	88575.4	73840.8	56043	122854	73354.6	53237.4	49495.1	96773.8	48650.6	87155.2	110439	81969.8	125751	116345	49720.7	96706.7	77619.1	94839.9	63362.8	83443.6	79497.8	69528.9	67989.2	54516.2	62394.3	53448
K01436	K01436; amidohydrolase [EC:3.5.1.-]	72683.5	109364	112201	60275.8	50668.7	103569	57983	28123.9	32192.8	61984	39329.5	56076.2	73431.3	56582.2	106938	64494	31305.1	59559.4	47434.3	87318.7	60225.6	81740.7	88636.6	59565.7	62548.4	49579.9	50632.4	45112.3
K01437	ASPA, aspA; aspartoacylase [EC:3.5.1.15]	31	0	0	0	0	109	92	0	0	0	0	32	68	0	0	0	0	116	188	0	0	0	0	7	712	56.66	0	0
K01438	argE; acetylornithine deacetylase [EC:3.5.1.16]	127643	182410	169352	108918	99329.1	192599	137511	85279.4	72569.9	147977	76524.4	132264	156893	132260	185100	178269	85327.4	146543	121833	148326	101854	138375	134815	107344	85808.7	69988.7	77899.4	66604
K01439	dapE; succinyl-diaminopimelate desuccinylase [EC:3.5.1.18]	98517.9	148130	139850	85255.4	72694.4	141782	100140	60999.6	55910.1	114396	58816.4	102824	125144	103808	161304	134756	65424.6	108377	85147	129738	87176.5	109399	109319	84212.9	76386.1	62616.8	71765.3	62929.2
K01442	E3.5.1.24; choloylglycine hydrolase [EC:3.5.1.24]	8463.85	13326.7	11775.3	11193.6	6932.14	15747	15270.4	3224.25	6027.95	10580.2	3157.75	5724.6	5965.39	10077.1	13974.8	10777.3	4224.75	7737.77	12959.1	9264.8	10251.8	10975.9	9311.77	8088.42	5341.65	4692.22	6224.77	5136.27
K01443	nagA, AMDHD2; N-acetylglucosamine-6-phosphate deacetylase [EC:3.5.1.25]	56384.7	117112	120227	61775.7	53110.2	102025	83887.9	50195.7	45371.9	74648.9	44346.9	59091.9	61253.4	72705.4	119123	79416.2	36068.9	59363.1	60829.1	95932.4	68914.6	81787.9	84899.4	52904.6	65559.1	52269.1	59426.7	49947.3
K01444	AGA, aspG; N4-(beta-N-acetylglucosaminyl)-L-asparaginase [EC:3.5.1.26]	46165.5	64268.4	55872.1	43493.8	37607.8	77122.6	46464.1	20020.8	23408	43415.3	12340.3	33760.3	45888.2	39074.4	59442	49633.7	22714.3	40761.3	38335	51532.6	37804.7	50261.7	36653.1	38292.2	28726.3	22596.7	28947.4	23758.1
K01446	PGRP; peptidoglycan recognition protein	0	0	0	0	0	53	17	0	0	0	0	0	0	0	0	0	0	0	0	0	0	0	0	0	4.2	13	17	11
K01447	xlyAB; N-acetylmuramoyl-L-alanine amidase [EC:3.5.1.28]	50765.4	72582.7	69745.1	55564	35418.1	88409.4	57417.2	40633	43319.7	76478.9	45928.1	52846.2	73871.5	67982.9	101499	79101.8	37758.6	67744.4	62804.6	76619.5	55376.4	58732.2	67450.9	46739.5	23968.5	19252.5	25901.7	21981.8
K01448	amiABC; N-acetylmuramoyl-L-alanine amidase [EC:3.5.1.28]	143204	290345	285960	127265	116937	222485	149874	73703.3	76197.1	172055	70755.9	146908	181927	161820	266571	202109	98753.7	163368	126516	195591	137663	190471	177968	116060	125960	95638.6	102091	86119.2
K01449	cwlJ, sleB; N-acetylmuramoyl-L-alanine amidase [EC:3.5.1.28]	1618.26	133635	171732	2608.25	3039.51	2938.21	5396.11	7086.49	9247.5	24435	9266.01	1364.5	1104	35034.5	88179.1	1765.51	747.5	488.1	1190.05	56075.3	44602	62563.5	68810.9	1205.24	9272.26	8438.06	3232.54	3473.85
K01451	hipO; hippurate hydrolase [EC:3.5.1.32]	118186	112233	98160.8	81068.3	68645.9	151715	80806.1	69118	50029	76600.3	55486	94240.5	126563	77612	127454	121000	57158.4	97979.1	71833	105938	72634.5	84677.8	85045.1	94729.3	73419.2	58098.4	74857.6	64166
K01452	E3.5.1.41; chitin deacetylase [EC:3.5.1.41]	99	378	232	308	101.34	670.33	303.99	564	106	334	282	133	195.67	529	272.66	892.84	426.67	476.82	278.99	552	157	183	183	98	290	272	260.33	248
K01453	nylB; 6-aminohexanoate-oligomer exohydrolase [EC:3.5.1.46]	10682	13610.5	10006.2	10449	6167.04	11517.7	7241.47	3940.42	3851.08	13068.2	4016.75	9281.88	13382.9	11434.8	11647.5	14952.8	5630.5	7632.45	8169.88	7343.5	6041.83	10307.8	7219.67	8279.58	4250.57	3229.13	6889.67	5724.1
K01455	E3.5.1.49; formamidase [EC:3.5.1.49]	4323.33	4678.19	3973.9	4338.83	3746.83	6842.3	3141.59	2326.51	2542.49	5056.67	2615.67	9054.83	7476.83	5908.92	13085.1	9951.17	4199.09	6951.7	4457.86	4363.84	2823.34	3276.18	3316.5	4465	10315.5	8258.63	9168.26	8111.78
K01457	atzF; allophanate hydrolase [EC:3.5.1.54]	24675.3	27871.9	21132.1	19516.1	14190.5	31715.7	18742	27034.3	17816.2	28806.4	18853.8	35115.7	33010.1	33301	38448.3	42521.9	15493.8	32116	21744.9	25700.5	17433.1	18596.4	21152.2	21595.9	13742.5	10124.4	14403.8	12301.3
K01458	hutG; N-formylglutamate deformylase [EC:3.5.1.68]	14831.7	10201.7	9002.81	9546	11843.2	23936.2	10678	4910.93	6419.92	14697.3	14474	18768.1	29227.8	10632.2	24162.1	22206.9	14583.8	22164.8	12282	10301.6	7312.76	11034.4	19324.9	10947.6	12546	9266.93	13976.1	11508.1
K01459	E3.5.1.77; N-carbamoyl-D-amino-acid hydrolase [EC:3.5.1.77]	939	547	594	657	720	1307	654	444	294	462	431	688	1097	437	571	965	412	698	309.67	688	474	620	593	732	1472	1245	1696	1238.5
K01460	gsp; glutathionylspermidine amidase/synthetase [EC:3.5.1.78 6.3.1.8]	168.25	180.46	186.78	852.33	618.51	525.69	1730.79	143.6	315.75	637.14	98	497.49	139.9	209.1	312.17	1044.04	458.86	363.25	1333.11	306.43	468.71	536.75	411.93	353.57	0	5.71	141.11	175.47
K01461	E3.5.1.82; N-acyl-D-glutamate deacylase [EC:3.5.1.82]	661	897	642	991	849	2234	1767	455	1228	1389	349	1701.5	1093.5	1427	1542.5	1692	975	2092	2473	738	1409.5	934	505	757.5	684	496.5	521.5	447.5
K01462	PDF, def; peptide deformylase [EC:3.5.1.88]	198834	279386	251012	165405	163271	294306	195284	97625	88447	180299	90616.1	176786	230346	162796	262267	238505	126923	198572	148362	226461	147893	203559	189723	163424	175522	140266	156419	133406
K01464	DPYS, dht, hydA; dihydropyrimidinase [EC:3.5.2.2]	38477.7	67072.2	66475.5	25841.3	23018.7	47088.2	22203.1	29543.8	20072	30857.5	23629.8	30634.9	41996.2	34189.2	55486.1	40969.6	20446.1	31985.4	19539.8	49307	34152.2	43055.9	43427.7	30662.1	37383.1	30321.8	33856	28344.5
K01465	URA4, pyrC; dihydroorotase [EC:3.5.2.3]	271473	308468	268854	215651	210820	395194	243004	106421	101138	225513	101962	227811	307568	190587	283984	310979	160223	259232	187286	253501	170679	245998	217567	221105	193214	154395	174942	148455
K01466	allB; allantoinase [EC:3.5.2.5]	13017.6	38622.1	43312.1	9825.92	8487.67	17166.3	8680.7	5116.16	6701.35	12817.9	5413.86	13540	14674	13759.8	35643.2	14279.7	5973.63	11003.4	5819.72	25830.6	17932.2	21517.1	22020.5	11450.8	24896.8	19783.5	23965.5	20629.3
K01467	ampC; beta-lactamase class C [EC:3.5.2.6]	29092.4	39086.2	35779.7	40465.6	34328.7	64738.4	66482.8	42116.9	34979.6	70205	35489.1	50452.4	50570	54437.8	71589.6	68890.6	32734.3	54809.4	60398.4	48716.9	34230.7	42633.3	43059.6	26367.7	9199.95	6745.64	12097	10044.5
K01468	hutI, AMDHD1; imidazolonepropionase [EC:3.5.2.7]	96630.9	134438	119002	88511.2	82725.6	153054	104329	56487.9	53249.9	107723	52363.5	99087.2	122954	94217.6	142127	131809	67039	109453	85864.5	115254	78368.6	102795	97076.2	81035.3	75076.1	60300.2	65194	56688.4
K01469	OPLAH, OXP1, oplAH; 5-oxoprolinase (ATP-hydrolysing) [EC:3.5.2.9]	34610.8	31392.1	26648.2	19173.2	17540.6	37318.2	15466.1	6410.59	7761.32	18083.1	9338.84	23010.6	37526.2	15293.8	22640.6	28010.6	14827.6	25525.1	12879.9	23889.5	17158.3	24002.6	21424.6	27633.7	20144.4	15372.2	17198.4	14461.9
K01470	E3.5.2.10; creatinine amidohydrolase [EC:3.5.2.10]	68255.2	86312.8	77726.9	43438.8	41542.1	84050.2	34975.6	14167.2	16488.8	40917.4	18734	55347.1	74405	37152.4	67451	62386.6	30760.8	54031	27704.3	62121.5	41703.7	61131.5	54817.6	59144.4	73072.7	58126.3	68172.4	56414
K01471	nylA; 6-aminohexanoate-cyclic-dimer hydrolase [EC:3.5.2.12]	1860	1338	1113	1189	1028	1756	810	320	378	994	603	1275	1708.5	733	1359	2814	1478	1444	630	1090	857	1275	1079.5	1529.5	816	763.5	1094	927.5
K01473	hyuA; N-methylhydantoinase A [EC:3.5.2.14]	78862.5	86407.9	74352	47330.2	40550	82245.6	35089.3	35728.2	26106.8	47230.2	35254.3	58057.7	80503.2	47714.6	82120.8	73653.3	34317	56949	27738	78146.8	48716.9	65061.6	63266.2	66817	75370	62394.9	59746.7	56130.9
K01474	hyuB; N-methylhydantoinase B [EC:3.5.2.14]	78359.3	82761.4	71241	47491.2	39709	80793.1	34660.8	35634.9	26128.5	47931.4	35482.1	58253.2	80626.9	47515.6	80900.3	73194.8	33657.5	56493	27661.7	76432.3	47179.4	63971.1	62186.2	65580.3	74808.3	62026.2	58966.6	55378.1
K01476	E3.5.3.1, rocF, arg; arginase [EC:3.5.3.1]	71165.9	111535	112753	60035.2	49100.1	100992	62532	29776.4	33847.7	66235.3	33617	60113.7	78664.7	60896.4	108015	73757.5	35364.1	62783.1	54553.3	85393.3	63142.5	80211.7	79472.4	59444.6	52273.2	43510.3	44743.6	39104.3
K01477	alc, ALLC; allantoicase [EC:3.5.3.4]	5166.2	4839.26	3734.72	4239.51	3819.85	4752.51	8313.8	19878.8	9301.48	5314.76	12431.5	6799.99	6593.65	10239.7	9949.56	8781.1	4781.9	5232.55	10222.4	10468.4	4910.02	4184.63	8205.03	3805.28	6472.74	4901.55	6434.09	5592.23
K01478	arcA; arginine deiminase [EC:3.5.3.6]	13684.5	16790.3	14958.2	18750.6	24060	32310.9	36826.6	24082.9	14582.4	23296.3	16390.1	22842.4	21018.5	18415.2	28412.1	28561	17551.7	20473.8	21697.5	23159.8	12729.6	16724	17438.2	11997.1	29091.2	22090.4	26508.6	23402
K01479	hutG; formiminoglutamase [EC:3.5.3.8]	45459.3	88947.8	80999.9	55019.6	51046.9	96330.3	81232.4	47120.8	41283.7	81182.9	33437.1	62014.5	69819	71668.9	103419	87904.1	43720.8	68252.8	67021.1	74828.8	53661.3	68014.4	56353.8	40561.2	32674.9	25104.2	35274.4	29292.7
K01480	speB; agmatinase [EC:3.5.3.11]	59652.1	96200.7	91708.9	41478.4	40856.3	74889.3	34567.5	52129.3	32959.4	42197.3	39563.8	49151.7	69571.3	52676.8	80849.1	68876.7	35497.6	50705.6	25634.2	76924.9	48157.2	61414.8	65068.6	45990.3	69866.2	56255.3	61844.1	51246.1
K01481	E3.5.3.15; protein-arginine deiminase [EC:3.5.3.15]	190.25	175.27	153.4	120.68	105.16	254.67	83.5	92.17	152.43	469.77	85.42	739.66	897.92	316.5	721.01	901.37	538.2	843.98	314.26	176	67.5	130.26	112.76	158.75	779.07	361.98	632.17	437.67
K01482	DDAH, ddaH; dimethylargininase [EC:3.5.3.18]	5642.67	6503.41	6517.74	3595.5	2852.58	4665.01	1714.11	1379.25	1722.58	2872.07	1390.67	4623.92	5088.59	2921.17	6839.83	3666.58	1454.09	2844	1206.07	4899.74	3471.17	4886.26	4127.68	4365.08	4100.17	3199.75	4395.41	3831.84
K01483	allA; ureidoglycolate lyase [EC:4.3.2.3]	26088.6	28298.1	22207.2	17764.2	15696.9	29808.4	22340.6	23998	13349.5	17672.3	18051.9	17429.2	25672.6	19623.1	20507.9	27888	14297.6	20314.7	23042.7	23866.6	16794.6	20599.3	21626	19445.6	8096.72	6522.18	9237.36	7731.03
K01484	astB; succinylarginine dihydrolase [EC:3.5.3.23]	14681.6	15105.2	9164.75	20879.5	23171.8	32830.7	41790.7	24256.4	16103.6	33675.8	16172.5	29475.2	23968.3	27754.2	26310	41497.3	21090.6	30736.2	30940.6	19498.3	11998.8	16311.1	15424.2	13354.9	4380.67	3261.78	6276.85	5732.77
K01485	codA; cytosine deaminase [EC:3.5.4.1]	69424.7	103240	98815.1	66205.6	52770.8	105094	80246.4	90935.2	64945.8	106351	71528.3	92914.6	100143	101937	129669	123805	53790.8	98359.7	76103	98242.7	66362.7	75464.9	90237.6	58648.7	34258.7	25254.9	30590	27185.5
K01486	ade; adenine deaminase [EC:3.5.4.2]	43847.8	107636	119640	28828.3	29291	58160.7	25723.4	11269.5	13943.4	27232	14566.3	27233.7	42964.7	34705.8	72445.1	38463	18672.4	28576.1	14662.6	58247.9	45974.2	58364.3	57353	33545.2	43265.9	34239.6	34557.1	30838.1
K01487	E3.5.4.3, guaD; guanine deaminase [EC:3.5.4.3]	37548.7	43414.8	38612.2	28904.7	22045.5	44989.4	28517.8	30441.1	21620	43991.1	22625.1	42215.9	48175.8	40448.9	51795.4	56158.7	23092.7	41916.5	32932.6	41456.3	27303.4	35723.2	33659.4	28048.9	17372.2	12640.1	18014.7	15896
K01488	add, ADA; adenosine deaminase [EC:3.5.4.4]	57265.8	50797.6	39993.2	53593.3	58801.7	90907.2	86743.6	36843.7	30980.8	68431.4	28501.2	79497.2	81597.1	54227.2	85788.6	97986.7	52272.9	78398.6	61195.9	60633.2	35961.3	47678.2	43822.2	48514.8	64743.3	48151	60579.7	53250.3
K01489	cdd, CDA; cytidine deaminase [EC:3.5.4.5]	92369	135837	124416	70531.8	77724.8	130870	80745.4	18132.6	23410.5	57761.3	19944.1	67593.6	85777.5	54176.5	100604	87310.5	48836.3	69064	42908.3	91620.7	61999.7	92050.4	79013.6	73732.7	88600.2	71024.9	80727.7	67994.9
K01491	folD; methylenetetrahydrofolate dehydrogenase (NADP+) / methenyltetrahydrofolate cyclohydrolase [EC:1.5.1.5 3.5.4.9]	148740	196511	176056	125269	117459	222684	142190	82739.5	70916.1	137293	74470.5	133457	170678	126723	193042	177269	90507.2	146988	113813	166225	109159	148422	143093	122010	129460	104143	119415	100629
K01493	comEB; dCMP deaminase [EC:3.5.4.12]	20224.6	56261.8	54797.5	16896.8	20276.7	36519.9	16789.6	5297.54	7783.99	20591.7	6608.83	22475.2	33392.5	21796.1	44684.9	32361.2	19442.1	27623.2	16317.9	29802.5	20237.1	32587.8	29144.1	15880	32210	25294.3	33324.1	25907.3
K01494	dcd; dCTP deaminase [EC:3.5.4.13]	121133	136535	121517	104437	93500.4	178530	116503	57573.1	54444.1	112330	55007.7	107656	132188	98153.6	144335	140795	68911.9	116094	89385.7	124567	82960.9	111305	105839	101656	94352.6	76090.4	79191.7	69050
K01495	GCH1, folE; GTP cyclohydrolase IA [EC:3.5.4.16]	152921	196537	170315	128659	120356	230373	137552	103748	83240.2	153091	85992.8	146709	186160	142684	203431	193147	95627	161321	110929	175004	114193	151615	146184	123791	119850	96481.6	108651	91843.8
K01496	hisI; phosphoribosyl-AMP cyclohydrolase [EC:3.5.4.19]	73203.6	70446.9	57744.6	50223	44463.5	94542.6	46583.6	35807.4	29484	62113.8	31097.1	67250.4	86869.6	54198.6	76878.7	81325.5	36781	67033.6	41753.3	66515.9	42888.8	59714.8	54484.6	58472.1	60535.7	49708.2	63310.3	50891.7
K01497	ribA, RIB1; GTP cyclohydrolase II [EC:3.5.4.25]	36624.8	67125.7	59798.8	47120.4	38544.1	66495.1	70862.8	45455.6	38162	77967.3	31323.6	54615.9	53760	64523.2	86068.4	83328	39985.4	62711.6	65651	66424.8	44225.5	56009.3	46312.1	33933.5	21222.2	16671.2	20797.2	17876.1
K01499	mch; methenyltetrahydromethanopterin cyclohydrolase [EC:3.5.4.27]	10902	8872.63	8350.99	5405.75	5948.16	11735.7	4643.24	538.68	751.31	2046.34	719.82	3733.68	4982.21	1948.5	2878.82	3021.34	1193.51	2504.09	1002.17	6233.98	4353.15	7703.52	6292.25	7705.84	9086.63	7630.62	8642.9	6743.55
K01501	E3.5.5.1; nitrilase [EC:3.5.5.1]	39421.7	40588.6	33852.3	28388.6	27816.4	54258	38918.3	25506.2	16645.3	27500.7	19344.5	24435.1	41482.8	24668.5	30438.6	36232.3	21332.4	33107.7	36402.6	36189.8	23173.7	34630.5	31545	31173.5	18745.8	15530.6	17380.6	15034.6
K01502	E3.5.5.7; aliphatic nitrilase [EC:3.5.5.7]	3717.09	4827.53	3363.63	2301.85	1766.38	6134.47	3003.23	19187.2	8067.95	3924.33	11521.2	4436.85	6173.54	7429.33	5927.1	3892.74	1993.42	5025.17	3707.97	9367.15	3975.87	3568.33	7732.73	3430.67	3978.54	2954.28	3635.63	3232.05
K01505	E3.5.99.7; 1-aminocyclopropane-1-carboxylate deaminase [EC:3.5.99.7]	25679.8	19856.4	14672.5	26432.5	30993	49875.4	54252.9	27463.5	18942.7	42209.6	21013	40961.1	42547.3	32205.6	38675.4	51726.8	25389.4	40412.6	43319.6	26110.7	16676.8	25473.9	22690.5	19189	17410.1	12306.2	18200.3	14836.6
K01507	ppa; inorganic pyrophosphatase [EC:3.6.1.1]	132773	158786	137171	123816	107157	214402	143262	75149.4	73423.9	140556	62895.7	127758	160656	123922	186048	176787	85499.4	146515	122816	152215	103632	130027	116237	112252	103439	82237.4	94537.7	79185.2
K01510	ENTPD1_3_8, CD39; apyrase [EC:3.6.1.5]	82	0	72	61	58	84	0	0	0	0	0	0	35	0	0	15	0	0	0	43	31	24	0	52	0	0	0	0
K01512	acyP; acylphosphatase [EC:3.6.1.7]	107961	115832	101731	79178.3	84967.7	145678	85280.5	22916.3	30448.3	85075.3	35008.6	90604.8	114739	65042.8	105220	111016	58633.3	94630.2	51156.2	95357.2	62906.3	96965.8	89006.6	83910.1	105581	85788.4	92003.8	76393.3
K01515	nudF; ADP-ribose pyrophosphatase [EC:3.6.1.13]	105933	157856	152295	94301.1	83640.4	150202	112030	56649.3	54000.8	110816	52664	97872.6	114309	99132	158944	129387	63556	106427	92534.5	132353	86726.9	117457	111410	87952.5	96691.2	79460.8	81986.6	68657.4
K01520	dut, DUT; dUTP pyrophosphatase [EC:3.6.1.23]	115919	125391	109578	100761	92616.9	175681	113945	58400.3	55792.9	114906	55872.6	109802	143507	97071.7	143484	151773	77662.6	126751	94008.3	121998	80993.2	104929	99772.3	96565	86990.5	70476.5	77852.7	67625.6
K01521	cdh; CDP-diacylglycerol pyrophosphatase [EC:3.6.1.26]	7062.15	19232.3	19297.5	13929	5675.31	17855.2	15832.5	11941.9	13673.7	21269.2	5620.49	12807.2	8419.57	19807.5	26024.6	15669.7	4767.87	11830.9	15418.7	22327.8	17592.3	17620.1	11986.8	10491.7	652.08	443.21	824.67	837.89
K01523	hisE; phosphoribosyl-ATP pyrophosphohydrolase [EC:3.6.1.31]	54672.2	46774.7	38252.9	37937.2	30355.4	67950.1	35158.7	33155.8	25487.5	50253.9	27939	54159.2	72746	45153.9	65254.4	68319.4	29863.1	55137.1	36481.8	50094.6	31639.5	39788.5	38800.1	42741.7	38512.4	30539.3	36779	32172.5
K01524	ppx-gppA; exopolyphosphatase / guanosine-5'-triphosphate,3'-diphosphate pyrophosphatase [EC:3.6.1.11 3.6.1.40]	180620	216107	187111	153076	151439	275155	180189	92769.1	82104	166234	86377.4	171492	220178	145659	230144	228945	121623	188426	134068	194390	124972	171280	161900	151204	161747	128625	148056	126909
K01525	apaH; bis(5'-nucleosyl)-tetraphosphatase (symmetrical) [EC:3.6.1.41]	40195.5	55650.3	53840.3	47930.8	40881.2	78327.6	74262.3	44144.6	38235.1	75059.3	38012.6	56531.6	63710.2	61719.7	81973	79665.6	40266.9	68487.8	67795.1	58931.2	40556.6	49559.4	52854.1	35501.9	14969.4	11702.4	13201.7	12233.7
K01531	mgtA, mgtB; Mg2+-importing ATPase [EC:3.6.3.2]	6568.91	6925.1	6291.25	14746.7	19685.9	22566.3	40206.9	23097	13429.1	21230.7	14656.3	12622.9	8385.17	12223.1	11400.5	20730.4	14602.1	15035.6	24836	18308.7	10993.1	14838.5	14803	7465.79	5622.23	4193.46	5903.44	4888.4
K01533	copB; Cu2+-exporting ATPase [EC:3.6.3.4]	95902.9	90606	72699.9	75140.3	82561.2	145793	92710.9	40012.5	36348.2	86315.4	46170.9	88826.5	123885	66111.5	102941	122123	70030.6	98207.2	71984.4	79637	53456.9	81395	76941.4	73155.8	83728.2	64784.4	86350.4	70989.5
K01534	zntA; Cd2+/Zn2+-exporting ATPase [EC:3.6.3.3 3.6.3.5]	59332.9	125302	127407	50266.4	52834.2	93654.2	69816.2	34815.8	29360.2	66723.9	29393.3	57268.7	66946.1	63136.9	95578.1	83634.1	40962.9	64242.2	51320.6	75832.8	55252.8	80674.5	75393.7	46224.2	67360.8	53634.3	57555.9	47288
K01535	PMA1, PMA2; H+-transporting ATPase [EC:3.6.3.6]	58	50	32	32	62	239	124	41	8	44	24	27.5	11	5	41.5	75.5	51	69.5	47	97	22.5	31	69.5	41	235	327.5	158	126
K01537	E3.6.3.8; Ca2+-transporting ATPase [EC:3.6.3.8]	27489	49663.1	54410.8	20854.7	22116.1	42967.5	20817.8	7116.22	9947.84	22856.4	7580.57	26197.2	37495.4	21801	56026.8	34462.3	17166.4	27927.2	15864.9	37373.4	24353.7	35350.2	31364.4	20264.1	51000	39460.5	45097.5	37829.5
K01539	ATP1A; sodium/potassium-transporting ATPase subunit alpha [EC:3.6.3.9]	459	814	657	639	735	1002	684	49	80	152	32	111	138	160	202	667	336	433	288	553	410	482	398	346	855	738	233	285
K01545	kdpF; K+-transporting ATPase ATPase F chain	957.16	2071.23	1233.93	1147.2	1187.5	1447.84	1264.67	19125.8	7920.74	2928.66	11315.1	3163.8	2229.43	8051.23	5165.97	2840.49	1629.14	2003.47	2263.17	7293.68	2674.19	1726.87	6093.33	1106.47	872.59	553.45	972.6	768.19
K01546	kdpA; K+-transporting ATPase ATPase A chain [EC:3.6.3.12]	62490	87260.9	73106	64657.9	56311.1	111230	85292.7	49385	44222.3	85288.7	34216.1	76603.9	84598	76492.5	113513	102780	47015.4	81057.2	72195.3	78080.8	54517	68139.4	56964.6	55246.8	48623.9	37187.7	48137.1	41189.8
K01547	kdpB; K+-transporting ATPase ATPase B chain [EC:3.6.3.12]	61721.6	87664.6	73229.7	67106.9	57461.5	111642	88341	49346.3	44300.7	91578.3	34398.1	77271.7	83523	78840.5	114646	106915	49303.4	81495.6	78402	77687.8	54627.7	71499.7	56934.9	55291.5	48294.7	36894.5	47512.3	40734.7
K01548	kdpC; K+-transporting ATPase ATPase C chain [EC:3.6.3.12]	61678	86415.9	72454	64078.9	55685.1	110849	85130.7	48946	43723.3	84707.7	33706.1	75977.9	83794	75866.5	112086	101508	46482.4	80591.2	71979.3	77396.8	53981	67595.4	56250.6	54669.8	46732.9	35596	46194.1	39742.8
K01551	arsA, ASNA1, GET3; arsenite/tail-anchored protein-transporting ATPase [EC:3.6.3.16 3.6.3.-]	12067.6	13637.5	16899.4	14072	20270.5	23691.7	29505.3	2684	3490.92	11720.1	2514.19	13296.7	8389.23	6016.41	17663.2	16408.8	10905.3	10831.4	10877.1	14723	9952.25	14808	12508.8	10487.3	41205.8	31239.6	30016.8	25069
K01555	FAH, fahA; fumarylacetoacetase [EC:3.7.1.2]	21856.8	37287.6	29929.3	21806.9	21678	42880.5	29828.8	25281.1	16021	26982.3	17550.6	29189.1	33486.8	27176.3	48022.4	36745.3	20149.7	30547	33092.2	30733.2	18442.2	28329.9	25195.7	18339.1	30672.5	23207.1	31814.5	27564.1
K01556	KYNU, kynU; kynureninase [EC:3.7.1.3]	67380.1	89340	86894.6	59703.9	50071.9	103701	57028.3	30004.5	34694.5	66031.8	31697.7	62987.1	82243.1	58148.6	104437	81155.2	39693.8	69705.1	51985.6	80676	56244.8	71172.5	67524.1	56246.6	58044.5	45992.3	51688	44621.3
K01560	E3.8.1.2; 2-haloacid dehalogenase [EC:3.8.1.2]	76301.2	80070.9	72778	52761.2	44021.9	94594.9	46783.2	28298.2	31275.5	60386	28216	75424.1	94905.2	57306.8	98933.4	85392.3	40147.6	66081.5	42293.4	77015.3	52357.9	64771.1	55597.4	66606	57746.7	46316.7	57591.9	49751.5
K01561	dehH; haloacetate dehalogenase [EC:3.8.1.3]	16552.2	16244.7	14967.2	10819	9551.08	20721	10453.9	5196.42	6061.49	11872.2	5514.83	16578.6	20172.6	10389.4	21282.8	19801.9	9272.78	17024.7	10002.1	13835.2	10129.8	12284.1	11593.4	14992.2	22781	18442.2	17533.9	16063.6
K01563	dhaA; haloalkane dehalogenase [EC:3.8.1.5]	32076.6	45861.7	45762.4	31263.2	20170.1	45143.8	28574.1	20848.8	23486.5	40114.9	22224.2	33841.8	43171.7	36561.8	62173.5	44269.3	20914.1	37480.3	32623.8	46951.6	32516.7	36847.4	39321.8	27736	29909.8	24768.1	28235.5	24267.3
K01565	SGSH; N-sulfoglucosamine sulfohydrolase [EC:3.10.1.1]	224	275	271.5	279	277	495	261	7	5	18.5	0	64.5	114.5	17	98	172.5	85	130.5	49	254	74.5	338.5	228.5	183.5	326.5	274	1244.75	715
K01567	pdaA; peptidoglycan-N-acetylmuramic acid deacetylase [EC:3.5.1.-]	326.42	29282.7	37617.8	614.75	657.17	659.47	1170.79	1482.83	2025.83	5414.83	2070.67	264	247.5	7776.75	20008.2	349.17	184.5	137.8	243.7	11796.9	9353.34	13863.1	14862.1	242.08	2239.34	2011.05	713.75	771.6
K01569	oxdD; oxalate decarboxylase [EC:4.1.1.2]	2027.45	6361.59	5709.21	1415.43	1258.3	2755.52	1569.77	980.75	655.1	2010.58	595.07	1949.28	1440.27	2173.25	3299.29	1392.68	592.84	1226.04	714.17	3898.36	1942.29	4255.72	3030.47	2337.17	3553.38	2955.6	2419.64	2267.65
K01571	oadA; oxaloacetate decarboxylase, alpha subunit [EC:4.1.1.3]	5008.97	10117.4	10234.1	4315.85	4821.9	8959.25	6771.68	1313.35	1979.35	4020.45	1053	5090.55	6572.52	3203.07	6092.9	5550.05	2790.2	5202.3	4591.53	6277	4802.9	7374.4	5517.33	4245	10654.9	9122.67	11161.3	9245.88
K01572	oadB; oxaloacetate decarboxylase, beta subunit [EC:4.1.1.3]	2191.42	837.5	935.5	2059.75	2544.5	4877	4257.08	432	976	2077.5	246.75	2822.75	4677.17	761.17	1098.5	3865.75	2205	3259.75	3679.58	1249	1257	1891.5	1094.63	1820.75	3855.83	2710.34	4384.5	3604.88
K01573	oadG; oxaloacetate decarboxylase, gamma subunit [EC:4.1.1.3]	231.75	125.5	90	608.75	656.5	1130.5	1875.08	75	268	814.5	30.75	549.75	330.17	129.17	146	882.75	465	809.75	1487.58	202	428	694.5	322.25	369.75	337.16	176.17	817.5	785.5
K01574	adc; acetoacetate decarboxylase [EC:4.1.1.4]	7036.23	3703.36	3703.61	3774.58	3512.83	6062.43	2510.02	1515.27	1378.12	2692.81	1635.11	5473.96	6963.84	2843.55	6576.01	4659.17	1944.01	3270.17	1411.32	4254.97	2804.14	3596.55	3664.79	5263.15	6034.63	4997.67	5202.67	4967.58
K01575	alsD, budA, aldC; acetolactate decarboxylase [EC:4.1.1.5]	3125.93	2180.54	1701.3	8374.25	15029.3	13632.4	26460.9	1249.75	1247.55	8248.61	881.16	8385.81	5414	2469.17	4876.06	12520.3	9899.85	8066.55	10703.5	3352.68	1613.92	5093.04	2389.28	3893.42	3473.27	2304.83	3117.23	2495.21
K01576	mdlC; benzoylformate decarboxylase [EC:4.1.1.7]	7922.31	5753.27	5129.2	5299.66	4399.47	8612.5	3983.58	1796.44	2219.61	4181.31	2178.06	7024.46	7729.67	3978.78	9671.45	7222.42	3241.85	6054.83	2797.75	7702.56	4832.29	5253.28	5226.42	7174.9	12715.1	11041	10663.2	9622.42
K01577	oxc; oxalyl-CoA decarboxylase [EC:4.1.1.8]	1994.5	788.71	911.28	924.58	847.64	2393.7	1091.78	533.85	417	858.64	290.5	1564.5	2065.78	633.43	1218.42	1032.79	479.86	1330.5	1048.36	1328.93	806.21	845.5	732.43	1402.57	1761.98	1332.87	1610.79	1431.45
K01578	MLYCD; malonyl-CoA decarboxylase [EC:4.1.1.9]	17871.5	13073.7	10598.5	8758.05	7505.03	15991.5	7048.38	4557.39	4458.71	12083.3	6182.33	13221	21822.7	8830.28	12667.8	14640.1	7487.85	13483.9	7539.6	11845.2	7789.03	11563	10533.2	14550.7	10231.1	8296.41	9519.32	8014.23
K01579	panD; aspartate 1-decarboxylase [EC:4.1.1.11]	71086.4	115499	110366	63586.1	57903.3	118975	69729	48746.2	42990.2	73106.2	43553.5	66215	95245.5	72059	123648	90707.1	49316.9	78833.4	67525.1	99776	63955.5	82958.5	83743.1	57767.9	80077.7	62623.7	75811.8	62757.1
K01580	E4.1.1.15, gadB, gadA, GAD; glutamate decarboxylase [EC:4.1.1.15]	4326.31	3476.6	3504.33	9454.32	15371.1	16111.1	27845.9	2358.81	2928.87	10100.5	2485.69	10340.6	4963.74	3618.99	10901.2	12748.2	9651.73	9610.08	11606.7	6975.16	3995.14	6711.55	5011.13	5173.62	11411.7	9133.82	10958.8	10051.6
K01581	E4.1.1.17, ODC1, speC, speF; ornithine decarboxylase [EC:4.1.1.17]	59579.2	59672.5	45136.3	49946	48468.3	82557.4	71556.8	52551.9	34354.8	66423.3	41682.6	63173.2	73486.7	58419.7	64779.9	86494.9	43908.1	66023.8	58748.9	58110.6	37451.1	53375.7	52893.7	51196.9	29270.7	23881.3	28486	24580.5
K01582	E4.1.1.18, ldcC, cadA; lysine decarboxylase [EC:4.1.1.18]	5248.98	29480.2	38951	11476.9	17241.5	16993	29930.8	3327.46	3896.44	15199.4	3396.99	10770.6	6391.34	11931.2	25236.1	15922	11461.6	10707	13827.5	14573.7	10164	18244.9	18273.7	6193.24	12131.6	9846.43	8005.43	8281.72
K01583	E4.1.1.19; arginine decarboxylase [EC:4.1.1.19]	59	56	66	62	88	292	126	0	25	33	0	0	44	24	53	110	75	167	137	37	59	0	44	45	374	236.33	166	150
K01584	adiA; arginine decarboxylase [EC:4.1.1.19]	23124.5	24472	19459.4	21785.5	14752.2	37074	23965	46446.4	29140.7	36699.8	30244.7	32089.8	41263.1	40613.4	43611.6	43085.8	17482.5	37143.1	28322.5	31378.7	21815.9	19696.5	26222.2	17395.8	7416.88	5892.18	6451.75	5873.52
K01585	speA; arginine decarboxylase [EC:4.1.1.19]	73429.9	90629.2	76245.1	71739.1	70891.7	130925	98073.4	46889.3	42845.6	86035.3	40522.3	74831.6	86662.3	71276.1	94961.6	103787	53414.4	88899.4	78013.6	81362	56121.7	78636.8	71888.7	60951.6	54080.9	42058.5	52424.8	42182
K01586	lysA; diaminopimelate decarboxylase [EC:4.1.1.20]	139223	167347	147377	107031	108936	198485	116032	47744.2	46665.3	106206	44786	124296	158172	96625.2	156482	158910	82443.7	130188	85069.6	131765	85837.5	124644	108949	112384	138832	110861	124189	105772
K01588	purE; 5-(carboxyamino)imidazole ribonucleotide mutase [EC:5.4.99.18]	140541	184306	165680	123765	125130	222818	155576	62457.5	61818.1	136867	61046.9	130376	163627	114723	180492	176847	94610.4	147552	112402	151341	101650	142810	130747	116599	123451	99646.6	112406	94028.5
K01589	purK; 5-(carboxyamino)imidazole ribonucleotide synthase [EC:6.3.4.18]	102405	146205	133302	92894.6	86753.4	168664	113826	58464.5	55117.6	117766	55022.9	105046	132304	101249	159501	142756	73159.4	117619	95103.9	123545	83125	113292	106149	85562.8	92133	72976.7	89327.7	73754.7
K01590	hdc, HDC; histidine decarboxylase [EC:4.1.1.22]	289	178.17	212	225	156	462	201	71	159	287	94	473.5	707.5	271.5	888.95	629.8	147	352.5	262	283	109.5	177.5	123.9	320.5	1066.16	709.25	759.25	754
K01591	pyrF; orotidine-5'-phosphate decarboxylase [EC:4.1.1.23]	139783	177759	164879	117077	110693	213455	132038	62715.8	61670.3	131346	60861.2	126559	163186	113084	180519	168009	85668.6	141992	103875	151196	101244	139877	129633	115162	123354	99649.1	112742	94169
K01592	TYDC; tyrosine decarboxylase [EC:4.1.1.25]	0	0	0	0	0	0	0	0	0	0	0	0	0	0	0	0	0	0	0	0	0	0	0	0	108	88	13	18
K01593	DDC, TDC; aromatic-L-amino-acid/L-tryptophan decarboxylase [EC:4.1.1.28 4.1.1.105]	33897	32326.7	27496.1	23119	21851.3	36289.8	16680.1	4860.83	5903.68	14048.6	5445.16	18953.4	24534.7	12873.5	18840	20668.1	10076.7	17409.2	8601.28	23076.8	16041.3	25158.3	20814.7	25891.5	19539.2	17330.3	11534.8	10456.5
K01594	CSAD; sulfinoalanine decarboxylase [EC:4.1.1.29]	45	98	91	49	30	118	13	0	68	130	36	214	469	78	121	465	273	528	185	138	55	115	83	48	408	260	205	170
K01595	ppc; phosphoenolpyruvate carboxylase [EC:4.1.1.31]	74887.8	104648	93314.1	75869.7	70273.1	134301	100066	51930.6	49177	101996	47137.9	88026.2	108103	85722.1	135312	122991	64606.9	103692	89867.1	93959	62585.4	84642.6	80508	63869.6	71289.9	55581.4	67961.9	58043.5
K01596	E4.1.1.32, pckA, PCK; phosphoenolpyruvate carboxykinase (GTP) [EC:4.1.1.32]	21754.8	17446.1	14405.6	16177.6	14785.9	30301.8	11065.2	7894.95	9883.31	18985.3	16625.6	28728.4	38616.8	16427.3	37157.1	29421.3	17529.2	28347.7	14123.5	23413.1	13006.1	14655.8	24525.8	17542.1	40768	33083.2	38991.1	32934.8
K01597	MVD, mvaD; diphosphomevalonate decarboxylase [EC:4.1.1.33]	5929.5	9862.69	3652.75	4614.6	6184.99	10965	3828	731.17	1465.18	2656.36	961	5198.08	10485.7	3796.33	3518.84	11675.9	7646.29	10671.2	4836.85	3934.92	2239.58	3773.17	3004.76	4210.5	12436.2	9317.89	9657.1	7904.91
K01598	PPCDC, coaC; phosphopantothenoylcysteine decarboxylase [EC:4.1.1.36]	1109.68	799.8	727.16	462.75	672.33	1167.5	493.24	36.34	47.65	272.67	49.99	423.68	465.72	195.67	218.31	315.01	201.34	281.59	167.67	592.31	391.32	734.69	546.37	805.67	2158.96	1739.35	3903.73	2363.38
K01599	hemE, UROD; uroporphyrinogen decarboxylase [EC:4.1.1.37]	141691	183596	164891	117371	112234	212824	130548	63239.5	62443.3	129141	60963.4	129022	174636	114830	179332	171169	87400.9	146240	103496	151818	101222	137874	129202	115333	124128	98157.9	109524	93178.9
K01601	rbcL; ribulose-bisphosphate carboxylase large chain [EC:4.1.1.39]	27830.9	17732.5	16808.8	16814.5	16588.7	32047.1	14061.4	6132.04	6563.96	13172.9	6872.83	17600.2	33242.5	11963.5	21904	24347	13622.9	20698.6	11294.8	16904.8	12671.7	15316.3	13759.8	18912.5	13950.6	10911.2	12267.8	10946.6
K01602	rbcS; ribulose-bisphosphate carboxylase small chain [EC:4.1.1.39]	7465.58	4835.83	4235.83	4727.5	4368.83	8869.16	4315	2049.59	1861.41	4131.92	2092.08	6540.5	8082.74	4321.33	7522.51	6082.83	2756.67	4872.25	2345.75	4213.17	3080.83	3950.33	4014.5	5405.92	7294.39	4435.58	4288.99	3994.23
K01607	pcaC; 4-carboxymuconolactone decarboxylase [EC:4.1.1.44]	88930.6	104215	82442.9	68304.7	53875.6	118593	65304.1	85654.1	58004.7	97798.8	64819.2	101024	114884	99832.3	133048	124118	50040.6	93174.6	60840.9	104650	66015.5	81871	83967.9	73343.4	72001.9	56687	67161.2	58397.3
K01608	gcl; tartronate-semialdehyde synthase [EC:4.1.1.47]	11775.1	8093.59	6705.33	9475.38	7972.9	11963.5	10629.4	21761	10672.2	15993.1	14591	10849.5	14187.4	12919.3	13493.8	13682.7	7048.48	10126.6	14130.3	14319.1	7982.5	12320.4	12862.2	8140.65	6435.25	5137.13	6232.67	5463.32
K01609	trpC; indole-3-glycerol phosphate synthase [EC:4.1.1.48]	136821	181328	163278	108671	96079.6	198376	103102	61100.9	60047.1	122902	59822.8	118462	159498	111750	177242	155966	75956	133480	91638.5	147635	99448.4	135233	127261	111220	121344	98085.2	110132	92045.8
K01610	E4.1.1.49, pckA; phosphoenolpyruvate carboxykinase (ATP) [EC:4.1.1.49]	62925.5	91130.5	83579.9	53013.7	58368.8	101373	74439.6	32993.8	26115.2	64484	27996.3	58077.8	71198.4	54849.7	77255.7	81765.4	42091.7	62831.4	51862.8	64506.9	43833.3	69442	59617	48902.8	50919.9	39510.7	49728.3	40947
K01611	speD, AMD1; S-adenosylmethionine decarboxylase [EC:4.1.1.50]	30136.7	95147.7	101480	34248.8	22640.5	46979.5	40883.1	42547.4	34371.7	56382.6	36763.9	35011.9	41387.7	59143.9	94588.5	50593.2	25140.7	40771	47334.7	68752.7	47990.2	59259.7	66263.3	27092.5	21109.9	17119.4	15452.5	13494.1
K01613	psd, PISD; phosphatidylserine decarboxylase [EC:4.1.1.65]	122630	163764	149483	110603	113990	198717	153475	59413.8	58225.1	129327	57319.7	118309	148106	106660	163185	162188	88296.7	137133	115813	129802	90585.5	126535	116406	101278	84119.8	68114.1	77223.6	65182.2
K01615	gcdA; glutaconyl-CoA decarboxylase [EC:4.1.1.70]	11.34	0	0	0	0	0	0	0	0	0	0	14	31	0	0	0	0	0	0	0	0	17	1.38	0	67.51	59.5	12.5	0.88
K01616	kgd; 2-oxoglutarate decarboxylase [EC:4.1.1.71]	634	582.5	551.83	761.83	451	803.67	181	418.5	600.67	1071.83	290.5	2324.5	1444	1312.33	4755.33	1799.17	455.5	958.49	230.5	771.17	459.17	464.5	384.16	554.33	3491.18	2726.67	2950.66	2730.83
K01617	dmpH, xylI, nahK; 2-oxo-3-hexenedioate decarboxylase [EC:4.1.1.77]	4053.25	32041.3	37416.1	3708.04	2938.3	5985.02	3238.62	3388.91	3645.25	8729.82	3423.08	4521.87	4632.33	11537.7	24850	5026.02	2320.83	4278.25	2488.68	17745.5	11712	17146	16303.5	2986.59	6943.56	5462.65	7057.89	6449.93
K01619	deoC, DERA; deoxyribose-phosphate aldolase [EC:4.1.2.4]	85333.7	132895	126829	68054.5	76995.6	126863	85298.4	17325.8	22323.3	56570	19365.8	66619.5	79543.4	53793.4	99974.5	88131.1	49210.9	68061.3	50056	86875.4	58936.6	90604.6	77476.9	68547.1	95454.6	75804.2	82451.5	67879.6
K01620	ltaE; threonine aldolase [EC:4.1.2.48]	131122	151783	131300	103544	98370.5	190221	114827	93365.4	70497.8	127108	77368.6	130088	155232	117140	159364	162893	76794.7	137381	90629.2	143169	91126.8	120309	122183	104573	108200	86710.5	95311.2	82030.7
K01621	xfp, xpk; xylulose-5-phosphate/fructose-6-phosphate phosphoketolase [EC:4.1.2.9 4.1.2.22]	16683.7	18980	16916.3	11858.8	10759.5	18113.1	7470.14	5298.9	5619.23	10093.7	4964.98	16753.5	16854.6	11127.8	24335.7	16199.9	6674.91	11833	5228.01	19285	11882	13503.1	12572.3	14556.8	28716.2	21815.3	21822.5	19975.1
K01622	K01622; fructose 1,6-bisphosphate aldolase/phosphatase [EC:4.1.2.13 3.1.3.11]	963	1283	939	683	660	1221	486	371	330	1065	254	1268	1042.5	1135.5	2321.5	687	121	396.5	97	950	466	996	854.5	843.5	7058.5	5884.5	6788	4863.5
K01623	ALDO; fructose-bisphosphate aldolase, class I [EC:4.1.2.13]	30565.2	45144.8	43527.1	30688.1	20260	49455.8	30314.7	20454.8	22581.4	41361.5	23361	30327.3	39574.5	37327.5	55212.8	39456.7	17972.5	34607.8	31057.8	42019.8	31631.9	34807.2	38465.1	27214.8	8947.56	6949.57	10933.5	10351.2
K01624	FBA, fbaA; fructose-bisphosphate aldolase, class II [EC:4.1.2.13]	72132.6	104342	98207.1	62141.4	64053.1	113343	80241.3	42531.2	34692.6	72187.2	31791	80013.8	95521.7	70447.6	110587	104287	53373.4	81437.7	62214.2	88173	53116.2	74505.5	66761.8	58382.7	87747.1	68223.6	78292.6	64884.7
K01625	eda; 2-dehydro-3-deoxyphosphogluconate aldolase / (4S)-4-hydroxy-2-oxoglutarate aldolase [EC:4.1.2.14 4.1.3.42]	110434	164473	156482	106429	91488.4	183151	129728	69408.2	69627.4	132790	60567.8	114918	137025	115835	184262	151384	69308	124599	106644	144337	102571	128532	118587	95610.4	92718.4	72340.1	88058.9	74812.4
K01626	E2.5.1.54, aroF, aroG, aroH; 3-deoxy-7-phosphoheptulonate synthase [EC:2.5.1.54]	133979	152855	130588	144680	134324	232388	225799	122472	101749	206058	93622.5	179153	186679	166926	219404	241156	118280	192713	181700	170946	112527	142200	130757	117537	81386.1	65347.7	82931.6	68639.4
K01627	kdsA; 2-dehydro-3-deoxyphosphooctonate aldolase (KDO 8-P synthase) [EC:2.5.1.55]	123418	140528	116020	103657	101525	191268	122957	57076.7	54741.2	116084	54815.2	108842	146644	97487.7	133502	151877	80701.3	129765	99191.3	119371	81803.1	114074	103364	101076	78841.7	64111.3	75262.2	62416.1
K01628	fucA; L-fuculose-phosphate aldolase [EC:4.1.2.17]	64413.8	69530.4	59834.9	42803.8	41019.4	71007	33210.8	29851.5	20576.2	34166.4	24440	39204.8	56297.6	34788.8	45128.6	49851.3	25466.4	41579.2	22184.5	58759.5	35883.4	53969.4	49541.4	50979.4	61662.8	52142.5	48055.1	40872.5
K01629	rhaD; rhamnulose-1-phosphate aldolase [EC:4.1.2.19]	1913.77	3041.85	2661.78	2864.08	2416.18	2714.58	4186.04	921.63	976.05	2078.17	638.17	1605.89	1106.1	1963.3	4190.7	2542.21	1102.97	1112.05	2465.63	3974.95	2210.28	2795.08	2618.9	1844.45	1946.65	1405.41	2792.61	2169.47
K01630	garL; 2-dehydro-3-deoxyglucarate aldolase [EC:4.1.2.20]	11426.9	10134.1	8880.19	8069.41	7369.97	15959	9527.52	2303.03	2276.68	4944.99	1767.24	6295.73	7190.03	5029.99	7284.24	9245.98	4281.33	7519.75	5820.2	8700.95	5505.92	8684.97	7355.8	9047.6	8859.8	7594.81	9572.48	7627.2
K01631	dgoA; 2-dehydro-3-deoxyphosphogalactonate aldolase [EC:4.1.2.21]	35818.9	39997.3	35730.8	27401.2	18157.6	52323.7	26671.1	36158.8	28085.8	44542.2	24056	43486.5	48375.4	44673.2	54881.4	52265.2	19720.9	45012.7	27797.7	43355.6	30215.5	31862.7	30143.3	30663.8	12497.9	9660.32	13964.8	12374.9
K01633	folB; 7,8-dihydroneopterin aldolase/epimerase/oxygenase [EC:4.1.2.25 5.1.99.8 1.13.11.81]	96588.9	137134	126788	87925.3	81303.3	161285	108612	57345.3	54368.1	112771	54169.7	103912	133905	99315.6	160042	138274	71451.8	117397	92858.2	118556	80090.3	104142	101007	79647.8	85891.1	66487.1	80354.4	69527.4
K01635	lacD; tagatose 1,6-diphosphate aldolase [EC:4.1.2.40]	2848.1	7283.97	8061.33	1530.25	1585.16	2883	1578.41	996.59	1109.9	2069.92	985.74	2145.68	2760.3	2330.67	5400.31	2251.84	992.34	1989.67	1006.59	4360.31	3125.82	4256.69	3979.37	1995.42	5819	4686.09	4443.98	3793.54
K01637	E4.1.3.1, aceA; isocitrate lyase [EC:4.1.3.1]	52591.5	93433.3	91901.3	57963.5	49346.1	95114.1	81256.4	49901.7	45629.2	92790.4	45220.2	71366.2	78055	78386.2	115767	98033.9	48817.1	81722.8	74802.3	82684.8	58939.2	72524.4	74952.1	47535.9	32278.4	26046.5	34694.2	29090.2
K01638	aceB, glcB; malate synthase [EC:2.3.3.9]	70101.1	108816	107379	68696.3	57448.3	110514	94860.1	55063.2	50116.7	102270	51702.9	84385.4	105906	87548.9	135831	118949	59695.5	98280.3	92396.5	99304.2	67032.9	83620.6	85671.7	60564	43341.8	34996.1	44635.2	38732.4
K01639	E4.1.3.3, nanA, NPL; N-acetylneuraminate lyase [EC:4.1.3.3]	10629.2	17467.2	17246.2	6407.83	7016.17	13796.2	6836.61	1060.19	1368.65	3394.81	1253.99	4330.92	4618.62	3542.1	6062.31	3923.55	1733.7	3148.84	2268.36	9889.41	6664.53	12321	9656.97	8211.24	8586.74	7655.9	9196.17	6819.27
K01640	E4.1.3.4, HMGCL, hmgL; hydroxymethylglutaryl-CoA lyase [EC:4.1.3.4]	91746.8	139562	134366	87317.6	73687.3	164551	107372	68590.7	66884.6	135742	58324.3	124155	151502	117021	183941	162981	76767.7	142553	104799	123845	86997.7	107532	100934	77524.6	71974	56322.5	66294	58378.2
K01641	E2.3.3.10; hydroxymethylglutaryl-CoA synthase [EC:2.3.3.10]	11719	19351.7	10938.8	8961.1	9420.66	17565.5	8092	1854.67	3571.18	9064.86	2711	9296.08	13311.7	8579.16	10564.7	14909.6	9175.29	14637.7	6932.85	10703.4	6865.58	11883.2	9497.09	9355.17	22060.2	17413.6	18416.9	14693.9
K01643	citF; citrate lyase subunit alpha / citrate CoA-transferase [EC:2.8.3.10]	473.92	265.13	319.78	1380.33	1222.34	1672.69	3199.12	161.6	521.75	1523.97	178.83	883.49	526.9	304.93	603.5	1977.04	1043.86	942.25	2344.61	411.1	722.71	1409.41	893.98	662.57	592.34	459.55	607.94	631.35
K01644	citE; citrate lyase subunit beta / citryl-CoA lyase [EC:4.1.3.34]	89148.3	75197.5	63990.5	56530.8	49224.1	102862	44826.2	22826.2	27345.8	58053.2	37763.4	73609.9	109661	48766.2	95553.8	87624.6	43614.3	73982.8	39462.7	72065.2	49072.3	61652.2	67959.4	71331.3	69653.9	56593.3	69807.3	59900.7
K01646	citD; citrate lyase subunit gamma (acyl carrier protein)	274.92	218.13	215.78	1115.33	859.34	967.69	2827.12	161.6	436.75	1411.97	169.83	740.49	195.9	261.93	411.5	1395.04	637.86	669.25	2138.61	372.1	655.71	1296.41	834.98	536.57	151.34	87.55	254.94	291.35
K01647	CS, gltA; citrate synthase [EC:2.3.3.1]	182398	225495	199313	148049	135613	266188	154409	74875.3	76737	161077	75097.1	168128	218382	143526	235884	214220	108260	182456	124739	193263	127894	171683	160612	148835	176843	142949	161617	137318
K01649	leuA, IMS; 2-isopropylmalate synthase [EC:2.3.3.13]	195387	241433	215919	158207	154924	283041	183549	75117.5	75018.4	168294	76069.1	168618	223356	142736	229580	226963	114539	186502	136076	203154	132806	188234	170090	159236	199014	160192	177698	146981
K01652	E2.2.1.6L, ilvB, ilvG, ilvI; acetolactate synthase I/II/III large subunit [EC:2.2.1.6]	289333	359309	330091	236323	218796	413461	277785	149612	134909	279699	145431	274024	350992	239066	375540	362530	179062	300736	218019	320244	212343	287318	273253	239585	253358	203497	218693	188868
K01653	E2.2.1.6S, ilvH, ilvN; acetolactate synthase I/III small subunit [EC:2.2.1.6]	118165	149106	132141	92721.3	94340.2	172168	105015	43434.9	40180	92408.7	39836.5	97855.2	126859	81579.1	126990	131827	67264.2	107958	73129.1	115448	75187.1	110803	97437	94712	115679	93380.3	101048	84954
K01654	E2.5.1.56, neuB; N-acetylneuraminate synthase [EC:2.5.1.56]	29119.5	31552	26278.7	19091.3	19165.6	34462.1	16525.7	25374.5	14952.2	20003.2	19773.9	22336.9	35465.5	19975.5	25035.2	27474.5	15069.7	24809.3	14299.4	31560.6	17940.2	25354.5	26081.7	24473.2	25908.6	20666.6	22026.8	18413.7
K01655	LYS21, LYS20; homocitrate synthase [EC:2.3.3.14]	90.67	11.84	101.5	70.34	65.16	176	65.34	81	56.5	176	108.5	134.17	177.17	139.5	105.5	109.83	86.83	184.33	42.5	147.67	71	96	71	56	1686.34	1329.16	771.67	727.99
K01657	trpE; anthranilate synthase component I [EC:4.1.3.27]	142541	198698	182015	133029	116376	226475	149763	77789.8	77931	161348	76864.8	136860	174429	136797	215113	188994	95469.6	159800	130980	175438	117325	157373	150243	120251	121768	98578.1	110448	92510.8
K01658	trpG; anthranilate synthase component II [EC:4.1.3.27]	132887	165492	142587	112450	108610	205646	128331	58321.4	57572.3	121498	55948.3	113678	151946	104398	156949	159934	84087.6	136625	102322	138326	92315.9	130067	117608	107586	119791	96716	109686	90588.1
K01659	prpC; 2-methylcitrate synthase [EC:2.3.3.5]	32939.8	41737.2	38281.7	43051.2	35640.9	68814.6	68657.6	42376.2	35849.6	68266.6	36752.1	49382.5	55912.6	54121.9	71948.8	72859.3	35664.2	61170.5	63758.4	51844.4	35621.4	41485.8	45120.1	28786.1	9810.57	7763.53	9853.85	8856.82
K01661	menB; naphthoate synthase [EC:4.1.3.36]	18952	47029.5	44573.7	23812.3	32029.3	45369.3	42333.6	6458.64	8875.45	24249.1	6346.66	27061.5	28975.1	19169.6	51768.9	36805.1	22811.1	27618.5	23472.6	35043.5	22203.1	33845.6	27617.3	16803.3	48337.4	37160.5	46426.2	38911.6
K01662	dxs; 1-deoxy-D-xylulose-5-phosphate synthase [EC:2.2.1.7]	110647	145193	137224	97198.9	89991.9	173816	114797	59263.8	55827.8	119482	56157.3	110942	141426	102316	165009	149149	75453.4	121930	97240.8	128367	85299.5	115577	108240	90736.7	101927	81302.5	95154.1	80543
K01663	HIS7; glutamine amidotransferase / cyclase [EC:2.4.2.- 4.1.3.-]	333	316	328	365	242	566	248	176	211	265	250	452	797	265	812	1690	802	1351	672	222	207	116	184	409	273	292	774.25	434.5
K01664	pabA; para-aminobenzoate synthetase component II [EC:2.6.1.85]	10859.4	32873.6	38349.1	16140.2	21353.5	23862.3	33764.5	5429.74	6482.62	18732.3	5202.52	17185.5	9471.36	14460.6	36967.7	20107	12378.9	12645.4	14090.4	24756.8	15761.4	22910.4	21824.4	10982.7	27128.2	22725.2	24462.3	20828.2
K01665	pabB; para-aminobenzoate synthetase component I [EC:2.6.1.85]	51514.5	73262.8	61883.3	47780.5	55705.3	95099.5	72070.2	32273.8	26695.2	61263.2	25830.1	61584.8	71200.5	54024	69111.2	84110.6	45374.3	65434.8	54889.7	53752.1	37295.7	56307.4	49092.7	42385.5	53333.1	40580.3	53633.3	42966.9
K01666	mhpE; 4-hydroxy 2-oxovalerate aldolase [EC:4.1.3.39]	5429.69	25020.2	28432.4	5494.08	4910.72	8485.86	4715.61	40150.8	17810.3	10379.2	24582.6	10645.5	11386.8	21256	29926.1	9141.98	4866.87	6447.18	4133.64	28107.9	14127	15291.4	23997.5	5090.64	14066.9	10796	15034.6	13503.9
K01667	tnaA; tryptophanase [EC:4.1.99.1]	3780.82	1930	1648.56	8658.8	16337.7	15861.3	27004.1	1809.15	1632.8	8042.15	1112.17	9079.4	6990	2466.8	2696.37	13370.1	11176.3	9630.18	11657	3939.43	1857.58	4667.75	2341.53	4337.57	4138.76	3180.21	3853.79	3052.98
K01668	E4.1.99.2; tyrosine phenol-lyase [EC:4.1.99.2]	36.17	32	7	90	41.87	96.74	167.43	0	0	0	0	56.74	71.45	0	0	74.5	8.5	49.75	98	19	25.5	37.5	28.5	52.5	352.17	255.66	114.5	100
K01669	phrB; deoxyribodipyrimidine photo-lyase [EC:4.1.99.3]	124544	139514	115734	109236	100818	194750	123545	62105.4	60614.2	133666	57110.2	128806	163822	111425	160141	177894	86281.2	146321	108482	126347	84950.8	116235	103970	101943	103647	80391.2	94236.6	79311.4
K01671	yihT; sulfofructosephosphate aldolase [EC:4.1.2.57]	601.25	939.46	753.78	1464.33	889.51	995.69	2075.79	880.6	611.75	1366.64	253	1798.49	633.9	1170.43	1380.17	1765.29	744.57	627.25	1637.11	2524.43	1079.71	1250.75	842.27	1171.57	601.5	548.71	829.11	717.47
K01673	cynT, can; carbonic anhydrase [EC:4.2.1.1]	187023	229669	195705	152507	140529	277246	164867	151494	110246	189007	116450	190852	230493	186315	252303	247262	118165	207478	141095	211031	132994	175760	177687	150133	157608	123338	144762	123391
K01674	cah; carbonic anhydrase [EC:4.2.1.1]	5724.63	4573.2	3936.23	10490.1	17461.2	17174.6	28181.5	1664.19	2468.68	9815.62	1671.83	10009	8336.09	4691.98	7345.49	16377	12277.1	11655.5	12660.5	3748.17	3184.06	5796.69	3842.55	5411.17	5872.04	4437.24	3105.5	2942.63
K01676	E4.2.1.2A, fumA, fumB; fumarate hydratase, class I [EC:4.2.1.2]	60073.2	93892.4	88968.8	61533	50982	97095.3	83708.6	50789.8	45177.3	93360.3	46311.1	75832.3	92087.6	79826.7	117440	105031	51570.5	87137.6	80501.9	81952.5	55928.9	71405.5	73274	51557.9	33351.8	26660.4	31524.2	27116.1
K01677	E4.2.1.2AA, fumA; fumarate hydratase subunit alpha [EC:4.2.1.2]	1167.67	7788.73	10267.2	1331	1336.5	2623.08	2154.5	784.5	950.5	2206.5	758	879.83	1387.5	2270.5	5254.83	1984.17	932.33	1692.93	1370.5	4935.5	4051.5	4688	4746.08	952.5	2345.51	1912.75	2016.25	1416.88
K01678	E4.2.1.2AB, fumB; fumarate hydratase subunit beta [EC:4.2.1.2]	1017.67	2262.4	3953.25	1192	1124.5	2380.75	1825.5	403.5	603.5	1434.5	427	790.5	1324.5	906.5	2060.5	1884.5	861	1584.6	1231.5	2362.5	2287.5	2002	2335.08	850.5	2071.51	1684.75	1751.25	1155.88
K01679	E4.2.1.2B, fumC, FH; fumarate hydratase, class II [EC:4.2.1.2]	142043	182872	163379	125505	112752	217293	143979	65071.5	65874.7	155545	62523.7	137530	169192	127158	190417	190902	92895.4	154389	126612	153011	104094	147698	130541	115075	116775	93929.7	104369	89889.6
K01681	ACO, acnA; aconitate hydratase [EC:4.2.1.3]	166770	222898	200047	148020	118742	257122	157531	104452	95487.1	192007	95716	166376	210700	167861	249177	224500	104636	190952	161030	199954	134125	177032	170543	137647	131265	106607	121829	102757
K01682	acnB; aconitate hydratase 2 / 2-methylisocitrate dehydratase [EC:4.2.1.3 4.2.1.99]	31974.1	47194.8	38296.1	45255.4	35166	73212.4	72328.4	43106.6	35777.8	74442.3	36194.6	52567.2	60300.5	58867.2	72504	80993.2	36951.9	66147.4	71960.9	50141.9	34690.9	43568.6	43249.7	29010.9	10234.3	6197.44	10165.6	8997.75
K01683	araD; D-arabinonate dehydratase [EC:4.2.1.5]	77	38.12	34.5	185.75	184	123.5	59.88	0	0	77.5	0	133	150	47	30	346	226	89.25	88	54	46	2.38	2.38	136	26	23	31.62	19.88
K01684	dgoD; galactonate dehydratase [EC:4.2.1.6]	52160.1	64016.2	58797.3	34615.6	31215.2	75468.2	38305.1	36210.4	27431.2	37830.5	25944.8	47705.7	55262.1	40247.4	61692.3	42433.9	18702.2	39974.1	28321.9	62609.3	42077.5	49237.2	44922.8	48336.9	39557.4	30742.3	36805.6	30936
K01685	uxaA; altronate hydrolase [EC:4.2.1.7]	35733.9	41404.5	34046.3	26514.5	27880.6	61314.2	28739.2	10173.2	11420	25878.4	11568.5	31336.3	52212.3	24664.1	42179.3	44627.7	23476	40294.6	24601.3	29095.9	19388.9	29320.4	25573.7	27033.2	33648.2	24827.9	38089.6	31326.9
K01686	uxuA; mannonate dehydratase [EC:4.2.1.8]	49714.7	59560.9	59758.2	35267.9	37655	74482.2	36988.8	10384.2	12596.6	26001.3	10804.8	34630.6	54208.5	26303.4	46066.2	46624.5	23719.6	38363.2	23973.3	41428.2	30954.8	41810	37631.6	38980.2	38605.3	28812.7	38757.4	32200
K01687	ilvD; dihydroxy-acid dehydratase [EC:4.2.1.9]	240359	276216	243577	181558	162004	338784	190328	125417	107961	214994	112293	223653	285047	195130	293441	282035	127773	236119	155540	236004	159526	212292	204665	193178	187520	150537	173787	146590
K01689	ENO, eno; enolase [EC:4.2.1.11]	143311	187246	168203	120600	113820	217454	133772	62945.1	62101.3	132744	61242.1	127744	165199	115671	183180	170676	87248.4	144436	105230	154735	103301	143196	132069	117491	130412	105028	116716	98387.1
K01690	edd; phosphogluconate dehydratase [EC:4.2.1.12]	45865.8	55591.5	48915.7	53010.9	41344.7	82027.4	73864.8	45948.5	40146.6	81558.6	41028.9	63902.5	71495.4	64709.8	85963.6	91998.4	42001.6	72264.1	71248.3	60096.4	43391.8	51703.9	52542.4	40968	19356.5	15254	18924.4	17546
K01692	paaF, echA; enoyl-CoA hydratase [EC:4.2.1.17]	157573	141739	110079	113718	91765.6	204237	105344	172723	105699	151057	124161	179664	213466	157205	233673	205590	92154.6	167714	110364	190079	106367	130535	145024	127534	171595	137394	168913	147736
K01693	hisB; imidazoleglycerol-phosphate dehydratase [EC:4.2.1.19]	105850	128060	119058	73052.6	64417.1	126020	61536.9	40453.7	35614.1	76756.6	36928.5	83169.6	111147	71605.6	112855	106841	48922.4	87458.8	51896.2	101868	65728.5	94308.5	86504.7	82711.2	97605.9	80409.4	83543.4	69984.6
K01695	trpA; tryptophan synthase alpha chain [EC:4.2.1.20]	139990	184256	165888	117945	110775	212665	131898	62292.8	61050.8	129608	60422.9	124594	160397	113613	180590	166501	84542.9	141012	103564	152223	101624	140093	130092	114952	124558	100641	113183	94852.6
K01696	trpB; tryptophan synthase beta chain [EC:4.2.1.20]	139819	198251	181120	119395	112601	213871	134183	63710.5	62286.2	136876	61829.7	126314	162747	119103	189393	170638	87320.9	142840	107291	157532	104750	149236	135906	115186	124237	100569	112732	94506
K01697	CBS; cystathionine beta-synthase [EC:4.2.1.22]	42064.7	62654.5	48125.1	44064.6	37276.5	79903	43459.5	43674.4	36584.7	53131.6	37570.1	51387.4	70065.3	54309.8	88298.6	70715.5	36796.1	60972	46388.1	63707.4	40500.1	45352.3	50902	35947.6	48010.4	36876.4	50142.2	42434.3
K01698	hemB, ALAD; porphobilinogen synthase [EC:4.2.1.24]	139744	185247	166149	117827	111886	211761	131557	81258.3	68752.7	132642	71530.8	125925	162548	120333	181787	168163	86185.4	141429	103482	158330	103602	141575	135563	114944	126938	102654	117171	97449.1
K01699	pduC; propanediol dehydratase large subunit [EC:4.2.1.28]	77.5	1111.83	2897	345.5	294.37	308.41	1093.59	285.5	444	921	244	332.74	106.62	455.67	1773.83	447.5	179	376.08	687.83	1590	1800	1278.33	1731.17	207.5	341.67	242	644.33	626.17
K01702	LEU1; 3-isopropylmalate dehydratase [EC:4.2.1.33]	745.66	373	303	718	512.84	1358.16	476.5	276	503	723	376	1311	4006.66	573.75	753.25	2333.5	1676.66	2158.5	1055.5	426	309	291	437.5	648	612	572	1158	1256.5
K01703	leuC, IPMI-L; 3-isopropylmalate/(R)-2-methylmalate dehydratase large subunit [EC:4.2.1.33 4.2.1.35]	148650	193282	174360	124116	114269	227986	140494	65125	64986.6	138290	63656.6	133648	171630	119332	190593	178672	86791.6	149876	111095	158508	107439	147889	136741	122630	137858	110846	125285	104518
K01704	leuD, IPMI-S; 3-isopropylmalate/(R)-2-methylmalate dehydratase small subunit [EC:4.2.1.33 4.2.1.35]	146712	192800	173542	124158	113894	225278	140592	64564	64435.6	139920	63342.6	131115	167400	118995	188813	178283	86513.6	147434	112567	157736	107033	148885	136096	121405	135821	109388	124066	103327
K01705	LYS4; homoaconitate hydratase [EC:4.2.1.36]	0	6	6	0	9.67	0	0	0	0	0	0	0	0	8.33	6.33	26.33	0	3	0	0	0	0	5.33	11.67	11	8	5.67	7
K01706	gudD; glucarate dehydratase [EC:4.2.1.40]	24956	28500.7	23286.1	22152	14000.8	35100.6	33392.8	30556	23990.2	48684.6	21229.5	51184.3	46040.4	47125.1	55339.6	58673.5	19081.2	46638.7	43318.4	30293.2	20226.7	23185.8	23741.6	19292.2	12830.5	9576.88	11974.9	10829.3
K01707	kdgD; 5-dehydro-4-deoxyglucarate dehydratase [EC:4.2.1.41]	26692.8	28478.2	20683.2	25158.2	15474.4	41473.4	25093.5	28905.5	23058.4	54687.1	21016.9	48484.1	44637.7	43693	49692.2	62011.6	21346.2	46795.4	34447.9	28638.7	20609.8	25893.2	22888.3	21918	11521.4	8444.45	12507	10818.4
K01708	garD; galactarate dehydratase [EC:4.2.1.42]	15948.7	17164.5	13587.9	14245.8	10109.7	26944.3	20658.4	25533.5	16653.2	31031.6	16426.5	28844.3	27798	28333.2	29984	34509.9	13173.2	29089.2	25883.4	19857.3	12995.9	16113.5	16347.5	13052.9	5772.9	4361.47	4928.9	4668.34
K01709	rfbG; CDP-glucose 4,6-dehydratase [EC:4.2.1.45]	12101.8	10407.4	8961.77	8419.64	8027.75	14074.1	6532.26	20671.3	10135.9	6977.1	13060.6	9768.87	14659.5	10684.1	11820.1	11558.3	6411.8	9392.14	5318.85	15523.5	8840.99	8916.19	11866.4	9782.66	16991.2	13882.5	11970.4	11353.5
K01710	E4.2.1.46, rfbB, rffG; dTDP-glucose 4,6-dehydratase [EC:4.2.1.46]	185741	217546	194615	149823	146861	271085	163070	69391.2	69192.1	149599	67322.8	158252	211789	132292	211171	206571	105863	170256	125852	184186	121196	171980	154072	148449	180932	145177	154459	130236
K01711	gmd, GMDS; GDPmannose 4,6-dehydratase [EC:4.2.1.47]	97225.7	104469	85206.1	71781.7	69523.3	140816	68955.9	38069	34251.6	70091.2	32848.3	82816.6	102971	66424.6	96515.6	102330	47229.9	86844	52446.6	86500.6	56688.8	82640.4	71760.8	78179.4	104232	81827.8	91043.4	76014.6
K01712	hutU, UROC1; urocanate hydratase [EC:4.2.1.49]	102401	143255	126551	93180.2	87106.3	160516	108841	57701.4	54441.9	113065	53332.5	102162	126799	97670.6	146126	137186	69773.2	112939	90564.6	121184	82629.1	109359	101209	85888.3	73467.1	58970.3	64289	56232.7
K01713	pheC; cyclohexadienyl dehydratase [EC:4.2.1.51 4.2.1.91]	9856.64	9277.59	6272.49	9285.03	5231.96	14174.5	11865.2	23770.4	14130.4	21771.8	14874.9	22109	19175.7	23685.1	22405.6	27403.2	8692.23	19464.9	15251.4	14866.7	8074.09	8386.23	11350.2	7321.65	2426.43	1755.03	2170.05	2064.69
K01714	dapA; 4-hydroxy-tetrahydrodipicolinate synthase [EC:4.3.3.7]	321111	422185	393269	246925	235673	463439	275217	170612	143803	294181	149538	293255	371220	266217	406403	375586	181296	309005	215839	341958	230474	314142	295262	263016	261283	207695	243243	205587
K01715	crt; enoyl-CoA hydratase [EC:4.2.1.17]	77035.1	126977	119362	69634.2	60887.4	120889	64372.3	30919.1	35835.1	71184.9	33555.1	66673.9	90563.3	66135.5	117513	93772	49412.5	82358	57086.3	99924.3	67324.4	89554	83877	65289.1	72037.4	59487.8	60314	53500.9
K01716	fabA; 3-hydroxyacyl-[acyl-carrier protein] dehydratase / trans-2-decenoyl-[acyl-carrier protein] isomerase [EC:4.2.1.59 5.3.3.14]	47033.2	62289.1	53959.6	50851.1	43513.4	82092	73535.2	46185.7	38736.5	76047.8	42131.5	58646.5	65924.6	62710.4	77929.7	80833.9	39807.6	65899	62680.8	64104.3	45226.8	54514.6	57102.2	42901.5	14847.6	12202.5	15907.4	13891.9
K01719	hemD, UROS; uroporphyrinogen-III synthase [EC:4.2.1.75]	98304.3	152622	140148	92812.4	88328.9	173876	114360	59480.6	56968.7	115743	56759.6	105142	136236	103565	169852	145107	74328.8	121845	94400.4	121556	83376.5	109402	107080	82287.5	90881.7	72278.7	92705.4	77924.6
K01720	prpD; 2-methylcitrate dehydratase [EC:4.2.1.79]	18130	23628.3	20117.3	23447.2	27555.9	39162.6	44384.1	5876.06	8906.75	21743.9	15681.6	16440.2	15656.2	14246	23609.4	26418.5	17973.5	20059.5	24940.3	18540.8	15147.6	20879.9	27549.5	16106.1	14810.8	12618.6	17772.8	14495
K01721	nthA; nitrile hydratase subunit alpha [EC:4.2.1.84]	41959.5	41372.2	34343.4	24039.5	21682.7	38000.8	16756.3	11124	11866.5	27523	15051	30484.2	45897.2	23486	40059.2	39105.3	18659.5	30213.8	16226.8	32212	24021	31076.5	28008.5	34055	23013.4	18990.9	21743.5	19487.8
K01724	PCBD, phhB; 4a-hydroxytetrahydrobiopterin dehydratase [EC:4.2.1.96]	125100	138152	121096	106057	99222.1	189638	118852	58895	56864.6	117954	56738.7	114793	148175	99281.8	152125	150254	76876.9	127122	94464.1	128424	86181.1	116555	108047	103216	114055	92208.5	103723	86678.8
K01725	cynS; cyanate lyase [EC:4.2.1.104]	7826.49	8438.97	6692.84	5870.49	5672.76	10938.7	6181.92	20217.7	9408.71	5776.37	12454	7434.01	8092.87	10828.5	10891.2	8535.14	4224.67	8662	6316.41	11874	6471.9	6794.84	10804.4	6617.54	8823.34	5708.94	6026.28	5295.87
K01727	hysA, hylA, hylB; hyaluronate lyase [EC:4.2.2.1]	1000.42	11770	13565.4	673.5	605.83	716.01	662.5	1330.42	1387.99	2637.32	1169.76	1759.42	1075.59	3670.76	8984	776.08	286.34	470.5	245.74	6789.75	4232.84	6010.69	5561.76	1077.08	2340.45	2029.5	3400.49	3086.01
K01728	pel; pectate lyase [EC:4.2.2.2]	9722.8	7641.55	7305.13	6089.17	6654.16	11166.7	5280.34	1379.29	1931.61	4278.33	1316.92	7281.29	8087.68	3806.1	7501.97	7036.81	3299.6	5083.14	3439.37	7723.81	4700.29	7087.02	5774.2	7406.41	13933.7	10158.8	13349	9983.27
K01729	algL; poly(beta-D-mannuronate) lyase [EC:4.2.2.3]	16116.7	25305.1	23916.7	22548.9	11884.6	34617.7	32741	32912.5	27173.8	43316.2	19747.3	31989	27229.4	39688.2	46375	41456	12747.4	31261.5	35058.6	31664.8	24615.4	24424.8	21064.5	15882.8	6769	4701.9	6979.08	5179.8
K01730	ogl; oligogalacturonide lyase [EC:4.2.2.6]	4931.5	2079.5	2160.5	2882	3508	6749.5	4007.83	992	1561.5	2334	626	5568.5	9333.5	2066.42	4024.58	6097.5	3080.92	5854	3562.5	2544	1804.5	2067.83	1683.17	3619	7279.5	5351	4722	3693.5
K01731	pelW; pectate disaccharide-lyase [EC:4.2.2.9]	0	0	0	0	61	3	813.33	0	0	14	8	0	0	0	0.33	16	46	0	509.5	0	0	16.33	19.17	0	12	0	49	22
K01732	E4.2.2.10; pectin lyase [EC:4.2.2.10]	535.25	1929.92	1268.58	1334.75	769.17	453.75	589.24	792.17	557.99	1092.5	321.5	3605	999.66	3479.33	3545.09	2544.5	1063.17	716	1126.17	1767.59	631.67	755.91	522.42	1405.25	382.42	124	147.66	147
K01733	thrC; threonine synthase [EC:4.2.3.1]	186650	234832	217310	157247	153162	275118	186380	70113.8	70949.7	159148	68834.3	160839	196191	134715	221592	207462	104919	172534	132189	196688	129117	185348	165459	153401	188969	153568	154551	131046
K01734	mgsA; methylglyoxal synthase [EC:4.2.3.3]	20454.3	50230.4	55861.6	22020.4	32049	51105.6	46804.3	6316.27	8681.06	23485.5	6757.71	21405.4	26989.9	18996.1	41817.2	32648.1	21030.4	26751.6	24979.5	29312.5	22426.3	33657.5	28609.8	16672.7	28765.4	21604.5	28841.8	23875
K01735	aroB; 3-dehydroquinate synthase [EC:4.2.3.4]	147151	191225	171659	122765	117569	222491	143296	62518.8	61216.6	135322	60897.6	126728	165193	115484	180275	171672	88791.5	143755	115224	154762	103251	148179	134402	120011	120391	96980.4	114809	95526.7
K01736	aroC; chorismate synthase [EC:4.2.3.5]	141740	186072	166985	119107	112795	213832	132293	62535.7	61510.8	131334	60700.9	126066	163686	114888	180662	168919	86604.2	142006	104008	153156	102173	141835	130917	116170	127029	102446	114248	95574.6
K01737	queD, ptpS, PTS; 6-pyruvoyltetrahydropterin/6-carboxytetrahydropterin synthase [EC:4.2.3.12 4.1.2.50]	143425	172325	153678	113719	107799	216592	115378	58761.7	58393.2	118044	54825.9	118866	167865	107600	163224	162328	81983.9	139781	99918.8	140487	94781.1	134130	121568	111321	123162	97685.2	113667	92346.6
K01738	cysK; cysteine synthase A [EC:2.5.1.47]	163664	234838	226767	142803	121669	233361	162142	108812	96839.7	183023	104061	163469	212812	170011	260984	217732	112575	179432	150154	207558	138132	174608	179895	138583	140862	112315	124810	105631
K01739	metB; cystathionine gamma-synthase [EC:2.5.1.48]	74210.4	122373	128580	70582.6	63012.2	107850	83134.1	34629.7	38672	88394.1	38125.4	70501.6	82651.9	71710.9	128386	92652	47917.3	75343.9	65524.3	102694	67573.4	92916.1	91329.8	65265.2	73499.2	60938.3	67098.7	57485.1
K01740	metY; O-acetylhomoserine (thiol)-lyase [EC:2.5.1.49]	92950.2	122129	118353	76907.8	75458.1	145174	95921.3	30499.8	34795.3	81939.3	31924.4	79406	115509	67159.8	134169	113759	59187.2	95879.2	73512.5	97186.3	67649.6	93469.3	81048.2	75018.6	88337.2	70937.1	87225.3	72759.4
K01741	E4.2.99.18; DNA-(apurinic or apyrimidinic site) lyase [EC:4.2.99.18]	0	0	0	0	0	0	0	0	0	0	0	0	0	0	12	0	0	0	0	0	0	0	0	0	0	0	0	0
K01744	aspA; aspartate ammonia-lyase [EC:4.3.1.1]	29736.6	52906.7	46232.8	30383	32638.6	47738.2	50578.3	27835.4	19697.9	43326.8	19651	36589.5	32149.4	38767.2	53129.6	48954	23233.3	36723.8	34544.3	39612	25115.2	37073.9	33988.2	22124.7	20145.7	15073.7	17721.7	14024.7
K01745	hutH, HAL; histidine ammonia-lyase [EC:4.3.1.3]	133978	193474	166036	134504	125410	228158	179690	112484	93242.6	179296	88735.4	151472	173175	154879	212685	206026	102115	162988	151741	171872	120220	155516	140789	114129	93042.9	73100.6	83239.9	72094.2
K01749	hemC, HMBS; hydroxymethylbilane synthase [EC:2.5.1.61]	139465	184555	165814	118076	111259	209190	131579	62767.7	61578.4	134357	61084.3	126053	161476	115683	180949	169024	86482.8	140981	105488	151717	101567	141893	130488	115157	124431	100176	113132	94987.3
K01750	E4.3.1.12, ocd; ornithine cyclodeaminase [EC:4.3.1.12]	77625.4	87095.5	79766.2	48138.9	38353.4	89296.8	37050.1	61700.6	42772.7	70043.8	51805	77975.7	99631.7	70362.4	97126.3	91330	40666.1	74128.2	35125.1	82739.9	53692.6	65114	70645.1	61998.1	55313.1	45605.8	49012.3	43404
K01751	E4.3.1.15; diaminopropionate ammonia-lyase [EC:4.3.1.15]	12718.7	8731.44	7387.78	7262.48	6090.14	10245	5096.78	2682.35	3172.8	6467.14	3382.8	9170.63	12953.9	5344	9539.55	12061	5847.19	8744.38	4631.36	10041.4	7056.91	8490.7	7468.81	10410.4	7221.09	5920.32	5346.69	5329.63
K01752	E4.3.1.17, sdaA, sdaB, tdcG; L-serine dehydratase [EC:4.3.1.17]	77131.8	148225	150238	86008.1	88376.8	152293	136984	93691.4	68145.5	123296	72624	97907.3	109670	108783	172978	141575	75389.6	111886	109857	129046	84553.4	115344	115804	65324.2	62506.8	48294.2	68497.7	57713.9
K01753	dsdA; D-serine dehydratase [EC:4.3.1.18]	6566.98	15732	15827.3	5213.33	3878.94	11287.5	7991.17	3049.44	4486.51	8326.74	2619.96	7005.22	8801.89	7214.08	13431.9	8050.14	3928.51	8589.45	7638.48	10155.3	8099.94	10408.1	9018.31	5199.84	3992.89	3315.58	3290.93	3017.06
K01754	E4.3.1.19, ilvA, tdcB; threonine dehydratase [EC:4.3.1.19]	310389	365788	324983	243816	214298	417789	254574	152457	137052	271394	142187	268118	344169	243848	363825	343114	165510	282233	217745	318710	214103	287445	272898	256979	216782	174082	185303	159547
K01755	argH, ASL; argininosuccinate lyase [EC:4.3.2.1]	151648	207295	188204	125297	117631	228576	138492	66456.4	65510.5	138264	64744	135011	173425	122750	197778	177261	89820.2	151126	109151	165058	111777	153994	141661	124975	137147	110938	122181	102893
K01756	purB, ADSL; adenylosuccinate lyase [EC:4.3.2.2]	143039	193124	174810	120178	113857	215580	133520	63222.5	62452.6	132937	61411.9	127358	164667	117238	186080	169804	87084.9	142567	104285	157232	105268	145491	134013	117614	128713	103730	116154	98229.4
K01757	STR1; strictosidine synthase [EC:4.3.3.2]	0	13	0	12	0	0	0	0	0	17	0	0	0	0	33	0	0	0	0	11	10	0	10	0	25	29	0	0
K01758	CTH; cystathionine gamma-lyase [EC:4.4.1.1]	61299	72415.2	64659.2	53886	40595.1	80123.1	48368.7	43147.7	35443.3	59663.4	38749.9	46874.8	62472.5	53880.6	70609.1	64174.6	31550.5	53023	46689.8	69629.2	46683.1	61613.6	62539.9	51468.1	31290.8	27051.3	26552.1	23643.1
K01759	GLO1, gloA; lactoylglutathione lyase [EC:4.4.1.5]	129393	188688	182909	105432	96680.8	199571	125769	68042.2	66229.6	140958	79315.1	132686	186698	123594	200392	174547	90080.6	149612	109962	149029	105560	139348	146425	106406	100052	77806.4	97201.4	83131.9
K01760	metC; cystathionine beta-lyase [EC:4.4.1.8]	80174	103776	89252.1	59904	61451.1	123416	70848.9	17898.6	21388.4	49394.4	19646	59845	88274.8	49209.4	79850	77316.1	42734.2	68878.6	55119	70565	49386.6	70681.9	59935.8	65277.2	57749.7	46226.2	52093	45772.3
K01761	E4.4.1.11; methionine-gamma-lyase [EC:4.4.1.11]	58535.5	76723.8	71704.7	49150.4	56775.6	88544.1	60505.4	10299.2	13011.6	38278.9	11920.4	39094.2	47034.4	30553.7	51636.9	53494.5	33919	42725.4	30459.2	49544.8	36281.8	54985.3	45673.7	46878.2	40681.5	33834.7	33029.2	28983.2
K01762	ACS; 1-aminocyclopropane-1-carboxylate synthase [EC:4.4.1.14]	390	105	112	275	216.5	633.5	442	16	18	53.5	11	239.5	530.5	38	48.5	69.5	15	345.5	566.5	103	67	95	64	220	184.5	136.5	295.5	261.5
K01766	csdA; cysteine sulfinate desulfinase [EC:4.4.1.-]	8721.81	8617.89	5156.75	15800.7	18615.4	22865.2	38825.3	23266.4	14134.6	30103.3	14681.8	24558.7	16666.2	23503.9	19979.5	34755.7	16721.3	24832	28982.7	14151.5	8252.8	12468.6	11710.6	7735.47	372.5	72.45	800.84	681.6
K01768	E4.6.1.1; adenylate cyclase [EC:4.6.1.1]	216191	185089	161804	133809	116221	225607	103273	57538.2	66557.3	140810	68448.6	158196	227688	119185	191250	191468	90727.3	159062	89109.8	168570	118603	153299	142437	160774	148814	121309	134564	111341
K01769	E4.6.1.2; guanylate cyclase, other [EC:4.6.1.2]	128	13	10	239	255	233	148	23	27	39	35	155	134	28	169	274	154	174	106	49	46	9	28	126	367	369	90	140
K01770	ispF; 2-C-methyl-D-erythritol 2,4-cyclodiphosphate synthase [EC:4.6.1.12]	82070.8	117792	115717	78281.2	73659.4	137565	100884	52463.8	48148.5	99052.7	45444.6	88217.3	102711	85399.6	140890	113714	56345.5	93467.4	82209.6	106954	70024.4	94797.7	89404.1	66222.6	84844.1	67338.4	75150	63433.8
K01771	plc; 1-phosphatidylinositol phosphodiesterase [EC:4.6.1.13]	167.14	266.59	249.87	300.25	389	1449.77	659.53	149.28	244.87	1070.57	206.52	302.71	560	344.88	685.84	1117.83	839	1049.4	859.23	353.06	136.46	850.53	380.18	200.82	1258.53	922.67	1288.86	1106.44
K01772	hemH, FECH; protoporphyrin/coproporphyrin ferrochelatase [EC:4.99.1.1 4.99.1.9]	126943	171604	155162	108088	102129	196019	125620	61082.7	59009.5	124072	58727.6	116383	150726	108413	171370	154065	78876.6	130898	98956.6	139481	94845.3	130087	122030	104763	98383.2	78123.6	90106.5	76925.7
K01775	alr; alanine racemase [EC:5.1.1.1]	139812	188057	168516	127810	126148	228868	163042	82394.5	71052.7	144805	73364.4	135267	167522	123252	191158	184323	98635.5	154554	123687	162645	107473	146583	138975	117817	126444	100974	115600	99225.7
K01776	murI; glutamate racemase [EC:5.1.1.3]	81396.6	112953	101332	68525.8	71306.8	129178	83915.4	57114.6	41630.8	77480.4	43520.1	82754.9	104165	75150.4	119819	111119	58189.1	88591.2	62605.8	96366.9	59609.1	82085.7	78373.1	64421.6	98835.2	77772.2	87292.5	73682.6
K01777	prdF; proline racemase [EC:5.1.1.4]	2860.56	9540.62	9260.86	2497.25	1557.83	4015.99	2184.47	1633.53	2807.2	5207.72	1624.44	4298.46	3381.92	3694.13	9319.24	3314.16	1386.34	3573.6	2510.68	5876.47	4400.63	6442.38	4423.6	3412.57	9029.02	6929.29	6569.6	6447.54
K01778	dapF; diaminopimelate epimerase [EC:5.1.1.7]	138012	183306	164399	115984	110375	209029	130489	80955.6	68521.8	131821	71307.9	125298	161340	119641	181078	166880	85942.2	140416	103355	156036	102509	139556	133740	113338	113133	91108.2	104181	87712.1
K01779	racD; aspartate racemase [EC:5.1.1.13]	45230.7	61302.9	58343.3	47651.8	41761.1	79277.3	71649.4	25769	29087.8	58979.3	19860.3	47362.6	60881.8	44212.2	75318.8	67129.6	34852.9	56674.5	59452	56787.3	42056.9	49599.5	39227.6	41465.8	27605.1	21348.6	29104.4	25668.5
K01781	mdlA; mandelate racemase [EC:5.1.2.2]	1096.4	509	586.2	643.8	619.2	1157	488.8	745.8	499.8	1006.6	431	1875.4	2148.3	848.2	2137.2	1648.4	633.6	1101.6	539.6	1343	604.2	776.2	593.5	764.5	2906	2361.5	1834.9	1820.84
K01782	fadJ; 3-hydroxyacyl-CoA dehydrogenase / enoyl-CoA hydratase / 3-hydroxybutyryl-CoA epimerase [EC:1.1.1.35 4.2.1.17 5.1.2.3]	58558.3	71974.5	63887.4	55216.5	50312	93395.3	71638	45545.7	37198.1	63279.5	40513.7	54743.6	62657.2	56529.1	81966	74011.4	39916.8	61429.7	52205.9	73390.8	48476.3	60581.7	63476.8	51495.6	39824.2	32379.1	39540.6	34042.6
K01783	rpe, RPE; ribulose-phosphate 3-epimerase [EC:5.1.3.1]	148956	191194	171411	123220	116149	220266	135754	63856.8	63019.8	134356	62469.4	131249	170815	118357	186357	173207	88572.1	145183	105675	157449	105750	145719	134973	121230	127810	102660	113911	96881.5
K01784	galE, GALE; UDP-glucose 4-epimerase [EC:5.1.3.2]	333068	418835	386067	249475	253063	455232	270736	135475	122852	238236	127517	265253	340828	219125	364909	334598	176908	282274	189498	341452	223722	317199	296476	271514	336877	275088	291484	244614
K01785	galM, GALM; aldose 1-epimerase [EC:5.1.3.3]	104863	133473	128971	88957.8	83447.7	173411	107097	57437.7	55506	113957	45172.5	117539	131904	102212	157915	147148	62858.6	119023	78975.6	119453	82995.6	106286	93179.4	84525.7	98431.1	76894.3	102194	85731.9
K01787	RENBP; N-acylglucosamine 2-epimerase [EC:5.1.3.8]	369.17	228	338.5	685	762.5	2119.5	786.17	77.5	147.5	248	63	643	846.33	194.5	824	1132	394.5	875	518.5	569.5	266	350	244.5	473.5	1304.17	906.49	1451.75	1205
K01788	nanE; N-acylglucosamine-6-phosphate 2-epimerase [EC:5.1.3.9]	6966.77	26701.6	29047.1	5247.33	4559.51	7233.74	5633.79	2813.05	3346.97	7716.09	3289.58	5257.72	6102.85	8308.63	17110.3	6048.29	2733.47	3971.8	3493.54	15146.9	11689.9	15982.8	14438.3	5501.62	8506.68	5990.16	5396.02	4344.97
K01790	rfbC, rmlC; dTDP-4-dehydrorhamnose 3,5-epimerase [EC:5.1.3.13]	129993	159236	138843	112827	108439	202848	126467	80518.6	67522.9	128762	70289.6	122090	159442	115034	170678	165422	85370.6	137710	102570	146323	95467.6	127321	121803	107499	110974	88564	98029.3	84082.9
K01791	wecB; UDP-N-acetylglucosamine 2-epimerase (non-hydrolysing) [EC:5.1.3.14]	95836.9	127940	116257	78189.1	78514.5	133442	89286.7	18636.8	25678.5	70375	20581.5	79856.6	94042.7	62406.2	107122	104515	52209.1	84555.2	59260.2	89241.9	59487.3	90064.6	74434.1	74697.7	91601.6	75114.6	72963	62147.3
K01792	E5.1.3.15; glucose-6-phosphate 1-epimerase [EC:5.1.3.15]	21802.7	33952.6	31378.5	37197.8	29140.2	52615.4	63221	42233.9	35599.9	63744.7	34478.3	44364.3	39781.1	53257.8	64006.2	63961.1	29364.9	51147.5	58871.1	45107.7	33213.8	34106.1	39031.8	21293.2	5922.92	3133.37	4406.99	3650.35
K01795	algG; mannuronan 5-epimerase [EC:5.1.3.37]	6844.66	6397.23	3797.07	6667.41	3300.62	9838.7	9202.96	22214.8	13091.1	19460.7	14145	18112	14485.4	20209.4	17886.7	21785.5	5995.43	15617.5	13065.6	11554.2	6903.69	6355.01	9758.5	4761.3	789.67	562.4	1482.5	1103.63
K01796	E5.1.99.4, AMACR, mcr; alpha-methylacyl-CoA racemase [EC:5.1.99.4]	18127	15371.9	10916.9	12856.1	9591.29	21364	7693.79	23788.6	12913	14373.4	16874.8	22122.1	26778.9	19072.6	28687.4	21511.5	9949.42	17006.7	7958.34	22512.2	11359.8	12022.6	17079.1	14743.2	22040.9	17326.3	20059.2	17978.9
K01799	nicE, maiA; maleate isomerase [EC:5.2.1.1]	23073.6	23290.3	20760.9	14240.2	11318.2	26204	11741	6928.67	7299.95	17719.3	9339.09	21048.4	30060.1	14779.1	28511.7	26866.8	12252.3	21789.7	11382.2	18594.3	12936.8	18100.9	16653.7	18354.7	16976.2	12993.5	16775.5	15139.8
K01800	maiA, GSTZ1; maleylacetoacetate isomerase [EC:5.2.1.2]	29619.5	37248.1	34791.9	33563.4	19118.2	49425.7	37668	42122.4	35384.1	60000.4	35165.8	45645.6	52346.9	53127.2	69626.3	60771.8	24824.4	51441.1	50279.8	45918.3	33547.8	33522.6	39331.8	24796.2	9315.35	7450.56	10266.1	9208.05
K01801	nagL; maleylpyruvate isomerase [EC:5.2.1.4]	31662.6	28565.5	22564.3	27274.1	32185.9	53402.4	43975.1	7129.06	10625.4	29072.4	9738.83	31706.7	41080.8	19841.6	31691.5	44291.1	28723.1	39419.1	27001.5	23270.2	16622.9	25893.2	22014.1	27201.2	23306.3	18848.6	23593.3	20404.2
K01802	E5.2.1.8; peptidylprolyl isomerase [EC:5.2.1.8]	119600	137849	123716	108868	81180.4	181816	106644	95752.1	83220.1	138677	87610.6	131541	170641	131107	195054	172133	83075	147102	117126	154882	99481.3	111875	126347	103043	105903	85798.9	108840	93291.6
K01803	TPI, tpiA; triosephosphate isomerase (TIM) [EC:5.3.1.1]	152507	197452	177009	130786	132083	234349	160601	64197.3	63973.4	140829	63194.9	135397	171733	118615	187728	181873	97056.7	151437	113960	162140	109459	151811	138994	125433	130499	105259	119268	100061
K01804	araA; L-arabinose isomerase [EC:5.3.1.4]	17245.1	20360.6	24455.8	20927.7	29836	43116.8	41957.8	5301.88	7086.01	19708.7	4265.17	24804	28258.9	12664	31805.3	32080	19614.3	23622.1	21724.8	20210.3	12508.5	19809	15979.9	14441.2	36765.3	27181.4	37019.8	30501.9
K01805	xylA; xylose isomerase [EC:5.3.1.5]	68166.4	97711	91530.8	56224.3	51310.7	104455	58911.5	21768.1	26387.7	50198.7	17692.4	54609	70064.5	49398.4	80690.3	66206.1	29863	53237.3	42425.5	74801.2	54169.6	70182.1	59157.8	57215.6	62455.4	49137	68857	56215.4
K01807	rpiA; ribose 5-phosphate isomerase A [EC:5.3.1.6]	66582.3	88444.3	79860.7	66107.9	58294.6	114094	88366.4	50306.8	45432.8	89032.9	45282.8	74097.6	93803.6	76857.9	106195	106079	53998.5	87792.3	76129.6	84410.3	59131.4	71633.2	71759.5	57002.8	49638.7	39200.1	41028	36213.8
K01808	rpiB; ribose 5-phosphate isomerase B [EC:5.3.1.6]	105203	143500	133189	73997.1	77214.4	141597	64019.5	19976.1	26428.3	63395.5	23566.6	76091.5	104042	57829.1	121211	90346.8	46429.9	75873.2	40105.5	106714	68806.9	104279	88603.6	81875.7	115368	93347.3	109668	91115.1
K01809	manA, MPI; mannose-6-phosphate isomerase [EC:5.3.1.8]	63742.2	85334.8	76386	54353.4	63333.6	100130	73075.8	29442.7	21865.8	42491.8	22308.2	47656.8	55897.9	40444.4	58844	60366.5	36084.9	48645	42438.8	62073.3	39714.2	61081.1	54148.5	53027.2	64405	51174.1	60981.9	50623.3
K01810	GPI, pgi; glucose-6-phosphate isomerase [EC:5.3.1.9]	148390	195619	175472	123954	114763	225918	136745	66852.8	67986	150626	64498.4	143984	179177	129665	199346	187379	90902.6	160341	111528	159955	108526	148945	137155	120433	117301	94157.4	110463	92769.5
K01811	xylS, yicI; alpha-D-xyloside xylohydrolase [EC:3.2.1.177]	15953.4	13862.9	13760.1	13364.4	15892.4	33730.9	17904.3	4027.76	6152.11	13216.3	3249.5	18946.2	29092.2	11808.1	27784.7	23806.3	12123.1	21618.4	14531.7	13799	9605.4	13583.3	9704.38	11620.6	30430.7	21833.8	33743.9	27874.3
K01812	uxaC; glucuronate isomerase [EC:5.3.1.12]	32985	55614.6	53610.7	24943.7	28995.6	56876.9	28258.7	8420.22	10569.7	23125.7	8876.4	26145	39085.9	23523	45243.8	35737.3	19668.5	29969	19048.1	35970.7	25098.4	36517.3	32568.2	24912.6	39702.4	30399.6	47472.6	37193.9
K01813	rhaA; L-rhamnose isomerase [EC:5.3.1.14]	7795.84	12419.8	15083	4769.83	5573.51	9552.94	6605.39	958.43	1305.25	2873.97	865.17	3524.49	5179.23	3646.43	5409.16	4517.54	2132.9	3101.5	3630.03	5850.02	4241.55	7402.13	7943.14	5828.98	8340.25	6877.87	9058.73	6773.67
K01814	hisA; phosphoribosylformimino-5-aminoimidazole carboxamide ribotide isomerase [EC:5.3.1.16]	154400	197986	177120	125671	122393	231862	147187	62247	61626.4	134941	61441	130086	173240	117245	181235	174329	90666.6	147423	115797	158340	107439	153649	139195	124874	128268	103376	118656	98264.9
K01815	kduI; 4-deoxy-L-threo-5-hexosulose-uronate ketol-isomerase [EC:5.3.1.17]	28870.8	58929.4	56078.7	28214.9	23863.3	57353.1	29635.3	16854.2	19775	34050.4	21792.2	32592	43304.8	36121.9	60174.5	41325.4	18537.1	34543.9	24168.4	41841.7	30438.3	36282.1	41393.6	26772.9	25692.3	18449	29202.9	23857.5
K01816	hyi, gip; hydroxypyruvate isomerase [EC:5.3.1.22]	115414	115216	98877.2	87407.7	75088.4	161164	92418.6	53849.8	53448.1	109701	42507.9	112323	134119	94293.8	129179	138894	57149.1	114502	84777.1	107241	77227.4	101415	83640	91496.7	73630.6	58406.9	73664.2	60776.4
K01817	trpF; phosphoribosylanthranilate isomerase [EC:5.3.1.24]	150154	191362	171735	117139	106434	217298	112974	63207.9	63019.3	130171	61954.6	127913	175291	116463	192201	167757	83063	143862	98972.7	159403	106577	146862	135298	119532	132879	106150	121587	102021
K01818	fucI; L-fucose/D-arabinose isomerase [EC:5.3.1.25 5.3.1.3]	500.42	558.63	816.11	851.16	925.01	1659.86	1744.59	221.18	439.17	850.8	185.17	1013.24	638.9	522.43	1340.83	1133.88	482.86	813.58	1305.11	950.19	788.55	863.33	720.26	717.48	703.59	696.05	1022.19	723.55
K01819	E5.3.1.26, lacA, lacB; galactose-6-phosphate isomerase [EC:5.3.1.26]	0	0	0	0	0	106	34	0	0	0	0	0	0	0	0	0	0	0	0	0	0	0	0	0	101.2	54	34	22
K01820	rhaA; L-rhamnose isomerase / sugar isomerase [EC:5.3.1.14 5.3.1.-]	20368	17826.3	16748.2	15332.1	15082.7	33491.6	14532.9	4943.88	5944.5	10907.1	5197.67	18511.5	23931.8	10456.6	24464	20107.8	9218.67	16393	9079.65	18754	12691	14110	12665.7	16251.8	28550.8	21534.1	29364.2	25099.6
K01821	praC, xylH; 4-oxalocrotonate tautomerase [EC:5.3.2.6]	49211.7	97596.9	102245	32488.2	31363.9	58384.5	28021.2	51955.4	32388.6	40447.2	47938.7	37998.2	60090	53855.3	83313.7	46033.5	23829.6	36846.3	22114.3	71989.3	48587.8	59801.1	74908.4	37840.6	37901.9	30538.7	33944.6	28199.7
K01822	E5.3.3.1; steroid Delta-isomerase [EC:5.3.3.1]	828.41	1625.83	1063.5	460	449.33	1649.34	727.17	18548.8	7308.34	1389.91	10936.6	845.5	791.33	6129.75	3501.09	673.16	340.25	657.67	355.67	7990.68	2598.49	1670.17	6243	582.5	2486.87	2003.4	4586.5	3849.83
K01823	idi, IDI; isopentenyl-diphosphate Delta-isomerase [EC:5.3.3.2]	28552.6	54473.8	47314.5	28025.4	25455	53631.1	25616.8	11561	15603	44357.8	10499	42419.8	49170.1	38645.4	64707.1	59467.1	26652	45901.3	27708.1	38328.6	26532.1	38212.3	29867.2	22501.3	49067.4	37703.6	44108	36727.1
K01825	fadB; 3-hydroxyacyl-CoA dehydrogenase / enoyl-CoA hydratase / 3-hydroxybutyryl-CoA epimerase / enoyl-CoA isomerase [EC:1.1.1.35 4.2.1.17 5.1.2.3 5.3.3.8]	14907.1	14003	10015.2	18273.7	21786.9	29559.7	41747	23387.4	14336.6	30593.8	14815.5	25686.7	18030.5	23991.2	20598.1	35531.4	17022.1	25748.9	29794.3	17850.5	10718.5	17241.2	15330.9	12091	4935.83	4263.28	6568.13	4815.14
K01826	hpaF, hpcD; 5-carboxymethyl-2-hydroxymuconate isomerase [EC:5.3.3.10]	16104.7	10648.5	8175.41	12056	8763.06	20239	10594.1	25027.6	16563.4	25947.5	16094.9	24895.2	25726	23818.4	24764.5	29088.1	9773.78	22981.9	12292.5	17888.9	12044.4	12747.8	14148.1	10665.8	5964.89	4550.61	6132.26	5624.21
K01829	E5.3.4.1; protein disulfide-isomerase [EC:5.3.4.1]	7501	21167.5	23066	17063.5	6863.17	23694.3	20567.3	14764	15225	24382	6827	11897.5	11338.5	21325.5	33910.5	22441.5	6427.17	16996	23733.3	24930	18659	17845.5	12486	9849.5	1199	593.5	4510	3190.5
K01834	PGAM, gpmA; 2,3-bisphosphoglycerate-dependent phosphoglycerate mutase [EC:5.4.2.11]	59287	107403	108661	56196.3	41613.4	92494.6	52273.1	28689.3	34277	65854	23377.6	56486.9	71798.4	62688.1	120526	73796.5	34299.2	59344.6	46767.7	85435.8	60501.8	75448	65767.2	53354.9	55010.2	44089.8	48889.6	42501.7
K01835	pgm; phosphoglucomutase [EC:5.4.2.2]	62520.6	95990.2	87131.2	55011.4	59472.2	103736	76047.3	35318	29863.5	66286.1	28293.8	66928.9	73948.8	59103.9	95653.3	92131.4	46956.3	71932.8	56669.9	71122.8	47232.8	70102.8	61375.4	48935.1	71686.5	56211.7	69322.7	57466.3
K01838	pgmB; beta-phosphoglucomutase [EC:5.4.2.6]	6205.53	12395.6	15049.9	5902.83	8333.01	15759.2	8974.82	1647.6	2534.11	6685.82	2194.33	7108.15	11668.4	5392.95	14511.3	10605.2	6228.08	8369.93	7132.45	7213.74	5415.05	9898.25	9361.62	4772.56	10679	7504.2	12793.8	9998.16
K01839	deoB; phosphopentomutase [EC:5.4.2.7]	39624.1	78052.4	80439.6	34257.4	39167.6	54455	47719.4	9384.43	10774.6	30767.9	11070.8	29029.2	32025.2	28570.2	48403.2	39959.4	23402.4	27887.5	21355.1	45406.3	32907.1	50060.1	44433.7	33959	27043.4	23680.4	17810.1	16522.9
K01840	manB; phosphomannomutase [EC:5.4.2.8]	102828	109191	88517.1	74514.6	75913.8	142651	66147.7	18805.4	24287.5	58316.4	21035.8	74887.5	95715.8	50418	93538.6	91373.6	46542.9	75847.7	40528	89029.3	57122.5	86583.4	70096.5	83242.8	102539	82807.1	102638	85354.5
K01841	pepM; phosphoenolpyruvate phosphomutase [EC:5.4.2.9]	4015.72	3371.71	2500.03	3624.51	3014.32	5599.49	4340.5	598.28	1007.64	5490.18	758.18	2547.87	3652.41	2115.29	3069.94	5897.96	3298.03	4662.4	5423.6	2417.14	1930.62	4393.53	2400.37	2871.15	2661.82	2149.39	2463.7	2174.41
K01843	kamA; lysine 2,3-aminomutase [EC:5.4.3.2]	34619.4	58717.8	60681.2	21796.2	20848.6	38703.8	16522.5	8541.25	11171.9	24326.9	10628.4	29652.1	44470.3	24442.9	46458.3	42748	23224.2	36124.6	17560.9	37857	25992.8	35696.2	35006.5	27588.6	42999	35210.1	38288.4	30995.2
K01844	kamD; beta-lysine 5,6-aminomutase alpha subunit [EC:5.4.3.3]	1648.25	1334.68	1115.65	1649.34	1054	1697.16	415.99	839.83	1118.18	1948.11	546.33	4476.49	3907.92	1883.49	5730.58	5382.04	2289.53	3519.98	1520.85	2712	1094.33	1136.67	1112.34	1687.17	7466.49	5996.23	6109.17	4873.01
K01845	hemL; glutamate-1-semialdehyde 2,1-aminomutase [EC:5.4.3.8]	173500	240634	225519	139691	127062	244298	143976	71941.7	73638.6	163923	69908.6	164965	197329	148849	242088	203917	95361.9	168834	113850	191485	128267	178200	164632	139963	166548	135897	143236	122228
K01846	glmS, mutS, mamA; methylaspartate mutase sigma subunit [EC:5.4.99.1]	60.64	189.19	284.7	291.25	382.37	812.91	526.09	135.28	117.54	288.9	71.52	201.11	205.12	297.38	695.37	409.67	351	392.08	447.83	283.4	110.13	187.2	125.22	102.15	376.51	269.83	546.52	372.95
K01847	MUT; methylmalonyl-CoA mutase [EC:5.4.99.2]	64334.4	135701	132092	46491.7	50167.4	99034.8	43442.4	19972.6	24399	54279.8	24460.3	62244	98781.4	58368.2	119759	82424	46574.3	68978.6	38013.5	80322.2	56652.8	80397.2	76551.1	52168.3	67696.6	52087.2	72473.1	60937.3
K01848	E5.4.99.2A, mcmA1; methylmalonyl-CoA mutase, N-terminal domain [EC:5.4.99.2]	67483.9	69742.6	60070.2	49867.9	47096.4	81905.6	37056.3	8903.01	11465.7	28992.6	9908.54	38061	48202.4	26700.6	41106.9	43560.6	20322.3	35399.9	16652.9	55869.3	34490.6	54258	44653.1	54515.6	75275.7	64329.9	48457.1	43675.6
K01849	E5.4.99.2B, mcmA2; methylmalonyl-CoA mutase, C-terminal domain [EC:5.4.99.2]	45384.2	45342.4	38864.9	33848.5	31531.9	55482.6	24401.5	5950.74	7712.5	19229.7	6393.52	26440.5	33006	18057.9	30110.1	30567.6	14015.3	23668	10833.8	38750.4	23003.8	35348.2	28892.5	35567.8	58132.4	49066.5	38807.8	34804.5
K01851	pchA; salicylate biosynthesis isochorismate synthase [EC:5.4.4.2]	1013	1068	1030	1630	979.67	1395	6255	541	554	933	584	1441	1104	963.33	2559.33	2895.66	1625	1573	7741	2172	1155	1415	1345.33	1030.67	7547	6521.67	4736.34	4729
K01852	LSS, ERG7; lanosterol synthase [EC:5.4.99.7]	834	799.02	672.96	349.34	457.34	646.66	239.68	63	234.66	324.68	121.66	448.34	754	232.02	272.66	1292.34	919.34	1221.34	563	640.32	372.68	671	552	631.32	1135.32	900.67	887	604.32
K01854	glf; UDP-galactopyranose mutase [EC:5.4.99.9]	17528.9	20657	18502.3	14862.2	13402.7	26925.8	17319.6	5603.37	7345.8	11828.4	5871.33	19728.7	22369.9	13076.2	32456.4	25493	12715.7	19072.8	17060.6	19202.8	13598.2	13942	13640.1	15194.8	29555.6	22467.3	31273.9	26090.6
K01856	catB; muconate cycloisomerase [EC:5.5.1.1]	15078.8	11601.6	9028.73	10761.8	7531.09	21532.7	9050.16	23223.4	14356.1	21633.2	15206.9	21049.5	21305.6	21562.8	21297	25353.4	7540.61	22237.9	10429.1	16565	10441.3	10966.4	13540.5	9526.17	4986.89	3860.61	6187.03	5266.2
K01857	pcaB; 3-carboxy-cis,cis-muconate cycloisomerase [EC:5.5.1.2]	34611.7	41416.4	31675.5	34509.7	22793.4	45658.3	40733.9	31378.7	23970.1	57046	24883	46740.3	47669.6	49467.3	60890.8	68829.1	27852.2	44214.9	51952.2	36878.6	25163.3	37415.1	31884.3	28977.5	23845.2	18722.2	22356.7	19384.3
K01858	INO1, ISYNA1; myo-inositol-1-phosphate synthase [EC:5.5.1.4]	46899.8	46311.8	40112.6	35387	31653.3	57155.3	25065.6	8902.9	11247.7	24310.3	9284.52	35162.7	40718	21989.3	45979.6	40991.4	18009.5	31204	14202.2	44015.6	25772.7	37585.7	32136.8	37692.6	78294.3	64833.5	64485.6	54476.6
K01860	E5.5.1.7; chloromuconate cycloisomerase [EC:5.5.1.7]	84	21	24	16	0	25	0	21	19	66.5	23	227	58	20	77	10	0	0	0	332	117	85	95	192	241	249	52.5	21
K01865	hab; (hydroxyamino)benzene mutase [EC:5.4.4.1]	0	0	0	0	0	20	0	0	0	0	0	0	52	0	0	0	0	0	0	0	0	0	0	0	0	0	32	37
K01866	YARS, tyrS; tyrosyl-tRNA synthetase [EC:6.1.1.1]	144016	195357	179315	126232	127136	225897	157720	63813.1	63722.1	139980	62359.4	131714	165532	118256	189635	178477	95407.9	148488	113151	160057	108703	149637	137862	119052	130256	105170	117281	98369.1
K01867	WARS, trpS; tryptophanyl-tRNA synthetase [EC:6.1.1.2]	149552	197180	180659	130591	129927	231716	161229	64354.7	64510.2	142996	63554.1	138297	170733	120888	195458	183749	97152.1	153718	116746	160844	107318	151557	140257	124046	136829	110243	122958	103992
K01868	TARS, thrS; threonyl-tRNA synthetase [EC:6.1.1.3]	142904	198885	180797	121262	114333	215882	135146	82205.7	70551.9	138947	72885.2	127757	164692	124948	191267	172410	88838.2	143917	107945	167297	110242	151236	143227	117234	130964	105573	117475	98592.3
K01869	LARS, leuS; leucyl-tRNA synthetase [EC:6.1.1.4]	142769	187081	167784	121120	114262	215784	134462	62858.7	61828.8	135091	61188.6	127215	164637	116086	182384	171854	88125.9	143453	107254	154245	102952	144509	131746	117180	128737	103693	115857	97650.5
K01870	IARS, ileS; isoleucyl-tRNA synthetase [EC:6.1.1.5]	142983	187481	168008	121423	114296	215698	134686	63351.7	62032.8	135465	61035.4	127711	164754	116791	182407	172909	88863.4	144022	107961	155655	103082	144691	131758	117402	129001	103898	115733	97201.6
K01872	AARS, alaS; alanyl-tRNA synthetase [EC:6.1.1.7]	170970	244672	229364	147430	146799	258150	174360	67829	68512.6	156629	67366.2	144975	181951	133098	214995	195918	103644	162436	122523	185631	125998	182146	164949	141062	144908	118880	125688	106885
K01873	VARS, valS; valyl-tRNA synthetase [EC:6.1.1.9]	146704	190276	170120	123493	115949	218509	135682	63197.1	62127.6	135997	61360.2	129269	166286	117232	184377	173397	88792.9	144630	107857	156860	104380	146777	133784	120374	130215	105121	116487	98080.6
K01874	MARS, metG; methionyl-tRNA synthetase [EC:6.1.1.10]	143660	191962	173006	121321	114440	216089	139583	63232.3	62412	133674	62006.1	129291	165588	118380	187416	171759	88049.8	143363	111730	156169	104446	145723	134398	118186	130047	104878	116398	98011.4
K01875	SARS, serS; seryl-tRNA synthetase [EC:6.1.1.11]	144050	187834	168693	120281	113995	215813	133321	62785.5	61760.3	131969	61090.5	127241	164833	115597	182495	169430	86929.6	142542	104214	155044	103385	143325	132442	117928	128403	103649	115751	97226
K01876	aspS; aspartyl-tRNA synthetase [EC:6.1.1.12]	142471	186758	167664	120071	113504	215009	132995	62651.5	61616.6	131543	60807.9	126285	163837	115048	180971	169420	86659.9	142280	104085	154115	102695	142505	131590	116634	131572	106314	119678	99631
K01878	glyQ; glycyl-tRNA synthetase alpha chain [EC:6.1.1.14]	93817.6	119484	108351	83168.1	74169.8	141281	100881	54471.3	50557.9	105070	52614	89785.4	117743	89073.3	121480	127260	65727.5	108942	86316.2	103292	72452.9	93910.1	92747.3	79415.7	44027.2	35209.4	37245.3	32560.5
K01879	glyS; glycyl-tRNA synthetase beta chain [EC:6.1.1.14]	95230.3	120440	108905	84999.5	75464.9	143025	102948	54556.3	50757.9	108632	52790	90373.1	118377	90009	122343	130190	67346.3	110075	89643.2	104563	73216.4	96349.6	93398.8	80301.2	46056	36790.7	38120	33491.5
K01880	GARS, glyS1; glycyl-tRNA synthetase [EC:6.1.1.14]	44955.5	62667	55799.3	34472	36930.2	69913.9	30071.5	7536.15	10440.2	24257.8	7549.34	34651.1	43476	24502.2	57407.8	40243	20161.9	31992.7	17163.7	47556.2	28260.1	45052.6	35802.3	34288.6	75757.9	61390.7	73358.8	60439.5
K01881	PARS, proS; prolyl-tRNA synthetase [EC:6.1.1.15]	144493	196909	181070	121906	115105	216846	135323	63181.4	62545.6	137191	61919	127901	165481	119058	188718	171944	88368.6	143348	107538	157082	104670	148656	137055	118288	132921	106825	117244	98565
K01883	CARS, cysS; cysteinyl-tRNA synthetase [EC:6.1.1.16]	143130	187336	168030	121773	114664	216397	134657	63077.6	62149	135693	61165.4	128194	165677	116693	184449	173831	89000	144659	107857	154682	103051	144724	132021	117268	133348	107825	121231	101006
K01884	cysS1; cysteinyl-tRNA synthetase, unknown class [EC:6.1.1.16]	1594.28	6098.65	5236.65	1486	1277.67	3714.34	1279.36	474	558.35	1613.18	739.33	2440.16	3744.5	1861.85	4516.5	3144.81	1527.01	2620.18	1357.34	2286.31	1551.85	3093	2481.52	1560.16	2065.13	1522.5	2775.51	2178.69
K01885	EARS, gltX; glutamyl-tRNA synthetase [EC:6.1.1.17]	190399	201055	165136	151872	141398	267765	156119	70378.9	70304.4	155148	71839.3	158105	214135	131397	194659	215420	110865	181445	125522	178850	115968	164899	147663	154798	154921	125335	142764	121133
K01886	QARS, glnS; glutaminyl-tRNA synthetase [EC:6.1.1.18]	83497.1	119557	113464	77803.1	75850.7	139977	101724	50139.1	46672.8	95318.7	44429.1	83215.9	107043	82982	119651	116867	61307.4	99907.8	85646.3	95955.4	66833.3	90931.1	86224.6	67172.5	51709.7	41327.8	51661.4	42038.8
K01887	RARS, argS; arginyl-tRNA synthetase [EC:6.1.1.19]	144403	207591	194384	121205	114690	216928	134788	64540.2	64127.8	137136	63294.1	129496	166063	121893	198250	170827	87374.8	143321	104549	166188	111302	153182	144053	118651	132932	107040	119479	100724
K01889	FARSA, pheS; phenylalanyl-tRNA synthetase alpha chain [EC:6.1.1.20]	142892	186767	167679	119893	113490	214963	132782	62613.5	61581.6	131883	60802.9	127087	164442	115505	182008	169574	86774.9	142532	104027	154290	102821	142638	131560	117189	128770	103769	115693	97386.4
K01890	FARSB, pheT; phenylalanyl-tRNA synthetase beta chain [EC:6.1.1.20]	142584	187271	167543	123347	115355	216162	137417	62732.5	61837.6	141431	61114.9	126905	164195	117225	181934	175750	90455.9	144331	113457	154002	102934	148003	131890	117018	127514	102716	114891	96587
K01892	HARS, hisS; histidyl-tRNA synthetase [EC:6.1.1.21]	143842	188019	168856	120377	114054	215924	133414	62974	62031.3	132248	61321.4	127107	164904	116100	183836	169777	86998.1	142751	104185	155069	103506	143366	132490	117692	129651	104501	116152	97821.1
K01893	NARS, asnS; asparaginyl-tRNA synthetase [EC:6.1.1.22]	70399.8	114825	111213	67226.2	69498.6	120635	86528.8	26571.2	31799.5	68678.2	28625.9	58113.2	76421.2	58654.3	95606.5	83559.6	47620.8	71546.4	60368.8	82841.8	58291.1	83558.3	76605.9	58433.6	62629.3	50031.1	55556.1	44552.5
K01894	gluQ; glutamyl-Q tRNA(Asp) synthetase [EC:6.1.1.-]	71313.2	81890.8	69880.6	66872.4	57130.4	112541	86639.6	50599.8	44918.8	90560.3	47689.4	76137.2	96942.4	76117.4	101595	105326	53543.5	89070.3	76003.1	80191.3	55852.4	69203.6	69778.2	61804.6	26730.2	21860.6	27386.6	24007.5
K01895	ACSS, acs; acetyl-CoA synthetase [EC:6.2.1.1]	192322	274404	255305	162107	144197	286673	174429	125821	106767	207863	106958	189723	233511	185071	288185	249232	118823	204921	148730	241534	158873	213384	199951	160105	186941	151925	165802	141323
K01896	ACSM; medium-chain acyl-CoA synthetase [EC:6.2.1.2]	16.5	1.4	0	0	0	18.5	0	0	8	15	0	0	14	0	12	0	0	1.6	6.5	13.5	0	30	32.2	3	324	400	591	325
K01897	ACSL, fadD; long-chain acyl-CoA synthetase [EC:6.2.1.3]	290685	383217	348377	237930	228472	412001	265292	160996	136367	279592	141013	292153	346674	246029	424186	365415	184512	298923	202719	334753	210731	299239	277881	235928	318156	258980	268848	235574
K01902	sucD; succinyl-CoA synthetase alpha subunit [EC:6.2.1.5]	142877	185762	167033	119810	113016	214714	132678	62666.2	61555.4	131397	60817.3	127453	164955	114957	181777	169057	86539.6	142337	104013	153752	102465	141688	131073	116886	127168	103101	115349	97632.9
K01903	sucC; succinyl-CoA synthetase beta subunit [EC:6.2.1.5]	142971	186188	167201	121136	113747	215368	134271	62726.7	61712.9	134852	60995.3	127714	165107	115813	182425	171401	87861.6	143154	107178	153940	102655	143738	131338	117058	127204	103173	115389	97569.4
K01904	4CL; 4-coumarate--CoA ligase [EC:6.2.1.12]	1057	867	855	953	717	1478	884	450	380	975	462	961	612	446	1969	752	217	578	240	2200	1006	1348	1205	970	1225	851	1165	1008
K01905	acdA; acetate---CoA ligase (ADP-forming) subunit alpha [EC:6.2.1.13]	674	487.33	357	476	359	607.33	181	183	132	434	230	886.33	778	486	1087.33	1013.67	217.33	490.33	176	983	425	558	458	526	1503	1261	1285	928
K01906	bioW; 6-carboxyhexanoate--CoA ligase [EC:6.2.1.14]	0	31	41.25	0	0	54.25	22.5	0	0	37.5	0	0	11.5	13	60.25	17.83	5	5.5	0	5.5	0	32	18	2.5	112.45	97	19.75	45
K01907	AACS, acsA; acetoacetyl-CoA synthetase [EC:6.2.1.16]	43623	43596.1	37295.8	33251.3	36132.1	61592.5	44658.3	31324.5	23201.8	48951.4	25676.8	52935	58377	40691.6	62342.9	60823.7	28304.5	47062.1	26762.8	44430.5	28472.2	39103.2	36427.8	34569.6	39835.7	31604	32653.1	29530.3
K01908	prpE; propionyl-CoA synthetase [EC:6.2.1.17]	41615.3	57339.2	48567.3	38942.7	25029.9	56489.8	38217.9	24641.9	26116.9	54243.3	28316.8	37705.3	48883.8	44658.7	66985.8	55642.7	22829.9	42699.8	43657.2	51965.5	37492.3	46027.7	45967.5	37005.4	18420.8	14918.8	17000.3	14812
K01909	mbtM; long-chain-fatty-acid--[acyl-carrier-protein] ligase [EC:6.2.1.20]	437	549.01	462.98	204.67	251.67	357.33	166.34	78	85.33	237.34	76.33	323.67	148	361.01	891.33	323.67	96.67	249.67	34	313.66	233.34	378	321	360.66	397.33	335.5	672.5	429.16
K01910	citC; [citrate (pro-3S)-lyase] ligase [EC:6.2.1.22]	269.25	218.13	215.78	1115.33	859.34	967.69	2830.45	161.6	436.75	1425.97	177.83	740.49	195.9	261.93	411.83	1395.04	637.86	669.25	2140.44	372.1	655.71	1295.74	852.77	536.57	80.33	43.05	242.44	290.47
K01911	menE; O-succinylbenzoic acid---CoA ligase [EC:6.2.1.26]	16383	44092.8	41841.4	21017.9	29575.1	40962.6	40354.9	6336.64	8610.45	23658.6	6142.66	26117.9	27051.8	18564.6	50088.9	34459.6	21301.8	25940	22233.6	32370.1	20902.1	31840.6	26014.3	14981.3	44000.6	33568	42991.8	35630.7
K01912	paaK; phenylacetate-CoA ligase [EC:6.2.1.30]	71787.5	82350.9	64695.7	51675.3	61956.6	105171	69052	36213.8	29927.6	57940.6	31947.9	69539	100259	47773.8	83193.5	99048.4	57759.1	83853.4	55424.7	69462.2	44621.4	63795.3	59908.4	56673.8	80156.7	64575.6	81397.5	65667.2
K01914	asnA; aspartate--ammonia ligase [EC:6.3.1.1]	1324.65	5947.86	6773.18	7468.33	14615.1	13050.2	26996.2	598.6	1137.45	7957.07	914.83	5307.89	1343.9	1774.75	3733.15	10085.6	8968.37	6905.95	10728.8	3100.8	2670.11	7026.11	4126.1	2341.67	522.58	463.55	510.59	548.07
K01915	glnA, GLUL; glutamine synthetase [EC:6.3.1.2]	352851	423594	371240	292401	243525	489522	307636	304184	220274	413456	232038	375457	428454	375482	489426	487054	205394	378669	279046	408508	265029	347632	336795	281861	261333	209059	233193	198968
K01916	nadE; NAD+ synthase [EC:6.3.1.5]	76650.2	108886	98033.6	54416.2	48888.8	92305.2	48868.8	37510.5	29881.8	65216.1	32836.2	62777.2	85244.9	62600.5	82694.9	83081.4	38484.4	67528.4	42711.8	76283.8	51820.2	72983.1	68810.9	60006.2	45577.1	36644.9	37672.5	31729.7
K01918	panC; pantoate--beta-alanine ligase [EC:6.3.2.1]	119765	160623	143506	104584	97386.2	187885	121344	78448.8	65125.4	127585	69076	117420	150942	113767	172169	159255	82064.4	131834	101726	142763	92183	125224	121147	97838.3	108164	87656.7	103671	87734.3
K01919	gshA; glutamate--cysteine ligase [EC:6.3.2.2]	77542.9	86938.8	74467.9	70744	61234.5	121433	90807.7	53194.2	48229.4	97872.6	50196.7	87343.4	111149	82062.8	114276	119016	60898.9	101209	82335.3	86776.5	59506.6	73705	74473.2	67157.9	39889.9	31884.3	37191.6	33262.4
K01920	gshB; glutathione synthase [EC:6.3.2.3]	79116.1	89863.6	76690.7	71750.5	63328.7	127060	92935.5	51642	46534.6	93667.7	48989.9	80770.5	104569	78528.8	104542	113705	59614	97795.5	81132.3	86011.2	59967.5	74835	74846.1	67688.6	37733.8	29620.3	37426.3	32222.7
K01921	ddl; D-alanine-D-alanine ligase [EC:6.3.2.4]	183810	233631	207451	154273	140171	262393	167963	92779.4	84088.6	162998	83752.3	162418	204834	151257	228986	215342	107997	177582	136227	199801	132471	178901	168643	151563	164582	132485	139893	119283
K01922	PPCS, COAB; phosphopantothenate---cysteine ligase (ATP) [EC:6.3.2.51]	869.68	780	682.91	351.75	484.33	737.3	356.34	36.34	47.65	253.67	49.99	337.68	418.72	200.42	228.71	273.01	107.34	226.79	89.87	496.31	329.32	635.69	507.37	657.67	655.96	626.35	1698.73	871.98
K01923	purC; phosphoribosylaminoimidazole-succinocarboxamide synthase [EC:6.3.2.6]	152396	204478	184398	124483	118781	226577	137746	65971.5	65208.3	137925	64532.6	133599	176776	121769	193021	179927	92824.9	151378	108553	163639	110911	151973	140664	125553	130648	105647	119427	99882
K01924	murC; UDP-N-acetylmuramate--alanine ligase [EC:6.3.2.8]	139455	185590	164887	121154	113364	216252	132532	63121.6	62624.9	132665	61630.9	127034	165275	117621	186320	171743	88762.1	145598	104678	153952	102714	139234	129629	115743	116436	93380	103002	89652.2
K01925	murD; UDP-N-acetylmuramoylalanine--D-glutamate ligase [EC:6.3.2.9]	135886	180364	161882	116698	109675	207591	129756	62343.1	61222.9	130465	60565.9	125079	162646	114264	180659	168329	86498.6	141534	103777	149944	99961.7	136971	127289	111821	119164	95332.2	105266	90113.1
K01926	rex; redox-sensing transcriptional repressor	44168.6	70977.8	73341.6	29628.8	27960.7	47828.9	21679.5	7246.31	9274.82	22770.9	8055.68	25504.5	28842.8	23759.7	49442.7	27393	11387.4	21168.3	9470.96	49380.1	31120.9	48190.6	42882.8	34482.7	55483.4	46372	44030.8	37072.1
K01928	murE; UDP-N-acetylmuramoyl-L-alanyl-D-glutamate--2,6-diaminopimelate ligase [EC:6.3.2.13]	141932	199013	182940	119084	112670	212077	131585	62793.5	62068.3	132975	61427.5	126244	164070	117990	187821	169106	86718.9	141406	103130	157743	105844	146716	137664	116261	124111	99695.2	109498	93502.8
K01929	murF; UDP-N-acetylmuramoyl-tripeptide--D-alanyl-D-alanine ligase [EC:6.3.2.10]	136916	192486	175936	117411	110060	206266	129803	63404.6	62149.1	132445	61749.9	126351	163357	117739	189466	168839	86429.9	140561	103024	157083	104358	143322	133929	112831	124282	99781.1	108392	93262.9
K01933	purM; phosphoribosylformylglycinamidine cyclo-ligase [EC:6.3.3.1]	139421	183958	165513	117472	111601	211817	131365	62369.5	61357.6	130953	60598.9	125641	162396	114509	180292	168165	86260.9	141542	103634	150933	101149	140051	129586	114598	122964	99239.1	111760	93658
K01934	MTHFS; 5-formyltetrahydrofolate cyclo-ligase [EC:6.3.3.2]	97538.4	148484	137794	88619.8	84066.6	164048	110044	57102.2	54418.6	113075	55286.4	99926.4	126495	99439.5	159786	138130	71557.3	116238	90685.3	121730	83625.5	111894	107488	81744.3	89023	69859.2	90709.4	73516.3
K01935	bioD; dethiobiotin synthetase [EC:6.3.3.3]	72164.3	88490.6	74594.2	68459.5	67729.1	120661	94747.9	42664.6	37452.9	81611.2	41617.9	77213.4	94919.7	70800.2	108137	106189	56357.7	85713.2	76615	76178.6	49893.4	73020.6	71562.9	57384.7	68601.2	53724.9	64983.2	54487.2
K01937	pyrG, CTPS; CTP synthase [EC:6.3.4.2]	142588	186975	167449	122173	114729	215905	136094	62665.5	61727.6	138057	60982.9	126666	164112	116406	181577	173568	89217.9	143750	110518	153913	102829	146091	131694	116896	127596	102872	115032	96683.1
K01938	fhs; formate--tetrahydrofolate ligase [EC:6.3.4.3]	40106.8	57809.2	55112.6	30452.8	36636.3	49326.7	41516.8	7991.29	9369.57	29488.8	10861.5	28410.3	38999.9	22759.1	39594.3	37626	23376.6	29837.6	20458.9	41194.8	27974.9	41408.5	35602.1	32771	28375.1	23885.8	23061.7	20217.4
K01939	purA, ADSS; adenylosuccinate synthase [EC:6.3.4.4]	145352	194241	169630	122506	116056	217636	135870	62908.1	62068.6	135723	61209.2	128769	167555	118130	183971	174072	89825.4	144852	108682	155399	103692	145660	132868	118534	131594	105610	117981	98702.6
K01940	argG, ASS1; argininosuccinate synthase [EC:6.3.4.5]	143006	187349	167779	118744	112230	213636	130391	62609.1	61450.6	128464	60968.5	127253	164543	114869	181942	167068	84980.3	141702	100511	153927	102526	140502	131602	117218	128672	103653	114983	96557.5
K01941	E6.3.4.6; urea carboxylase [EC:6.3.4.6]	24945	21691.3	15010.6	20511.8	12074	33584.3	18917.8	29739.2	21277.7	42260.2	18902.4	45162.2	39739.5	42902.3	46184.8	52835.5	15125.8	39923.4	23104.2	28663.2	17070.7	18687.3	19360.2	17703.4	11592.9	8303.93	12927.5	11130.4
K01945	purD; phosphoribosylamine---glycine ligase [EC:6.3.4.13]	139534	184020	165556	117572	111710	211959	131408	62369.5	61357.6	130953	60610.9	125678	162521	114509	180301	168270	86298.8	141576	103634	151035	101190	140105	129639	114680	124010	100051	112084	93987.5
K01950	E6.3.5.1, NADSYN1, QNS1, nadE; NAD+ synthase (glutamine-hydrolysing) [EC:6.3.5.1]	97122.1	110084	97858.4	85297.6	84810.7	161024	100714	30944.3	38743.5	83198.8	34110.1	84756	110797	67369.8	118521	112297	61814.4	99537.4	73378.8	99030.1	67474.4	92474.6	82589.9	81694.8	101010	80653.9	90826.4	76662
K01951	guaA, GMPS; GMP synthase (glutamine-hydrolysing) [EC:6.3.5.2]	190471	242844	221424	165208	143780	283911	180186	91051.5	94907.2	193872	102368	173214	226208	163558	262837	236953	118414	199549	156596	216654	148977	193329	194551	158366	161425	131166	153396	128054
K01952	purL, PFAS; phosphoribosylformylglycinamidine synthase [EC:6.3.5.3]	305924	408358	376773	237193	222161	416534	221564	94977.7	101306	232209	102248	237275	315629	208545	349837	311763	156988	255859	160544	311668	206853	295838	267824	248357	294441	241466	254024	215217
K01953	asnB, ASNS; asparagine synthase (glutamine-hydrolysing) [EC:6.3.5.4]	189495	300565	280113	164302	151036	286941	189343	83515.8	87068.1	196569	93084.2	171218	221549	172043	284574	231596	115798	197786	158484	217737	151949	215098	210245	155285	183387	149616	168402	139251
K01955	carB, CPA2; carbamoyl-phosphate synthase large subunit [EC:6.3.5.5]	148542	216994	204882	126581	119338	224001	138723	66006.5	65771.6	144354	64799.9	132773	170579	126427	206636	178660	90823.3	148107	109026	173552	116042	161618	149684	122166	150501	122528	134838	112132
K01956	carA, CPA1; carbamoyl-phosphate synthase small subunit [EC:6.3.5.5]	142608	210469	198795	121090	114489	215599	134979	64017.5	63491.1	139303	62690.4	126599	163734	122423	198834	171328	87897.9	142845	107185	164261	111227	154849	144105	116787	128629	103977	115042	96977.4
K01958	PC, pyc; pyruvate carboxylase [EC:6.4.1.1]	27914.3	51536.6	53205.4	17238.4	16242.4	33083.3	13781.3	6318.21	7121.65	15296.9	7174.49	17461.1	21681.5	17222.8	39293.4	19993.2	8640.99	13893.6	5921.69	34739.4	24264.5	33432.4	30146.1	21714.8	28399.6	23046.2	29262.1	23380.2
K01959	pycA; pyruvate carboxylase subunit A [EC:6.4.1.1]	8541.16	8767.23	5087.57	10270.9	5898.12	13539.7	14234	22519.8	13482.1	27010.2	14516	20007.5	16521.9	23104.9	21310.2	27879.5	9330.43	20017	21439.6	13087.7	7974.19	11168	10798.5	5968.3	2089.34	1749.57	1464.5	1375.63
K01960	pycB; pyruvate carboxylase subunit B [EC:6.4.1.1]	14337.4	18227.2	14518.6	14186.9	9571.12	19874.7	17169	23434.1	14801.4	29781.5	15417.7	24041	22842.2	26402.4	27673.2	33724	12447.4	24003.2	23822.8	18564.7	11605.2	16922	15516	10256	5635.34	4648.32	4945.5	4298.13
K01961	accC; acetyl-CoA carboxylase, biotin carboxylase subunit [EC:6.4.1.2 6.3.4.14]	174794	253895	237794	141137	135762	251803	157586	85853.4	76113.6	151337	78560	142926	193886	141931	210824	197670	104943	169093	124818	190587	129458	181893	171371	140538	125395	102457	106430	90576
K01962	accA; acetyl-CoA carboxylase carboxyl transferase subunit alpha [EC:6.4.1.2 2.1.3.15]	128068	172053	154861	108665	104601	197656	127518	58893.2	57402.9	125931	57558.8	112824	151936	107641	156903	158385	83629.7	134492	103601	133465	92572.1	130974	119752	104568	86779.7	69559.7	80057.7	67249.1
K01963	accD; acetyl-CoA carboxylase carboxyl transferase subunit beta [EC:6.4.1.2 2.1.3.15]	134325	177577	159803	113098	107502	204184	128667	61068.3	59440.6	126863	59086.9	120334	157635	111171	170625	162246	84048.9	137792	102192	143347	96648.2	134645	124447	109689	102693	82143.1	93617.4	79157.1
K01965	PCCA, pccA; propionyl-CoA carboxylase alpha chain [EC:6.4.1.3]	42379.2	40787.2	31484.8	27621.6	27039.8	57939.1	22127.8	10646.3	11959.1	27406.4	13612.4	37980.6	61254.9	25059.1	43107.1	45258.4	25447	39645.4	18670.9	34801.7	23222	31208.3	28307.1	35857.6	30430.3	23257.3	31390.3	27173.2
K01966	PCCB, pccB; propionyl-CoA carboxylase beta chain [EC:6.4.1.3 2.1.3.15]	86389	114274	109594	59621.2	57087.4	109740	47009.2	19111.4	23828.1	54989.1	23152.6	68070.2	98207.7	51340.8	101297	86109.1	44668.9	70476.2	34753.6	85568.7	56264.1	80883.6	72287.7	69660.9	79964	64628.2	69436.8	61111.8
K01968	E6.4.1.4A; 3-methylcrotonyl-CoA carboxylase alpha subunit [EC:6.4.1.4]	58104.1	60992.8	52309.7	57471.4	48355.4	93599.1	76415.2	48923.4	42696.7	86581.6	44877.5	71042.2	87228.7	69641.9	90026	98966.1	49790.7	83209.6	73620.6	69122.8	47489.1	57346.7	58517.6	49676.3	27536.7	21592	26262.2	23176.4
K01969	E6.4.1.4B; 3-methylcrotonyl-CoA carboxylase beta subunit [EC:6.4.1.4]	56695.2	61983.3	54019.8	59838.1	49285.9	94684.8	78883.9	49771.4	43770.2	90375.2	45750.2	72176.1	83129.8	70892	99981.5	100548	48454.3	80823.1	75345.6	72437.6	49474.7	59768.9	59922.5	49396.8	36010.4	28769	35455	31682.9
K01971	ligD; bifunctional non-homologous end joining protein LigD [EC:6.5.1.1]	91312.4	142960	130303	82092.3	65628	142557	77906.4	58280.1	55152.3	105309	53398.6	105504	126678	101153	176197	130827	58040.1	104804	75841.9	118288	81564.4	96908.8	99226.8	76944.6	106322	83337.7	97396.1	84157.2
K01972	E6.5.1.2, ligA, ligB; DNA ligase (NAD+) [EC:6.5.1.2]	152382	195702	173323	130138	119267	228910	147727	86422.6	75989.2	156532	75484	149805	184192	139136	203774	197443	95968.9	162860	125161	170071	111499	152940	142872	124356	131611	105111	117190	100125
K01974	RTCA, rtcA; RNA 3'-terminal phosphate cyclase (ATP) [EC:6.5.1.4]	10775.6	8143.69	5566.09	8847.34	5617.77	15981.4	8525.51	4890.95	9336.14	22152.1	4723.37	21289.3	21280.9	16519.1	18682.4	28236.1	10274.2	24071	12223.6	9167.41	8913.69	8693.19	8236.47	7309.83	8527.11	7045.46	9677.37	6706.37
K01975	thpR; RNA 2',3'-cyclic 3'-phosphodiesterase [EC:3.1.4.58]	113107	141113	130684	85361.1	85504.7	145369	89828.6	45782.1	38007.6	80829.5	49727.1	79836.7	115810	71880.9	114507	110370	62882.3	93158	64512.5	114484	71148.3	103488	104108	90029.1	90141.4	75696.2	74570.1	64150.7
K01989	ABC.X4.S; putative ABC transport system substrate-binding protein	23486.7	47574.9	49981.5	13371.4	13286	27996.2	15216	8781.58	10017	23663.8	10862.9	19452.4	32028	20898.6	41056.3	22690.2	12857.3	24306.2	15413	29320.2	22418	30676.4	28558.4	16319	14934.2	12401.5	11852.1	9891.98
K01990	ABC-2.A; ABC-2 type transport system ATP-binding protein	784429	1.12514e+06	1.05928e+06	616705	596966	1.12492e+06	604062	248561	282446	632246	271494	641939	825693	563895	1.01931e+06	800624	408411	685313	432828	865984	569949	825357	755319	627980	869435	703885	761192	640515
K01991	ABC-2.OM, wza; polysaccharide biosynthesis/export protein	201919	230689	180845	147490	144460	292343	142580	87460.3	76954.3	142548	79619.1	157955	235818	140410	189836	216275	114103	191648	120467	178787	122608	165764	154078	161935	136511	105513	130530	109117
K01992	ABC-2.P; ABC-2 type transport system permease protein	692414	1.03391e+06	994413	577769	535416	1.0289e+06	599709	266396	298809	638786	283945	614351	781088	561937	1.01521e+06	777836	389996	665802	456661	818102	550853	757816	711667	568108	754879	607763	659048	558211
K01993	ABC-2.TX; HlyD family secretion protein	107053	112378	95627.2	92515.1	102565	172867	136287	26349.5	33918.7	83226.2	37890	76287.2	111705	58860.1	91235.9	112712	69173.8	98342.3	87260.5	88434.1	66683.5	95627.5	88280.9	87991.1	66367.2	54123.7	61068.8	51906.8
K01994	gerE; LuxR family transcriptional regulator, transcriptional regulator of spore coat protein	326.42	29277.3	37513.4	614.75	657.17	651.22	1210.93	1482.83	2030.5	5414.83	2070.67	264	247.5	7750.75	19877	418.17	184.5	116.2	298.45	11796.9	9360.67	13861.3	14860.7	236.58	2357.59	2176.68	727.73	756.03
K01995	livG; branched-chain amino acid transport system ATP-binding protein	272408	289495	255722	177967	154587	313744	170674	133381	107673	225630	129297	243566	329740	200859	309521	313028	145189	249505	157089	259031	168518	225286	216309	216597	234465	188455	196297	171551
K01996	livF; branched-chain amino acid transport system ATP-binding protein	292512	317619	280643	190552	166174	335444	181175	139285	114341	245027	137523	261484	354168	216193	336045	335698	156144	268296	169323	278443	182225	246221	232939	234209	243622	195065	207283	181136
K01997	livH; branched-chain amino acid transport system permease protein	299174	321996	282837	191891	166563	341034	179282	142327	119624	252997	139589	274848	366650	227616	344365	346974	157555	279450	165959	277739	186038	244454	233942	238000	228856	182373	194203	168416
K01998	livM; branched-chain amino acid transport system permease protein	297997	319348	280709	194626	167494	342582	182923	142971	120160	261540	140035	278242	368717	229528	352216	353782	160078	283096	172973	280689	185401	248621	234342	236897	241443	192960	203756	178203
K01999	livK; branched-chain amino acid transport system substrate-binding protein	355565	384217	338411	231420	201165	415522	213925	155199	137634	300613	154499	324538	433309	267062	410159	417827	189772	336478	194792	324534	220725	290896	273057	282664	264076	211889	218239	191377
K02000	proV; glycine betaine/proline transport system ATP-binding protein [EC:3.6.3.32]	53007.6	74760.4	71751.8	45402.7	45903.8	76272.1	71379.4	53108.5	34114	67154.3	41120.2	55619.3	60247.8	59599.8	71117.1	78484.5	39069.3	53741	56647.8	61909.8	44082.7	59320.1	58018.1	42821.4	24708.9	18052.2	23011.9	20521.6
K02001	proW; glycine betaine/proline transport system permease protein	62595.4	78576.9	74812.2	48648.9	50224.8	81546.6	72105.7	53881.2	35137.8	65793.6	41906.4	58089	67047.4	60207	72031.6	81229	40397.5	56560	55238	65416.9	47816.7	61562.5	60454.3	47355.9	23895.8	17625.5	23081.2	20541.1
K02002	proX; glycine betaine/proline transport system substrate-binding protein	103289	122785	103545	89751.7	73563.3	141739	119359	183446	105467	173479	125951	139743	140389	164333	156523	188577	74995	132134	121406	136284	88272.5	109503	120564	78033.8	33292.6	24896	30985.9	27096.3
K02003	ABC.CD.A; putative ABC transport system ATP-binding protein	528808	645224	605075	425581	402544	760172	472315	234418	226633	456284	229949	457082	570834	396793	660075	575065	291227	481951	369460	567022	376454	517223	492448	430046	515558	418495	464471	389692
K02004	ABC.CD.P; putative ABC transport system permease protein	697474	851418	791905	582130	551278	1.07598e+06	646988	286804	307447	625980	283223	597146	774069	518905	863249	766156	389857	655791	513302	747664	514945	705784	638634	571262	633424	507510	569125	476620
K02005	ABC.CD.TX; HlyD family secretion protein	225020	271670	248077	163033	165660	314089	157697	49381.8	62853.3	137049	65044	145914	227445	121509	201283	192242	105878	173889	113701	195854	138291	202360	185237	175705	171566	134922	142371	118953
K02006	cbiO; cobalt/nickel transport system ATP-binding protein	7390.67	13682.9	15461.5	5817.25	4065.69	7705.17	3888.09	3635.87	3515.01	7383.38	3015.27	10634.8	8224.35	8228.81	22298.3	8525.83	2410.85	5625.03	2839.9	14297.1	8206.95	10429.7	9857.54	6426.07	29388.5	21939.3	17479.8	16279.2
K02007	cbiM; cobalt/nickel transport system permease protein	6698.83	13071.8	15093.7	5761.08	3750.86	7934.33	4017.75	4094.87	4005.51	8341.22	3297.6	12201.3	9155.68	9145.64	25526.1	9892.5	2726.68	6541.7	3330.24	14097.1	7930.78	10040.3	9514.99	6162.57	29800.5	21587.6	19358.6	17977.3
K02008	cbiQ; cobalt/nickel transport system permease protein	6027.33	12070.8	14402.5	5186.08	3583.86	6983.83	3759.25	3508.87	3557.51	6947.22	2891.6	10207.3	7752.68	7688.14	20975.1	8341.17	2425.68	5733.2	2903.74	12576.1	7329.78	9049.33	8663.99	5281.57	26520	19219.7	15675.4	14791.4
K02009	cbiN; cobalt/nickel transport protein	2803.92	8929.55	11560.1	2928.33	1765.87	3433.99	2289.84	2589.25	2472.16	4635.66	1844.92	6131.49	3763.04	5253.92	14950.6	4715.25	1261	2721.68	1674.33	9139.59	5643.83	6433.09	6422.42	2717.75	15072.2	10398.1	9166.57	8503.89
K02010	afuC, fbpC; iron(III) transport system ATP-binding protein [EC:3.6.3.30]	132270	170947	158396	97721.4	108805	187891	133984	87432.8	61652.8	116496	72040.4	112623	151079	102788	150909	153122	85231.1	125197	93718.9	137780	96351.6	128535	122267	104071	85951.9	66524.7	79421.1	66125.1
K02011	afuB, fbpB; iron(III) transport system permease protein	145482	173746	151509	101324	98122.3	186123	112909	108904	72979.5	132011	85786.1	122096	160306	119874	149621	167428	82422.4	135082	92998.5	147449	101621	133249	129189	113680	74368.7	59095.1	68880.9	56153.6
K02012	afuA, fbpA; iron(III) transport system substrate-binding protein	157928	201737	183410	121583	108473	222542	144467	125101	90099.1	159254	93561.9	136463	172087	144152	188575	187453	89465.2	153324	123336	177880	126324	155955	145614	127971	74501.1	59450.1	68174.2	56694.5
K02013	ABC.FEV.A; iron complex transport system ATP-binding protein [EC:3.6.3.34]	289073	461816	435196	259524	223002	442198	311828	145171	148527	340919	119777	324020	344780	305119	475485	414894	178725	327809	252338	348377	246466	324045	288182	245660	212739	170769	190503	165410
K02014	TC.FEV.OM; iron complex outermembrane recepter protein	621153	764441	622132	619735	548371	1.14331e+06	776117	473853	431733	818717	417791	724138	937962	714787	1.00352e+06	1.01064e+06	507186	870872	741669	725591	506217	626160	615682	523624	403479	306748	413532	351965
K02015	ABC.FEV.P; iron complex transport system permease protein	294243	508347	497515	267674	239004	465429	349764	143066	148965	383784	126869	353694	366221	332768	516592	460647	200988	355940	282545	355361	255628	351935	317461	246289	213555	168673	187400	164556
K02016	ABC.FEV.S; iron complex transport system substrate-binding protein	321591	488583	461779	267024	242191	478256	315343	140852	143292	339847	134202	339081	383554	308702	483209	432364	196141	346765	244574	359572	250069	342615	319395	263723	256433	206016	226863	195912
K02017	modC; molybdate transport system ATP-binding protein [EC:3.6.3.29]	106015	109862	98506.4	86792.3	78900.9	149030	103170	55072.4	50271.6	102795	51848.3	97376.5	118043	83418.8	127104	126743	62781.6	107740	83081.7	110929	73100.5	97283.8	93005.2	87734.9	66824.7	55004.5	60146.6	51870.7
K02018	modB; molybdate transport system permease protein	124093	158433	151708	98693.1	89764.2	168549	112380	58834	55107.5	114654	56337	107902	133788	97431.9	156845	137957	68500.9	116912	87455.2	137446	91342.6	124378	119037	101412	94810.7	77659.2	81305.6	69863.2
K02019	modE; molybdate transport system regulatory protein	48510.3	46000.6	36849.3	34557.3	30973.4	66908.9	39763.3	32537.3	24300.7	49444.6	26769.5	49386.4	69698.6	43479.3	55812.4	66383.4	31387.9	53981.6	41214.8	44946.2	29824.5	40513.3	37480	37692.4	22820.6	17076.1	23442.3	19985.9
K02020	modA; molybdate transport system substrate-binding protein	101523	128497	123837	86169.8	75660.2	146531	110100	78611.2	62022.5	113914	66176.9	110100	132176	103108	160364	138845	69719.3	117139	98380.3	128923	81779.8	103861	106932	85341.9	83656.2	66768.9	76450.5	66013.9
K02021	ABC.MR; putative ABC transport system ATP-binding protein	9376.32	14287.1	14433.9	5283.43	4788.29	11257.6	4430.94	21346.3	10756.7	7551.55	14370.4	10084.6	9763.97	12623.1	18630.3	8813.49	3813.34	5703.83	2219.13	16620	10331.4	9122.67	14860.6	8695.07	10773.2	8226.89	11317.3	9517.14
K02022	ABC.MR.TX; HlyD family secretion protein	53332.4	47593.5	39572.8	30498	29410	62712.2	26336.1	12617.4	13225.7	29941.5	17701.4	36830.3	59677	26075.3	42064.1	45992.4	22594.9	35761	17418	37621.1	28896.5	37642.9	35203.9	41833.9	32488.3	24930.1	34590.8	28196.8
K02024	lamB; maltoporin	12274.4	9329.71	6299.55	17171.3	19569.9	27018.3	34317.9	6495.38	8562.22	28767.8	4467.95	28503.6	24133.8	19439	21410.9	40424.6	18813	32253	23175.7	11350.7	7587.76	11976.3	7189.28	9952.18	3302	2327.42	4052.54	3524.19
K02025	ABC.MS.P; multiple sugar transport system permease protein	215638	336820	346648	148540	118780	256238	114958	72606.4	80460.4	156745	87072.5	177146	221800	160122	326077	190836	80691.1	151085	82429.6	262913	182165	215739	224370	179192	212351	169990	194557	168249
K02026	ABC.MS.P1; multiple sugar transport system permease protein	217184	322516	327928	149437	119567	259045	116059	72615.8	80074	155084	86959.9	178377	226567	157289	318524	194423	82443.6	154888	84779.8	258313	178130	210230	217314	180365	215965	173035	197572	170989
K02027	ABC.MS.S; multiple sugar transport system substrate-binding protein	207032	315412	326201	147214	116582	256075	114391	72984.2	81095.3	154468	86663.5	177859	217911	156941	324746	194128	80959	151652	83027.9	256124	177233	204377	213989	173125	218940	175311	200053	172789
K02028	ABC.PA.A; polar amino acid transport system ATP-binding protein [EC:3.6.3.21]	207045	278431	257021	162248	138030	280445	212695	181943	130928	262567	140115	244934	264058	238943	318678	315477	132313	243043	195259	242796	161581	212364	206147	161474	122065	96969.7	115241	98489.5
K02029	ABC.PA.P; polar amino acid transport system permease protein	298467	373371	329974	235499	199656	403210	311192	290044	202857	398490	222251	371514	400018	362378	445145	484409	200750	370594	296514	342511	227027	293019	293123	236563	153650	121684	146404	125136
K02030	ABC.PA.S; polar amino acid transport system substrate-binding protein	331292	398492	360189	297273	310586	516657	505133	291758	211831	450064	228166	419052	430160	371217	473974	555863	265445	430771	379605	365981	249291	332844	322785	267440	194944	150206	174392	149181
K02031	ABC.PE.A; peptide/nickel transport system ATP-binding protein	237504	305966	287934	174236	171251	299704	212856	78292	77364.2	178602	88143.1	211860	255147	163520	267928	264462	133658	204026	145587	224813	157288	212273	199973	197437	193382	159050	165869	140510
K02032	ABC.PE.A1; peptide/nickel transport system ATP-binding protein	354492	453962	427999	268655	255433	453508	329489	134501	126502	295229	139274	322406	392175	262296	440408	418567	208859	315437	249623	358354	238226	328910	305507	292847	307617	245815	273534	234920
K02033	ABC.PE.P; peptide/nickel transport system permease protein	393159	499717	464803	286779	264190	490994	316277	158820	140088	302489	157260	336861	411211	282239	470733	426157	205767	328261	233974	401893	264070	358475	339693	323432	355406	284944	303619	264168
K02034	ABC.PE.P1; peptide/nickel transport system permease protein	392007	510306	476923	288471	265008	489987	317798	140427	134229	306659	147461	337871	411338	284138	479840	429636	208105	328883	237739	395157	264590	363054	338321	323285	354359	284472	301077	261387
K02035	ABC.PE.S; peptide/nickel transport system substrate-binding protein	416863	510332	473834	309959	274610	517776	342386	188292	160284	356122	178918	384193	444992	324045	520577	483328	220822	364714	269378	421837	273410	378752	357999	341993	382111	306716	324692	283783
K02036	pstB; phosphate transport system ATP-binding protein [EC:3.6.3.27]	146920	188025	171032	126298	109211	207472	136942	66631.6	66520.8	153378	63759	138686	163279	130605	194654	185428	87240.6	148985	115305	160068	106897	149693	135671	121031	129518	105078	107268	91424.8
K02037	pstC; phosphate transport system permease protein	140732	180677	165227	121296	104866	201703	133109	66347.8	65560.6	147345	62702	136059	160086	127705	189752	180433	84710.5	145854	111504	157066	103955	143022	131206	116123	125498	101417	104542	89215.8
K02038	pstA; phosphate transport system permease protein	143579	184812	168387	125533	108012	205324	137287	66460.8	66116.9	155481	63618.3	138113	161864	130027	193602	186369	87731.1	148308	117946	159429	106202	149762	134561	118811	132732	107833	109119	93695.4
K02039	phoU; phosphate transport system protein	136238	172623	159245	112376	100487	188697	120685	62148.3	60019.9	126970	61142	119129	149203	111116	171969	158712	78677.6	130112	95095.1	147908	98664.3	133528	127294	112266	112336	92574.2	98684.8	83109.6
K02040	pstS; phosphate transport system substrate-binding protein	186103	250817	228456	170137	145767	291825	193718	110800	105678	222878	101911	194328	240737	192461	284950	270568	128114	220579	180103	221910	151101	202548	189216	151849	172929	133732	145207	122426
K02041	phnC; phosphonate transport system ATP-binding protein [EC:3.6.3.28]	44894.7	80780.9	79620.5	38649	38272.6	67989	53095.7	33951.5	25106.1	60729.1	30507.7	51746.7	63205.5	53833	69647.9	70047.1	34776.2	56123.9	40519.2	54279.5	37829.1	53822.2	54029.4	38244.1	26053.6	19966	19235.4	16973.3
K02042	phnE; phosphonate transport system permease protein	64533.4	114979	112213	52161.3	49482.6	92811.4	65667.5	58265.7	37837.9	74375.5	48130.5	67794.1	84253.5	75376.9	94875.3	91926.2	45403.5	74338.1	52470.8	79341.4	53491.4	72738.7	78288.2	55237.4	33988.2	26426.4	27982.8	24433.8
K02043	phnF; GntR family transcriptional regulator, phosphonate transport system regulatory protein	20898.2	25111	19191.8	14812.1	11706	26218.5	12360.3	5985.85	5474.07	12485.9	8101.58	15506.8	22270.6	13558.3	16049.4	20694.4	9580.24	16260.2	9228.66	17043.6	12010.6	15360.3	15008.4	18445.8	7878.07	6315.32	7748.84	6697.64
K02044	phnD; phosphonate transport system substrate-binding protein	76523.9	123135	119564	71438.4	61279	118971	84748.2	56772.5	49647.4	111517	56778.9	89603.7	123231	94467.4	135293	124235	64061.9	104009	82542.9	99047.5	68450.2	91842.6	91812.5	65617.4	45173.5	34079.2	38516.3	32800.7
K02045	cysA; sulfate transport system ATP-binding protein [EC:3.6.3.25]	54804.1	63864.6	56575.9	43793.2	44401.2	80608.9	62333.1	34570.7	28181	59406	36922.3	60374.8	79892.1	51123.4	70064.1	79595.5	40946.5	66828.1	51453.7	54638.5	36617.8	49388.2	55232.4	44017.2	38355.9	29109.3	31694.9	28170.7
K02046	cysU; sulfate transport system permease protein	61847.8	69026.5	59149.9	49369	46003.2	90600.6	64511.4	38059.9	33362.5	75915.6	40194.5	76533.1	94509.1	64300.4	83513.5	99892.6	45722.6	83096.2	55904.1	59241.7	40595.5	53336.5	58965.1	48743.8	35690.9	27616.3	30323.2	27221.3
K02047	cysW; sulfate transport system permease protein	64865.8	70476.5	60391.9	50627	47484.2	92384.6	65269.4	38373.9	33738.5	76580.6	40495.5	77320.1	96510.1	64793.4	84082.5	100757	46128.6	83862.2	56241.1	60556.7	41887.5	54837.5	59901.1	50182.8	35850.9	27695.3	30447.2	27329.3
K02048	cysP, sbp; sulfate transport system substrate-binding protein	73898.4	79990.7	67823	61922.7	55439.1	104295	82955.8	60587.2	44686.3	96429.6	54658.6	89113.5	108858	81802.4	99375.8	120146	56097.8	94251.9	80802.2	74912.7	49221.6	68699.9	72003.7	57930.4	40445.1	31067.8	34645.1	31075.1
K02049	ABC.SN.A; NitT/TauT family transport system ATP-binding protein	290947	362151	348108	197480	165562	363087	196415	151922	125740	246233	135807	264928	340061	236246	357143	337954	146321	274621	181686	288306	197884	259450	262700	233899	225828	180439	202629	171421
K02050	ABC.SN.P; NitT/TauT family transport system permease protein	277899	349050	334342	184143	152562	337526	182774	150406	122457	240520	135901	259337	334559	232585	346662	330198	142595	265444	176182	280536	190280	247890	253897	223392	219279	175008	192930	163888
K02051	ABC.SN.S; NitT/TauT family transport system substrate-binding protein	300004	356831	333495	208391	164088	362774	201819	160366	141288	309238	144935	309201	382212	273641	380325	398196	164589	317452	214977	287794	202570	267416	261669	239162	205970	163901	181764	151524
K02052	ABC.SP.A; putative spermidine/putrescine transport system ATP-binding protein	184227	202016	166881	128491	111784	225287	142330	199513	119740	184086	147475	183715	216832	190856	210125	236480	101999	178817	126614	198198	126274	152830	169291	147514	91081.5	71631.4	83952.9	72462.5
K02053	ABC.SP.P; putative spermidine/putrescine transport system permease protein	179865	197754	162837	124767	107982	221592	140689	199288	119372	179670	144657	185613	215574	190476	210134	236846	102539	180559	126717	194200	121839	147599	165267	145686	84485.6	65817.8	78211.5	66907.4
K02054	ABC.SP.P1; putative spermidine/putrescine transport system permease protein	154577	172327	144054	107818	97282.5	190194	129143	190439	108544	153853	136761	150785	178190	163241	174998	196144	87927.6	146991	114187	175481	109878	132089	150094	124593	74801.1	58192.8	70515.6	60269.2
K02055	ABC.SP.S; putative spermidine/putrescine transport system substrate-binding protein	197295	213338	173412	138414	114034	243382	147809	247069	146497	221027	176307	222144	246895	233104	245043	277666	111210	210820	136010	225030	138842	163385	187872	157599	90113.4	69001.1	82205.6	70171.4
K02056	ABC.SS.A; simple sugar transport system ATP-binding protein [EC:3.6.3.17]	176789	199418	186985	118237	106438	192155	114573	63024.2	53460.7	104828	63853.2	141761	177876	112729	184192	166417	80131.1	120683	81124	162450	107700	137220	136065	138650	136788	108806	116657	102230
K02057	ABC.SS.P; simple sugar transport system permease protein	233393	301524	288430	163388	151440	274763	178188	100637	82086.8	153608	94159.3	203027	246691	167293	281062	247303	122624	183557	129755	233087	153505	196818	199363	192789	210296	166428	180234	156299
K02058	ABC.SS.S; simple sugar transport system substrate-binding protein	116400	101938	89487.5	71144.1	60269.3	118578	63267.6	47525.1	36597	62079.6	45132.7	88273	119502	69644.2	103691	98210.9	44539.5	71860.8	51752.6	92965.2	64048.5	76157.6	76325.3	86490.5	69296.4	54355.9	61471.7	55955.4
K02062	thiQ; thiamine transport system ATP-binding protein	15917.1	17857	15567.9	16879.8	22099.3	28556.8	33501.9	5519.63	5234.77	14817.3	5578.52	17772.1	15901.4	10735.4	16623.5	22805.9	14181	14918.3	14220.6	16080.7	10548.5	14539.9	12158.5	14087.6	15755.6	12223	14565.4	12681.6
K02063	thiP; thiamine transport system permease protein	15984.1	17837	15473.9	16844.8	22051.8	28608.8	33528.9	5383.63	5151.27	14713.8	5449.02	17461.6	15659.4	10589.9	15969.5	22506.9	14087.5	14842.8	14294.6	15842.2	10419.5	14512.9	12152.5	14102.6	15526.1	11931	14555.9	12513.6
K02064	thiB, tbpA; thiamine transport system substrate-binding protein	15984.1	17837	15473.9	16844.8	22066.8	28608.8	33528.9	5383.63	5151.27	14713.8	5449.02	17461.6	15659.4	10589.9	15969.5	22506.9	14087.5	14842.8	14294.6	15842.2	10419.5	14512.9	12152.5	14102.6	15526.1	11931	14555.9	12513.6
K02065	mlaF, linL, mkl; phospholipid/cholesterol/gamma-HCH transport system ATP-binding protein	190711	214968	180225	161885	147338	297644	181510	109296	102543	207585	101660	193058	259543	174662	254612	266358	135878	231071	169416	203587	136084	181787	170557	156480	141151	111242	135265	113221
K02066	mlaE, linK; phospholipid/cholesterol/gamma-HCH transport system permease protein	203567	228981	192377	173353	155380	313687	187761	113594	107253	217816	104885	211576	273195	186289	289561	281002	139682	240298	173518	219094	144707	192315	180534	167623	181772	143249	170900	145941
K02067	mlaD, linM; phospholipid/cholesterol/gamma-HCH transport system substrate-binding protein	189211	215114	181144	166518	145624	293675	178411	114645	106168	211108	103542	208688	260219	183766	296170	271155	131175	226541	166905	212791	138647	179970	171784	157547	177364	138150	167876	145457
K02068	ABC.X2.A; putative ABC transport system ATP-binding protein	1600.82	19954.5	23517.8	2628.88	1861.14	3057.99	3946.8	2616.6	2526.62	5658.07	1826.33	2759.39	1588.9	7386.75	15593.8	3294.67	1276.09	1545.7	2468.06	11556.3	7926.44	11190.4	10090.6	1977.17	5754.63	3829.9	2086.69	2080.05
K02069	ABC.X2.P; putative ABC transport system permease protein	6045.59	23649	27302.9	5809.46	4602.31	9247.62	6770.33	4126.13	4253.84	9569.35	2967.08	7788.03	5762.1	9839.61	23803.5	7316.01	2727.82	5456.99	4625.16	17325.1	11171.5	15760.8	13562.2	5515.55	15076.6	11068.6	12093.2	10187
K02071	metN; D-methionine transport system ATP-binding protein	45115.9	129692	131322	60236.3	45743.1	90194	90085.1	90090.2	63688.2	109018	68684.6	75979	68465.8	106810	146260	109496	44335.4	80178.8	85919.3	104796	71602.8	88631.9	97064.2	41042.6	28225.2	21191.8	25403.1	22737.3
K02072	metI; D-methionine transport system permease protein	45059.9	129243	130934	59047.1	44951.9	89407	88223.1	90270.2	63648.2	105874	68685.6	75775	68262.8	106145	145970	107395	43126	79573.5	82817.3	104459	71269.8	86478.4	96748.7	40842.6	25389.7	20258.4	24570.7	21703.4
K02073	metQ; D-methionine transport system substrate-binding protein	58733.1	147973	146851	78237.4	66389.9	121982	131250	115756	80196.9	142214	86120	105233	91739	134431	177538	148797	62812.3	111424	115587	123896	83154.1	106008	114259	52033.7	31233.4	24745	30812.2	27354.1
K02074	ABC.ZM.A; zinc/manganese transport system ATP-binding protein	20926.4	20000.3	16196.3	14316.6	11877.3	23894.2	18188.9	23708.2	12481.2	13824.2	16172	17614	20669.8	17734.8	23281.7	19660.2	9127.13	14785.5	15576.9	25444	13577.6	17163.2	20141.5	17958.2	18301.3	13663.1	15503.3	13470.4
K02075	ABC.ZM.P; zinc/manganese transport system permease protein	26076.3	24251.9	20136.2	17637.6	14602	29686.5	20161.7	24650.5	13725.4	15978.9	17635.5	20411.8	32744.3	20383.2	28324.6	25918.7	13798	20149.2	19067.7	28680.2	15737.6	19401.8	22462.2	21518.3	17229.3	12973.4	14954	13042.1
K02076	zurR, zur; Fur family transcriptional regulator, zinc uptake regulator	326.42	29287.7	37533.4	614.75	657.17	718.39	1288.93	1482.83	2030.5	5427.83	2070.67	304	247.5	7766.25	19929.5	424.17	184.5	121.3	307.45	11815.9	9370.67	13864.3	14862.9	239.58	2534.79	2308.68	757.73	785.03
K02077	ABC.ZM.S; zinc/manganese transport system substrate-binding protein	32865.4	30173.7	25269.2	22786.4	18995.9	37173.5	23347.1	25684.5	15100.4	18904.4	18758	26032.4	37477.4	23020.5	35192.8	32373.7	16510.9	24325.1	21077.7	36636.4	19947.1	24903.3	27222.1	26645.5	39608	31318.9	32191.2	27458.6
K02078	acpP; acyl carrier protein	251490	332025	290769	242362	222919	438323	314844	182055	162933	319900	147394	292567	348863	277320	410124	393698	193329	330437	274600	309068	209324	274191	249638	210115	198768	155034	191459	160504
K02079	agaA; N-acetylgalactosamine-6-phosphate deacetylase [EC:3.5.1.25]	97.25	138.13	157.78	589.33	379.51	293.69	931.79	125.6	194.75	249.14	87	276.49	102.9	151.93	287.17	695.29	279.86	202.25	754.11	242.43	281.71	223.75	282.93	191.57	0	5.71	86.11	82.47
K02080	agaI; galactosamine-6-phosphate isomerase [EC:5.3.1.-]	214.5	264.71	317.28	570.08	637.01	1820.44	1384.54	157.35	236.5	296.14	120	468.24	538.9	188.93	534.42	1050.04	485.36	1390.25	1847.86	335.93	317.21	293.5	337.43	270.57	366	84.71	1335.36	1254.72
K02081	agaR; DeoR family transcriptional regulator, aga operon transcriptional repressor	16581.6	24142	24901.1	19356.9	11633	32639.4	21270.6	12647.7	16943.8	25864	17187.4	19800.4	21889.6	22505	35520	22488.4	7595.1	19093.1	18960.3	26344.6	22593.1	21639	26847.8	16366.9	11843.8	8989.16	10732.4	8982.05
K02082	agaS; tagatose-6-phosphate ketose/aldose isomerase [EC:5.-.-.-]	6990.25	22823.5	24453.4	12702.3	5071.51	18373.4	15338.6	10987.8	14701.6	21157.6	15433.8	11102.2	9700.4	18757.9	27915.2	14685	4368.86	12885.8	15511.9	21914.4	19819	18578.6	24172.8	9483.4	1619.92	1040.54	1033.03	952.97
K02083	allC; allantoate deiminase [EC:3.5.3.9]	13307.2	46687.3	52985.4	11769.6	7083.65	17900.2	9347.33	8038.51	10547.8	29314.8	7695.75	23384.1	21711.7	28958	46993.9	28605	8357.16	21424.7	8943.36	26188.7	20009.4	28031.3	26220.2	10590.6	13959.8	11282.8	12242.6	10732.4
K02086	dnaD; DNA replication protein	326.42	29278.7	37513.4	614.75	657.17	728.39	1288.93	1482.83	2030.5	5414.83	2070.67	291	247.5	7758.75	19884.2	427.67	189.5	117.8	307.45	11796.9	9360.67	13881.3	14864.2	239.58	2525.05	2330.43	758.23	815.91
K02092	apcA; allophycocyanin alpha subunit	13	43	63	0	0	17	0	0	0	9	0	10	19	0	0	3	3	3	0	122	77	184	118	23	2936.5	1079.83	509	360
K02093	apcB; allophycocyanin beta subunit	13	43	63	0	0	17	0	0	0	9	0	10	19	0	0	3	3	3	0	122	77	184	118	23	2879.5	1048.83	509	360
K02094	apcC; phycobilisome core linker protein	13	43	63	0	0	17	0	0	0	9	0	10	19	0	0	3	3	3	0	122	77	184	118	23	2879.5	1048.83	509	360
K02095	apcD; allophycocyanin-B	13	43	63	0	0	17	0	0	0	9	0	10	19	0	0	3	3	3	0	122	77	184	118	23	2879.5	1048.83	509	360
K02096	apcE; phycobilisome core-membrane linker protein	13	43	63	0	0	17	0	0	0	9	0	10	19	0	0	3	3	3	0	122	77	184	118	23	2879.5	1048.83	509	360
K02097	apcF; phycobilisome core component	13	43	63	0	0	17	0	0	0	9	0	10	19	0	0	3	3	3	0	122	77	184	118	23	2879.5	1048.83	509	360
K02099	araC; AraC family transcriptional regulator, arabinose operon regulatory protein	3811.83	13794.4	17540.1	9215.83	15817.6	14906	28961.8	2054.09	2361.95	10151.9	2091.18	9326.64	6383.99	5998.17	10946.9	13458	10597.2	9444.75	12797.6	7217.72	4630.96	9045.45	8537.12	4593.91	3984.83	2730.21	3778.33	2992.97
K02100	araE; MFS transporter, SP family, arabinose:H+ symporter	882.25	1047.46	1080.78	1403.33	1028.01	1619.69	2374.79	926.6	740.75	1419.64	300	1855.99	1740.4	1430.1	2076.67	2203.04	1005.07	1195.25	1988.11	2167.43	911.71	1272.75	793.93	1050.57	848.83	535.54	1662.11	1523.47
K02101	araL; arabinose operon protein AraL	0	3220	3620	31	0	0	0	0	45	329	93	0	0	580	1190	29	0	0	0	455	249	1537	933	0	295.5	258.5	29	28
K02103	araR; GntR family transcriptional regulator, arabinose operon transcriptional repressor	66.92	6689.59	12306.5	122.75	133.17	167.42	177.05	101.83	248	1236.33	574.17	104	188	2047.5	6857.08	200.17	79.5	53	72.25	1655.42	1529.67	2492.33	4416.67	1.58	758.58	672.83	87	63.5
K02106	atoE; short-chain fatty acids transporter	17965.3	39910.8	38271.1	23247.2	10862.2	35789.1	29134.8	35444.2	30992.1	51115.8	32058.5	35096.1	34605.2	46467.2	58261.9	47525.3	16175.1	39137.6	37415.4	40493.3	31242.2	33179.4	39518.6	17018.3	7853.68	6079.82	7228.44	5709.72
K02107	ATPVG, ahaH, atpH; V/A-type H+/Na+-transporting ATPase subunit G/H	334	108	116	170	131	100	44	10	11	150	20	395	450	122	312	187	66	55	5	146	66	148	74	243	518	419.5	152	192
K02108	ATPF0A, atpB; F-type H+-transporting ATPase subunit a	143420	197399	180023	120599	114468	216479	133643	63101.7	62101.8	133188	61623.4	126866	164818	117916	188697	170270	87273	142813	104289	158532	105642	147500	136034	117363	125047	100554	111779	95142.5
K02109	ATPF0B, atpF; F-type H+-transporting ATPase subunit b	195062	249410	222176	154548	145682	276082	158482	72471.6	73186.1	159066	74986	158356	216264	141684	219231	213496	110531	180610	121370	196602	131806	184895	169556	159555	151550	122136	132300	113496
K02110	ATPF0C, atpE; F-type H+-transporting ATPase subunit c	143848	186503	167575	120186	113969	217038	133557	63037.3	62018.4	132594	61123.4	128514	167523	115787	183052	170860	87712.8	144459	105284	154157	102872	142360	131487	117412	124858	100186	112041	95298.4
K02111	ATPF1A, atpA; F-type H+-transporting ATPase subunit alpha [EC:3.6.3.14]	142625	186425	167398	119666	113476	215094	132970	62420	61432.1	131181	60765.4	126062	163758	114774	180892	169185	86811.8	142282	104050	153707	102603	142078	131318	116701	124227	99961.7	111171	94500.5
K02112	ATPF1B, atpD; F-type H+-transporting ATPase subunit beta [EC:3.6.3.14]	142904	192458	174237	121186	114427	215825	134958	62861	61932.1	135401	61296.4	126456	164100	117015	184976	171617	88159.8	143047	107301	156492	104631	146891	134316	116969	124401	100018	111347	94648.5
K02113	ATPF1D, atpH; F-type H+-transporting ATPase subunit delta	139642	183904	165400	117440	111676	212234	131703	62367.5	61287.1	130850	60601.4	125665	162586	114464	180382	168104	86279.4	141601	103678	151232	101307	140009	129653	114793	119348	96073.1	108392	91952
K02114	ATPF1E, atpC; F-type H+-transporting ATPase subunit epsilon	142851	186617	167592	119818	113564	215598	133077	62527	61614.1	131476	60754.4	126350	164175	115057	181750	169792	87014.8	142745	104189	153743	102770	142214	131340	116874	124525	100206	111833	94926.5
K02115	ATPF1G, atpG; F-type H+-transporting ATPase subunit gamma	142587	186406	167404	119666	113476	215082	132909	62401	61432.1	131154	60748.4	126062	163730	114774	180891	169172	86811.8	142282	104041	153637	102603	142047	131293	116701	124083	99737.7	111190	94474.5
K02116	atpI; ATP synthase protein I	60516.1	88772.6	84045.4	50756.5	51179.6	91614.6	69273.4	36233.5	29937.2	68755.2	32464	63179.3	80456	59695.1	87997.4	88215.3	46106.6	71670.7	53015.8	68110	45822.6	64878.2	61578.5	50368.5	38255.1	29735.6	34730	30398.5
K02117	ATPVA, ntpA, atpA; V/A-type H+/Na+-transporting ATPase subunit A [EC:3.6.3.14 3.6.3.15]	901.25	1228.5	1090.5	895	1008.5	1556.5	579	300.25	361.75	765.25	264.25	683.5	962.25	567	404.5	1416	551.5	1050.75	467.25	1235	640	1094	901.5	810.75	5759.66	4946.92	5628	3552
K02118	ATPVB, ntpB, atpB; V/A-type H+/Na+-transporting ATPase subunit B	901.25	1228.5	1090.5	895	1008.5	1556.5	579	300.25	361.75	765.25	264.25	683.5	962.25	567	404.5	1416	551.5	1050.75	467.25	1235	640	1094	901.5	810.75	5759.66	4946.92	5628	3552
K02119	ATPVC, ntpC, atpC; V/A-type H+/Na+-transporting ATPase subunit C	47	287.5	308.5	340	267.5	377	184	134	132.5	305	83.5	155.5	170.5	235.5	143.5	372.5	75.5	261	67.5	314	131	345	296	72	4248	3611	4603.5	2966
K02120	ATPVD, ntpD, atpD; V/A-type H+/Na+-transporting ATPase subunit D	874.25	1204.5	1090.5	895	1008.5	1556.5	566	281.25	361.75	738.25	247.25	683.5	962.25	567	404.5	1416	551.5	1050.75	467.25	1165	640	1063	863.5	791.75	5647.66	4757.92	5593	3520
K02121	ATPVE, ntpE, atpE; V/A-type H+/Na+-transporting ATPase subunit E	287.25	156.5	130.5	116	196.5	526	175	65.25	72.75	113.25	46.25	115	197.75	121	145.5	234	100.5	310.25	144.75	246	120	194	170.5	183.75	485.66	336.92	235.5	140
K02122	ATPVF, ntpF, atpF; V/A-type H+/Na+-transporting ATPase subunit F	52	261.5	292.5	340	253.5	338.5	186	134	132.5	292	83.5	152	161	235.5	129.5	372.5	75.5	210.5	76	297	118	329	268	72	4273	3597	4603.5	2966
K02123	ATPVI, ntpI, atpI; V/A-type H+/Na+-transporting ATPase subunit I	901.25	1228.5	1090.5	895	1008.5	1556.5	579	300.25	361.75	765.25	264.25	683.5	962.25	567	404.5	1416	551.5	1050.75	467.25	1235	640	1094	901.5	810.75	5676.66	4858.92	5603	3552
K02124	ATPVK, ntpK, atpK; V/A-type H+/Na+-transporting ATPase subunit K	901.25	1228.5	1090.5	895	1008.5	1556.5	579	300.25	361.75	765.25	264.25	697.5	993.25	567	404.5	1416	551.5	1050.75	467.25	1235	640	1094	901.5	810.75	5676.66	4873.92	5603	3552
K02137	ATPeF0O, ATP5O, ATP5; F-type H+-transporting ATPase subunit O	0	60	137	54	53	86	0	169	146	171	216	429	355	216	756	340	100	207	0	247	141	89	75	52	501	450	339	401
K02160	accB, bccP; acetyl-CoA carboxylase biotin carboxyl carrier protein	144628	231882	222074	120251	115236	220141	143180	64303	64234.5	139721	63918.9	126542	170385	126650	199384	175083	92904.8	149485	115501	165977	115399	162383	151296	117732	107888	87463.9	96142.9	82043.7
K02164	norE; nitric oxide reductase NorE protein	4953.4	3363.9	2754.7	2721.2	3157.95	6744.5	3630.05	1154.8	760.6	2415.6	944.3	2132.7	4081.4	1790.35	2152.75	2636.45	1731.85	3570.15	2743.77	3099	2439.9	3457.9	2114.5	3167.8	1441.22	1058.9	1395.73	1140.86
K02167	betI; TetR/AcrR family transcriptional regulator, transcriptional repressor of bet genes	26141.3	28133.7	26302.7	25094.7	14311.4	39905.9	29783	35483.3	28223.7	45971.6	23617.7	37025.1	36279.5	39727.6	43714.5	47644.2	16539.7	35617.7	31880.6	38831.6	29023.2	29939.8	27938.2	22691.6	3269.56	2773.78	4336.84	3703
K02168	betT, betS; choline/glycine/proline betaine transport protein	24478.6	46608.4	47212.8	48126.9	34551.1	73224.3	82146.1	66668.2	50091	86405.3	38902.6	49756.1	38099.9	64104.6	78420.1	74627.9	32501.5	60774	80606.9	67603.8	48052.9	55581.1	44200	29374.2	6606.39	3900.8	7694.92	6567.04
K02169	bioC; malonyl-CoA O-methyltransferase [EC:2.1.1.197]	41091.5	52603	47693.7	48081.3	41855.2	81358.5	76074.3	44574.6	38604.7	75988.3	37919.7	57474.7	65510.1	60882.4	82194.2	79400	40080.5	68873	68723.4	59443.8	41474.6	50855.1	51431.6	36112.3	17508.4	13301.8	17500.6	15582.7
K02170	bioH; pimeloyl-[acyl-carrier protein] methyl ester esterase [EC:3.1.1.85]	27819.7	38093.8	35616.2	39027.8	32161.4	57780.7	64452.3	41400.7	33909.6	63962.7	34589.8	44811.3	49368.6	52402.6	64986.1	65997.9	32743.7	53960	59848.6	47580.3	32555.2	37151.1	40565.1	25105.2	3798.33	2771.03	4628.91	4937.7
K02171	blaI; BlaI family transcriptional regulator, penicillinase repressor	244	4059.2	4736	308	215	475.8	335.6	22	138	630	242	56.5	126.5	934	2806.9	150.5	10	52.7	40.2	916.5	710.5	2682	1632.76	183.5	584.72	561	1288.75	773.86
K02172	blaR1; bla regulator protein blaR1	0.92	3632.99	4005.75	32.75	3.17	60.02	138	37.83	113	575.33	184.17	0	0	727	1970.88	62.17	1.5	16.4	35.9	691.42	643.67	2279.08	1337.3	1.58	289.46	239.5	63.5	125.58
K02173	yggC; putative kinase	62.5	122.71	144.28	129.58	46.51	144.94	385.04	122.85	166	142.14	87	183.74	63.4	137.43	262.42	130.79	64.86	130.75	459.86	234.43	238.71	152	258.43	140.57	1	5.71	77.86	73.22
K02182	caiC; carnitine-CoA ligase [EC:6.2.1.48]	10321.2	39240.4	42578.1	7927.41	6868.84	13152.6	8060.71	24034.2	13046.5	13092.1	16705.2	12435.1	15312.2	20076.8	33839.9	18673.3	8887.19	12334.1	7272.53	29076.8	17471.9	22225.2	24346.6	7427.4	13590	10961.1	12723.9	12311.1
K02183	CALM; calmodulin	19	0	0	0	0	13	0	17	0	0	0	132	42	15	36	0	0	16	0	122	0	0	10	72	244.5	165	82	93
K02184	FMN2; formin 2	0	60	137	54	53	86	0	169	146	171	216	429	355	216	801	467	165	260	12	247	141	89	75	52	643	610	481	485
K02188	cbiD; cobalt-precorrin-5B (C1)-methyltransferase [EC:2.1.1.195]	10948.9	28729.6	29240.3	9322.39	7953.67	15449.8	15470.2	22903.6	12767.1	17100.7	17235.6	11988.7	14830.4	18867.4	25750.6	18672.4	9548.02	12765.9	17984	23632	14484.3	19422.4	21195.5	11182	18696.4	13855.1	14667.7	11534
K02189	cbiG; cobalt-precorrin 5A hydrolase [EC:3.7.1.12]	24690.4	35327.2	34680.7	18751	13932.5	30716.7	20307.9	26845.5	18038.6	32777.8	19051.9	29977.1	30280	32797.2	41714.6	37466.5	12852.6	25873.8	20363.5	30448.8	21460.5	26577.3	27164.2	18747.4	17071.3	13835.7	15742.7	13201.3
K02190	cbiK; sirohydrochlorin cobaltochelatase [EC:4.99.1.3]	77.5	43.73	29	313	243.37	290.58	1088.09	18	121	402	19	252.74	94.12	57.17	25.33	381.5	179	231.35	706.83	64	187	332.33	150.37	165	161.5	57	99	125.5
K02191	cbiT; cobalt-precorrin-6B (C15)-methyltransferase [EC:2.1.1.196]	135.5	342.73	379.25	653	491.37	607.66	1169.09	119	230	638	79	374.24	196.12	215.17	109.58	697.5	243	350.35	739.83	433	382	814.33	527.37	262.5	6885.25	4468.83	5151.25	3369.5
K02192	bfd; bacterioferritin-associated ferredoxin	42010.5	50699.7	44499	48852	39849.1	75556.9	70298.3	44496.4	38379	72432.6	38234	57328.3	70270.3	59802.5	80119.1	83814.6	41668.2	68970.8	65686.9	58463.9	39466.4	45381.3	48452.6	37374	17586.8	13176.2	15868.1	14548.3
K02193	ccmA; heme exporter protein A [EC:3.6.3.41]	99230.5	119325	104899	85460	74148.2	140199	98262.3	54110.2	49436.2	101768	52016.9	89485.8	116405	87688.8	120540	123407	62728.1	105016	82207.7	108298	72219.7	95599	91849.4	83366.6	53362.7	44521.1	43899.1	40425.5
K02194	ccmB; heme exporter protein B	90795.2	108857	96346.6	81742.5	73757.9	144567	100943	53699.7	49377.5	101289	50982.2	90334.5	119904	86494.8	127706	125563	64937.6	106565	85824.7	103398	69010.6	90591	85933.4	75082.1	63834.4	50926.4	57302.6	51162.7
K02195	ccmC; heme exporter protein C	107532	126335	111708	93032.5	84906.6	164002	110290	55769.1	52191.5	108086	53471.7	98508.1	132046	92359.1	134208	136182	70218.6	116541	90892.7	115123	77084.6	103897	97042.4	88833.1	70683.9	56798.6	61830.8	55238.1
K02196	ccmD; heme exporter protein D	40443.1	49012.6	39644.1	42427.6	38461.6	64532.4	66053.3	39131.1	30508.5	63703.6	39100.9	50500.5	62299.8	54745.7	63950.8	74364.3	37736.9	58967.9	59621.4	47014.4	32276.9	40094.3	48227.2	34316.1	12303.1	9869.38	12398.6	10917.4
K02197	ccmE; cytochrome c-type biogenesis protein CcmE	105462	124480	110128	90792.5	83361.6	161156	109272	55680.1	52058.5	107723	53303.2	97807.1	130881	91941.1	133158	134738	69665.6	115462	90348.4	112529	75900.6	102072	95504.4	87095.1	67279.9	54011.6	59235.8	52727.1
K02198	ccmF; cytochrome c-type biogenesis protein CcmF	107851	126432	111936	93284	85156.1	164573	110541	55764.1	52188.5	108101	53577.2	98382.1	131928	92367.1	134223	136380	70327.1	116640	90921.9	115283	77218.6	104022	97143.6	89005.1	70724.9	56831.6	62124.8	55487.6
K02199	ccmG, dsbE; cytochrome c biogenesis protein CcmG, thiol:disulfide interchange protein DsbE	71165.1	82864.4	70894.4	67306.6	57837.1	112363	85685	51177.9	45087.5	91104.3	48468.9	77487.6	98009.4	76954.6	104798	107531	54130.2	89572	74961.7	84650.6	57448.9	70943.5	71106	61525.8	40866.5	33823.6	37222.2	33539.2
K02200	ccmH; cytochrome c-type biogenesis protein CcmH	126354	157173	137757	117596	91752.9	192767	138455	97883.1	85298.2	168143	91871.4	136028	174171	144327	191663	191758	91981.6	160955	136533	153244	105959	129435	132416	108700	55676.9	46111.8	54390.5	48742.8
K02201	E2.7.7.3B; pantetheine-phosphate adenylyltransferase [EC:2.7.7.3]	79	256	272	340	248	306	151	101	109	227	60	109	123	158	94	313	61	126	47	247	118	298	259	72	3918.5	3381	4540.5	2892
K02203	thrH; phosphoserine / homoserine phosphotransferase [EC:3.1.3.3 2.7.1.39]	1487.81	3102.73	1944.63	2349	2353.03	3263.34	8696.97	18916.6	7742.94	2847.51	11155.5	2541.7	1827.73	7443.85	3680.59	3942.56	2580.53	3389.07	10971.3	8292.68	3159.39	2633.57	6848.5	1263.8	2362.17	1968.4	2206.9	1733.13
K02204	thrB2; homoserine kinase type II [EC:2.7.1.39]	48362.7	43679.3	36084.6	32485.4	27130.9	60761.1	31791.4	30759.1	23684.3	46501.9	26039.4	47202.1	69605.3	42145.9	52582.2	63003.3	29962.6	53580.6	36383.8	42562.4	29187.2	35507.2	35819.2	37973.7	21853.6	17701.7	19561.8	16915
K02205	rocE, rocC; arginine/ornithine permease	44.16	3857.23	3862	169	79.13	37.44	449.15	18341.8	7079.34	1324.66	10812.1	223.5	126.33	5902	2582.14	168.16	136.6	34.57	341.57	7139.68	2246.99	2687.17	6699	35.5	361.66	373.99	126.6	263.63
K02217	ftnA, ftn; ferritin [EC:1.16.3.2]	13981.6	29377.9	21211.1	20069.5	32051.4	46686.3	43465.2	3489.1	5088	16482.1	3389.83	18034.3	23809.5	13084.3	22810.8	31821.6	22227.2	24540.3	23129.4	13548.7	9090.93	17680.1	13406.6	11416.2	25113.7	18251.2	24213.8	19774.1
K02221	yggT; YggT family protein	78846.3	112586	105111	62760.9	60431	109284	74698.8	39314.6	33349.3	74245.9	35548.5	75891.5	90615	68229.6	114456	95309.6	47511.6	77065.3	51823.7	91156.8	58374.4	80771.2	76451.7	64889.5	76331	60666.2	63100.4	56341.4
K02224	cobB-cbiA; cobyrinic acid a,c-diamide synthase [EC:6.3.5.9 6.3.5.11]	46583.6	66575.9	66414.2	33787.3	26730.2	57056.2	31561.2	33181.5	25088.5	50823	27937	50111.2	65798.7	49834.2	78514.1	64937.7	27425.8	48713.9	34103.2	55061.8	35739.3	47387.1	47729.1	36520.5	52389.2	40988.2	42236.4	36678.9
K02225	cobC1, cobC; cobalamin biosynthetic protein CobC	30076.2	29249.2	22968.6	21064.8	16144.6	36910.2	22472	27416.9	18910.4	36042.3	21959.2	32475.5	37564.9	32633.3	34810.7	42957.9	16671.9	32789.5	24707.4	28529	19813.7	24794.9	25504.1	23620.5	12035.8	9664.98	12756.3	11150.4
K02226	cobC, phpB; alpha-ribazole phosphatase [EC:3.1.3.73]	40626.3	75748.8	78514.9	42937.6	26821.8	67407.3	48898.2	44543.9	38622.9	69646.6	30672.8	53945.2	66480.4	65239.1	98289.8	76604.8	30404.5	60043.5	57167.4	66229.9	46806.1	55586.4	49876.2	34870.9	29048.7	22672.4	23739.1	20579.6
K02227	cbiB, cobD; adenosylcobinamide-phosphate synthase [EC:6.3.1.10]	60620.8	79477	77302.3	47580.9	47247.1	83839.8	62921.4	35627.6	29650.5	65701	31143.1	65925.2	81439.8	57608.2	92686.4	87457.7	43133.7	68435.9	50653.5	61983.3	41994.4	58240.4	55466.5	48227.9	55760.5	43290.7	46523.8	39995.3
K02228	cobF; precorrin-6A synthase [EC:2.1.1.152]	18537.8	15202.5	11077.8	14845.4	10081	21997	15572.5	25354.4	15833.4	28395.4	17463.5	27259.1	26096.1	27493.1	30956.8	32366.3	10680.9	22572	18074.1	20778.7	12918.6	15352	16797	13004.2	11273.4	8757.62	11184.5	9973.2
K02229	cobG; precorrin-3B synthase [EC:1.14.13.83]	24696	24269.4	19640.3	19521.6	13957.2	30600.3	20137.8	25564.6	17085.1	33182.9	18257.7	30858.8	30159.8	30351.6	35973	38572.9	13666.8	25851.2	22425.2	25329.7	17449.6	22183.4	21596.2	19145.2	15957.6	12425.8	15524.3	13670.4
K02230	cobN; cobaltochelatase CobN [EC:6.6.1.2]	37305	35604.8	28207.8	29223.2	21683.3	47638	31457.8	30061.2	21139.1	51023.3	24524.5	42740.8	49323.9	40011.6	50839.1	59040.5	24417.4	43285.6	39076.6	36212.8	23706.6	35495.2	30617	30289.8	30459.8	22728.9	26529.1	23061.5
K02231	cobP, cobU; adenosylcobinamide kinase / adenosylcobinamide-phosphate guanylyltransferase [EC:2.7.1.156 2.7.7.62]	54987.4	74951.2	71832.7	39885.6	31748.9	68873.6	36973.3	34614.7	27387.5	55642.6	29661.7	56781.7	74601.6	53987.7	84262.1	74140.1	31849.8	57089.5	38806.3	59627	39830.1	52317.8	52256.2	43097.8	49123.4	37786.1	40295.8	34826.3
K02232	cobQ, cbiP; adenosylcobyric acid synthase [EC:6.3.5.10]	52103.3	79825.7	78161.7	37009.6	29459.9	62425.9	34830.3	34931.5	27022.5	55879.5	29602.3	54712.3	71099.3	54893.4	86710.4	68782.6	29492.2	53185.1	36485.9	60350.1	40361.3	54611.8	53568	41058.7	48520.9	37985.3	39877.9	34467.6
K02233	E2.7.8.26, cobS, cobV; adenosylcobinamide-GDP ribazoletransferase [EC:2.7.8.26]	56598.8	78683.6	75948	40660.1	32785	70364.1	38183.6	35190.3	28581.5	57533.6	29868.3	58331.3	75756.6	55211.8	87947.4	74611.1	32017.8	57701.1	39845.3	63095	42307.1	55922.8	54355.4	44338.3	56644.4	44478.2	47173.8	39922.3
K02234	cobW; cobalamin biosynthesis protein CobW	32388.6	31127.4	24126	22885.8	17365.7	37853.5	23595.7	27987.1	18717.2	39842.9	22622.8	34444.5	41784.3	33954.4	37007.9	47701.2	19026.3	34008.6	26804	30252.8	20292.3	28205.7	26881	25579.3	15924.3	11631.6	14271.6	12088.8
K02236	comC; leader peptidase (prepilin peptidase) / N-methyltransferase [EC:3.4.23.43 2.1.1.-]	315.5	29088.7	37082.5	600	654	709.97	1270.13	1467	1971.5	5314	2029.5	242	200.5	7572.75	19194.9	355	183	116.2	295.95	11688	9264	13756.8	14722.2	235	2272.04	2113.55	683	757.1
K02237	comEA; competence protein ComEA	58770.4	89234.6	92647.7	57911.8	51308.9	94083.3	76704.4	47719.2	41786.6	83003.4	40912.8	70344.2	78404.6	70609.8	115713	90883.2	45358.8	76628.5	66829.4	88289.5	55962.3	72874.9	72829.2	48419.3	58642.2	48094.6	49579.4	43141.3
K02238	comEC; competence protein ComEC	131036	170482	153074	113056	104252	198685	125585	61082.9	58869.4	124663	59103.4	119734	157469	109692	172309	163794	83344.9	137193	102101	143289	93691.4	129928	121697	106807	113686	90975.1	98716.9	84885.6
K02239	comER; competence protein ComER	326.42	26686.3	34675.4	479.75	657.17	651.22	1018.15	1470.83	1970.5	5101.83	1943.67	264	247.5	7381.75	19043	372.17	184.5	116.2	244.45	11183.9	9045.67	12348.3	13730.7	236.58	1946.34	1851.17	700.73	755.03
K02240	comFA; competence protein ComFA	315.5	29102.7	37157.2	600	595	667.97	1187.88	1467	1971.5	5323	2029.5	226	200.5	7592.75	19315.9	355	113	71.2	253.2	11686	9244	13772.5	14728.9	235	2444.55	2255.05	720.5	801.48
K02241	comFB; competence protein ComFB	0	4573.4	5242	135	0	7	201.78	34	97	622.5	246	27	0	909.5	2497.25	86.5	5	21.6	59	975.5	723	2718.5	1881.08	3	328.76	323.75	80.5	99.88
K02242	comFC; competence protein ComFC	320.5	29063.7	37056.5	600	595	653.72	1213.88	1467	1971.5	5322	2029.5	233.5	208	7546.75	19154.2	327	113	99.7	244.7	11667	9234	13755.5	14721.5	237.5	2045.29	1863.55	669.75	756.1
K02243	comGA; competence protein ComGA	315.5	29063.7	37041.2	600	595	667.97	1187.88	1467	1971.5	5314	2029.5	226	200.5	7546.75	19151.9	313	113	71.2	231.2	11667	9234	13755.5	14721.5	235	2013.04	1828.55	678	770.6
K02244	comGB; competence protein ComGB	315.5	29063.7	37041.2	600	595	638.97	1187.88	1467	1971.5	5314	2029.5	226	200.5	7546.75	19151.9	313	113	71.2	231.2	11667	9234	13755.5	14721.5	235	1887.04	1719.55	667	753.6
K02245	comGC; competence protein ComGC	315.5	29063.7	37041.2	600	595	667.97	1187.88	1467	1971.5	5314	2029.5	226	200.5	7546.75	19151.9	313	113	71.2	231.2	11667	9234	13755.5	14721.5	235	2137.04	1935.55	678	770.6
K02246	comGD; competence protein ComGD	315.5	28956.7	36806.2	496	595	631.8	986.1	1455	1956.5	5288	1977.5	226	200.5	7546.75	19032.9	296	113	71.2	185.2	11538	9146	13613.5	14377.5	235	1925.04	1783.55	659	726.1
K02247	comGE; competence protein ComGE	0	10.2	9.75	0	0	2.8	51.1	0	0	0	0	0	0	4.75	10.4	0	0	3.2	12.2	0	0	0	0	0	67.23	84.83	11	18.6
K02248	comGF; competence protein ComGF	289.5	20959.7	25323.2	396	524	490.97	964.1	1404	1844.5	4229	1498.5	226	200.5	5785.75	15349.9	225	105	63.2	176.2	10367	8364	10756.5	10366.5	235	1851.84	1672.55	620	687.1
K02249	comGG; competence protein ComGG	184	11014.2	11161.8	141	215	184.8	588.1	717	879	1756	586	148	107	2653.75	4897.4	77	56	3.2	117.2	5398	4171	5051	4577	160	401.23	343.83	274	278.6
K02250	comK; competence protein ComK	739	57318.4	70731.5	1258	1313	1209.77	2494.76	3242	4186	10169.5	3871	536	464	14805	37245.8	630	274	134.4	486.4	24859.5	19214	27537.5	28034.5	559	3359.87	3117.38	1382	1468.7
K02251	comQ; competence protein ComQ	0	1090	1113	0	0	0	52	22	37	183	101	0	0	320	1075	11	0	0	17	284	352	664	485.38	0	109.51	109.5	32.5	0.88
K02253	comX; competence protein ComX	0	132	0	0	0	0	104	0	0	0	0	0	0	0	0	0	0	0	34	152	0	0	64	0	26	56	0	0
K02254	comZ; competence protein ComZ	91.5	14235.7	18769.2	103	157	208.8	472.1	796	1208.5	3021	1154.5	64	75.5	4099.75	9049.9	73	57	11.2	84.2	5732	5215	6227.5	8032.5	71	454.83	399.83	135	178.1
K02255	ftnB; ferritin-like protein 2	168.25	180.46	186.78	852.33	618.51	525.69	1730.79	143.6	315.75	637.14	98	497.49	139.9	209.1	312.17	1044.04	460.57	363.25	1333.11	306.43	468.71	536.75	411.93	353.57	0	5.71	141.11	175.47
K02257	COX10, ctaB, cyoE; heme o synthase [EC:2.5.1.141]	0	0	0	0	0	0	0	0	0	0	0	0	0	0	0	0	0	0	0	0	0	0	0	0	0	0	23.25	9.5
K02258	COX11, ctaG; cytochrome c oxidase assembly protein subunit 11	52665.6	62006.8	55588.9	44675.1	32586.6	74261.5	48158.7	44667.2	35824.6	55285.2	42010.5	46917.5	74959	54050.9	74911.2	66411	35000.3	58171.7	53978.8	64545.7	43712.3	47671	55674.1	45599	19070.9	15456.4	19410	17465.6
K02259	COX15, ctaA; cytochrome c oxidase assembly protein subunit 15	115011	152139	146094	90855.6	81152.6	170603	92878.8	56076.9	51944.8	93761.4	54389.2	91405.9	133430	87368.9	149497	120215	62363.4	107219	79731.8	130768	87419.6	116650	113888	94851.5	111216	89357.1	103700	86342.5
K02274	coxA, ctaD; cytochrome c oxidase subunit I [EC:1.9.3.1]	156329	212265	207284	116634	104899	214718	111524	65352.9	64018.1	120462	65394.5	122703	174464	114363	204722	155983	80457	135464	93071.7	175563	117407	157313	150757	125170	161207	129853	137839	118786
K02275	coxB, ctaC; cytochrome c oxidase subunit II [EC:1.9.3.1]	178335	247673	236120	129513	117860	241958	121015	71877.5	72203.4	143597	72180.6	144661	203443	135389	227449	183987	94736	161423	103522	194567	133229	179076	170018	142903	162841	131657	142786	121608
K02276	coxC, ctaE; cytochrome c oxidase subunit III [EC:1.9.3.1]	176764	208898	193913	133299	125933	253851	130455	65936.4	65488.8	124475	65931.6	130679	195047	113361	193303	172269	91492.6	152121	104608	176022	118893	163314	151098	140201	149006	119019	132218	113205
K02277	coxD, ctaF; cytochrome c oxidase subunit IV [EC:1.9.3.1]	42968.9	69600.6	71800.2	28408.1	28333.3	49458	22727.7	6128.51	8695.51	21401.7	7352.66	22650	32403.9	21667.9	37231.5	28890.1	15130.9	26804.2	12662.8	41887.6	28566.8	46534.9	40948.3	33052.1	34964.6	30729.7	26003.4	22142.8
K02278	cpaA, tadV; prepilin peptidase CpaA [EC:3.4.23.43]	59029	77294.5	70994.7	47355	35180	80789.1	52041.3	41347.5	36998.4	65350.8	31449.4	55214.6	67969	60283.3	76537.3	72603.8	30371.2	59177.1	51649.2	67983.2	51698.5	60454.6	53794.7	48928.6	24904.3	20749.1	26076.6	21959.3
K02279	cpaB, rcpC; pilus assembly protein CpaB	68550.2	73192.7	63061.3	55165.9	40958.7	93489.2	58050	44342.8	40657.9	71229.3	34754.3	65199.8	81597.6	62880.7	83222.1	85012	35745.2	68550.3	56465.8	75428.1	54673.8	63656.2	55979.7	56310.6	46315.5	37770.2	42188.6	36567.3
K02280	cpaC, rcpA; pilus assembly protein CpaC	73727.4	77732.6	64416.6	58149.1	41278.7	98673.3	59057.3	45994.6	44481.5	85269.9	36908.9	79638.7	93612.1	76293.1	88180.2	101696	39424.7	80846.1	60467.9	71247.3	56128.8	64497.7	57175.6	59551	27506.1	22843.1	29897.7	24809.3
K02281	cpaD; pilus assembly protein CpaD	20186.9	19691	16141.8	13192.6	12500	25422	15525	2897	3746.2	8312.25	4487	11718.1	17607.5	8819.75	12049.8	13715.8	7593.08	11915.5	11662.1	13915.8	11157.8	13535.2	12887.6	16975.5	7020.56	5797.26	8064.6	7712.5
K02282	cpaE, tadZ; pilus assembly protein CpaE	70173.5	85750.1	76438.5	55472.9	41164.2	92317.1	56530.3	44154.6	39501.8	70393	34362.9	62926.4	79215.3	64787.9	86905.8	79553.5	32548.3	62744.9	52001.8	80833.5	56714.3	68743.6	60565	57402	52761.6	42512.2	44924.9	39697.7
K02283	cpaF, tadA; pilus assembly protein CpaF	88358.1	106149	98610.2	71415.1	52783.8	115473	68046.5	50679.3	48244.5	86579.6	40287.7	85550.1	97389.4	78227.6	130920	103916	42130.1	81930.2	62772.6	111163	73887.4	87917.9	78889.3	72014.3	91805.2	75077.3	84232.9	72353.8
K02284	cpcA; phycocyanin alpha chain	13	43	63	0	0	17	0	0	0	9	0	10	19	0	0	3	3	3	0	122	77	184	118	23	2879.5	1048.83	509	360
K02285	cpcB; phycocyanin beta chain	13	43	63	0	0	17	0	0	0	9	0	10	19	0	0	3	3	3	0	122	77	184	118	23	2879.5	1048.83	509	360
K02286	cpcC; phycocyanin-associated rod linker protein	0	0	0	0	0	0	0	0	0	0	0	0	0	0	0	0	0	0	0	0	0	0	0	0	859.5	158.16	0	0
K02287	cpcD; phycocyanin-associated, rod	0	0	0	0	0	0	0	0	0	0	0	0	0	0	0	0	0	0	0	0	0	0	0	0	446.5	98.83	0	0
K02288	cpcE; phycocyanobilin lyase subunit alpha [EC:4.4.1.32]	13	43	63	0	0	17	0	0	0	9	0	10	19	0	0	3	3	3	0	122	77	184	118	23	2879.5	1048.83	509	360
K02289	cpcF; phycocyanobilin lyase subunit beta [EC:4.4.1.32]	13	43	63	0	0	17	0	0	0	9	0	10	19	0	0	3	3	3	0	122	77	184	118	23	2879.5	1048.83	509	360
K02290	cpcG; phycobilisome rod-core linker protein	26	86	126	0	0	34	0	0	0	18	0	20	38	0	0	6	6	6	0	244	154	368	236	46	5403	2069.33	1018	720
K02291	crtB; 15-cis-phytoene synthase [EC:2.5.1.32]	90706.9	87545.9	72972.4	60630.2	51240.3	107497	43451	20874.9	25973.1	67161.7	26252.5	77481.5	109013	59290	89621.9	97946.8	46371.1	81796.6	39114.3	71405.5	47080.6	66340.7	59174.7	72604	76602.4	62214.1	63587.5	54827.7
K02292	crtO; beta-carotene ketolase (CrtO type)	0	0	0	0	0	0	0	0	0	0	0	0	0	0	0	0	0	0	0	0	0	0	0	0	378	50.33	0	0
K02293	PDS, crtP; 15-cis-phytoene desaturase [EC:1.3.5.5]	13	43	63	0	0	17	0	0	0	9	0	10	19	0	0	3	3	3	0	122	77	184	118	23	2968.5	1136.83	509	360
K02294	crtR; beta-carotene hydroxylase [EC:1.14.13.-]	141.25	263.12	307.25	114	100	307.5	100.88	89	136	231	91	141.75	310.75	88	44.25	200.75	104	203.25	90.75	413	258	365.38	311.38	150.5	3062.25	1182.16	737.12	595.88
K02297	cyoA; cytochrome o ubiquinol oxidase subunit II [EC:1.10.3.10]	40369.1	63502.6	54390.6	53236.8	40210.6	82376.8	81101.4	46914.8	42672.8	82267.1	41017.8	57459.1	56350.7	69000.5	87051.1	85973.6	37648.7	67115.5	75615.8	60363.2	47326.3	53816.7	54875.9	39113.2	10825.7	8283.32	11798.4	10468.8
K02298	cyoB; cytochrome o ubiquinol oxidase subunit I [EC:1.10.3.10]	47095.8	69516.1	57760.4	57584.1	41804.7	91608	81871.5	50157.3	47910.7	95459.5	43631.4	73474.6	70303.6	81462	100602	102912	40660.9	81303.7	76371.5	65170.3	51877.9	56666.2	58473.9	43684.4	11053.2	8416.57	12330.4	10807.8
K02299	cyoC; cytochrome o ubiquinol oxidase subunit III	46371.2	67711.1	57815.6	55545.2	42515.6	87354.4	81698.3	47619.3	43443.3	80859.6	41573.8	61680.2	62407.5	70380	90578.1	87713.7	37989.2	69656.8	73947.3	64296.4	49509.3	55477.2	57554.9	43517.7	16655.1	13054	16943.6	14753.7
K02300	cyoD; cytochrome o ubiquinol oxidase subunit IV	40331.2	63241.2	54355.4	52047.2	39574.6	82016.7	79659.9	46847.8	42562.8	78767.1	40851.8	57254.8	56243	68229.2	86683	83726.9	36434.2	66428	72454	60282.9	47206.8	51817.2	54630.4	39008.2	11457.6	8798.48	12035.6	10720.3
K02302	cysG; uroporphyrin-III C-methyltransferase / precorrin-2 dehydrogenase / sirohydrochlorin ferrochelatase [EC:2.1.1.107 1.3.1.76 4.99.1.4]	69023	71813.9	56584.2	62669.9	70797.9	114292	97123.4	37714.3	32056.7	78829.8	33023.9	74668.8	87434.6	60042.9	80600.7	100249	57627.3	81612.9	65081.5	67049	44649.7	62978.1	53679.4	58112	51898.4	41205.3	51071.9	43999.8
K02303	cobA; uroporphyrin-III C-methyltransferase [EC:2.1.1.107]	62073	85459.6	86229.6	46013.6	46071.3	104469	50904.1	37846.9	32045.1	64061.5	31074.7	68310.6	94730.6	60102.1	103536	87283	39706.9	73962.2	42837.3	69477.3	47696.4	64550.9	59720.9	46992.8	66109	49088.6	69136.6	57530.9
K02304	MET8; precorrin-2 dehydrogenase / sirohydrochlorin ferrochelatase [EC:1.3.1.76 4.99.1.4]	14094.3	47054	53030.1	11090.4	12858.7	25147.1	13889.3	4852.09	6283.43	16634.3	5578.24	14426.7	21839.3	16600	41347.9	18885.8	9948.21	16033.3	10818.9	28542.2	19728.7	29964.7	27507.7	11076	30012.9	24548.8	28627.1	23431.3
K02305	norC; nitric oxide reductase subunit C	5428.4	3765.9	2979.7	2836.2	3342.95	7628.5	4568.05	1213.8	831.6	2840.6	988.3	2875.7	4826.4	2240.35	3494.75	3452.45	2236.85	5455.4	4563.77	3153	2508.9	3541.9	2227.88	3395.8	1158.39	824.57	815.23	667.24
K02313	dnaA; chromosomal replication initiator protein	156104	198860	177901	128157	123264	229421	140038	63365.8	62966.8	138717	61998.9	131466	171950	119140	183509	177094	91420.8	147560	108935	161313	108364	154397	138890	126392	131762	106675	119664	100092
K02314	dnaB; replicative DNA helicase [EC:3.6.4.12]	151421	205865	187507	126559	118999	221879	140352	64531.5	65345.7	141765	63293.5	136240	170406	126161	198161	176904	90514.7	146568	111786	162578	111107	154366	142139	124698	126644	101648	112138	95728.4
K02315	dnaC; DNA replication protein DnaC	29043.2	35949.7	31803	28292.6	33864.5	45020.7	42013.8	22945.9	12694	19029	15546	19276.8	19649.4	17811.9	19245.4	27706.7	17490.4	21064.5	18263.3	32469.3	18065.7	29118.3	27255.6	24931.7	29264.6	25230.3	16761.4	16124.3
K02316	dnaG; DNA primase [EC:2.7.7.-]	145380	187728	168357	120596	114547	216314	133423	62790.5	61812.6	131834	60985.9	127109	165722	115346	181810	169576	86970.9	142935	104287	154892	103785	143425	132048	118149	124579	100077	111634	94802.6
K02317	dnaT; DNA replication protein DnaT	526.25	1060.46	793.28	1551.33	945.51	919.69	2160.79	928.6	660.25	1193.14	194	1540.49	489.9	1468.1	1293.42	2040.04	840.57	713.25	1838.11	2104.43	905.71	1073.75	676.43	993.57	26	5.71	141.11	175.47
K02319	pol; DNA polymerase, archaea type [EC:2.7.7.7]	113	256	292	340	248	306	151	101	109	243	60	109	137	174	106	325	61	126	47	311	118	342	277	72	3918.5	3381	4540.5	2920
K02322	polC; DNA polymerase II large subunit [EC:2.7.7.7]	79	256	282	340	248	306	151	101	109	235	60	109	123	166	82	319	61	126	47	279	118	320	268	72	3918.5	3381	4540.5	2906
K02323	polB; DNA polymerase II small subunit [EC:2.7.7.7]	79	256	282	340	248	306	151	101	109	235	60	109	123	166	82	319	61	126	47	279	118	320	268	72	3918.5	3381	4540.5	2906
K02334	dpo; DNA polymerase bacteriophage-type [EC:2.7.7.7]	152317	165326	141038	113070	93017.2	196839	92294.2	41554.6	48921.4	115444	50149.6	119667	165804	100572	152208	158394	73020.3	131640	76548.6	134843	90906.2	127038	116008	125587	116571	96350.9	99953.8	85179.7
K02335	polA; DNA polymerase I [EC:2.7.7.7]	148930	193418	173271	126810	117663	223673	137197	65848.7	65473.2	141242	63774.6	137915	172588	121530	200919	180894	91252.2	150439	110092	165929	108519	150155	137762	123142	147259	118437	132339	112356
K02336	polB; DNA polymerase II [EC:2.7.7.7]	9445.06	9389.89	5855.25	16679	19286.9	24418.4	39710.3	23573.4	14614.1	30985.8	15124	25734.2	17914.8	24222.4	21200	36355.9	17208.8	26064.1	30053.5	14865.3	8855.8	13126.1	12565.4	8284.72	5792.87	4545.84	6352.01	4520.77
K02337	dnaE; DNA polymerase III subunit alpha [EC:2.7.7.7]	155363	206328	180344	130618	128600	244249	147178	64719.8	65097.6	141976	63226	138129	183776	122929	197239	187622	98270.1	157678	116807	165095	111287	156388	140399	127094	140727	111358	130350	110099
K02338	dnaN; DNA polymerase III subunit beta [EC:2.7.7.7]	143158	196139	177799	119779	113434	214921	133174	63427.6	62819.1	133805	61571.2	127987	165089	118069	187906	169367	86770.3	142414	104107	159204	107442	146606	136094	117879	125467	100809	111488	94905.2
K02339	holC; DNA polymerase III subunit chi [EC:2.7.7.7]	68162.6	78825.2	67742.4	64891	55781.3	110376	86004.2	50402.3	44601.7	89755.1	47426.8	74966.4	95972.3	74950	99454.9	104065	53072.7	87928.5	75669.2	78453.5	54739.8	67185.1	68182.2	59393.7	25987.1	20780	26471.2	23833.6
K02340	holA; DNA polymerase III subunit delta [EC:2.7.7.7]	141985	185655	166756	119135	112716	213810	132381	62308.5	61300.6	130575	60540.9	125552	162799	114294	180274	168005	86114.9	141438	103541	153057	102235	141435	130657	116296	122262	98166.9	109685	93139.6
K02341	holB; DNA polymerase III subunit delta' [EC:2.7.7.7]	142857	187036	167517	120192	114214	215172	132844	62575.5	61659.6	132332	60850.9	127108	164861	115687	180749	169874	87661.9	142556	104178	153827	102664	142683	131456	117065	122962	98894.2	110204	93618
K02342	dnaQ; DNA polymerase III subunit epsilon [EC:2.7.7.7]	164480	230201	206395	156187	149922	304881	214911	120895	103519	202181	99551.6	192363	243545	179183	279357	275175	135557	227103	185976	204815	139103	174429	168248	134481	152499	117043	160893	135680
K02343	dnaX; DNA polymerase III subunit gamma/tau [EC:2.7.7.7]	142712	186485	167373	121290	114461	215937	134766	62730.8	61655.6	134480	61071.9	127150	164674	115576	181924	172257	88473.1	143631	107824	154037	102747	143921	131410	116942	126415	101348	111661	95150.5
K02344	holD; DNA polymerase III subunit psi [EC:2.7.7.7]	1542.65	1911.66	1473.68	7905.33	14545.1	11656.7	27391.1	1197.6	1154.45	7588.57	694.83	6274.39	1526.9	2347.5	2068.75	10768.6	9294.87	6747.25	11300.1	2621.3	1333.11	4347.61	2057.1	2884.17	125.83	14.05	392.84	397.47
K02345	holE; DNA polymerase III subunit theta [EC:2.7.7.7]	668.65	1863.99	1473.68	1821.33	1191.31	1305.69	2766.12	1138.6	721.45	2144.4	338.66	1639.89	576.9	2211.67	2142.75	2307.39	1005.37	994.25	2307.61	2550.63	999.11	2223.94	1443.6	1102.17	118	7.71	385.51	397.47
K02346	dinB; DNA polymerase IV [EC:2.7.7.7]	161159	218442	194056	135294	131482	252954	147283	69391.3	70199.4	147975	68224.1	151767	195936	133291	222406	196292	101389	165352	115968	175637	117822	159664	148739	132245	150000	119172	146371	123466
K02347	polX, dpx; DNA polymerase (family X)	30822.3	54420.5	59176.9	20975.8	21956.7	41844.6	19116.6	5211.62	7673.02	17487.2	5692.55	20383.6	29310.6	18997.3	39813.2	27773	13744.4	23677	12694.9	33975.7	22517.3	35329	31055.6	22150.9	57627.6	47418.5	49204.3	40024
K02348	elaA; ElaA protein	21782.2	31774.3	25873	26228.9	30374.3	52541.1	49446.2	27990.6	19813.7	36091.1	18012.1	39404.9	35202.7	35134.7	45077.2	54221.7	26479.4	41389.7	35591.1	28345	17105.7	20467.5	22189.2	18331.2	27007.2	19858.5	25835.1	21997.1
K02351	K02351; putative membrane protein	18421.3	30724	30370.9	14536.4	11915.5	26779.8	8862.8	6648.38	9508.88	25688.2	7510.75	26927.3	29695.8	23064.2	33362.9	32479.4	14997.8	26497.4	9481.09	18294.5	15094.4	17847.2	18838.6	15467.2	11084	8734.39	9522.05	9094.85
K02352	drp35; lactonase [EC:3.1.1.-]	466	11054.2	12683.3	603	495	1432	1140	1067.67	1013.33	1919.66	823	587.67	435.5	2904.17	7039	504.5	219	533	296	5777.5	3821.83	5454.17	5040.17	428.83	1247.87	980.83	1757.67	1543
K02355	fusA, GFM, EFG; elongation factor G	247135	296221	258900	195251	183103	349105	199904	90104.9	96379.9	205492	96637.3	205038	273899	178639	280935	267938	137709	232088	159562	247374	166269	231257	213248	198536	224532	181065	193655	163131
K02356	efp; elongation factor P	157675	214266	196029	141020	124213	243363	157691	82097.1	81544.1	165355	80845.9	147161	188990	145523	225578	197969	99483.9	167465	133478	186594	125933	165671	159674	132098	127044	101883	114008	97051.7
K02357	tsf, TSFM; elongation factor Ts	142357	186119	167079	119320	113098	214422	132562	62430.5	61398.6	131042	60670.9	126067	163656	114698	180784	168708	86591.9	142000	103924	153430	102429	141835	130981	116511	123752	99516.6	110506	93777
K02358	tuf, TUFM; elongation factor Tu	240278	289586	250540	203166	184033	356122	221491	97987.2	105794	250904	103705	241940	305232	211124	306220	325812	156706	273132	181720	240004	164086	223889	210197	194865	170668	138480	147732	127288
K02361	entC; isochorismate synthase [EC:5.4.4.2]	14059	25817	17548.7	22781.8	28597.5	43194.1	47713.5	5220.6	8465.67	22549.9	14937	19629.2	22499.9	17417.9	29652.8	33974.1	21461.4	27028.8	30951.8	14333.4	13200.4	20038.8	25379.5	13326.2	13397.1	9716.71	16523.3	13467.3
K02362	entD; enterobactin synthetase component D [EC:6.3.2.14 2.7.8.-]	8754.51	7281.52	4285.65	15070.3	18176.3	24521.5	38435	22331.4	13922.5	29365.9	14600.8	23598.1	16529.5	21844.5	18835.9	33732.6	16250	24724.7	28060.5	12085.4	7991.2	11443	11165	7372.87	391.67	189.11	587.11	504.6
K02363	entE, dhbE, vibE, mxcE; 2,3-dihydroxybenzoate-AMP ligase [EC:6.3.2.14 2.7.7.58]	9161	13801.1	11895.8	17892.2	19406.3	25583	39133.5	4265.85	6978.56	18343.1	13934.8	14236	9925.45	12861.2	20589.3	23221.2	13640.9	16938.6	23557.5	9600.35	9624.08	12885.6	20707.8	9781.34	7329.77	5825.38	5336	5380.91
K02364	entF; enterobactin synthetase component F [EC:6.3.2.14]	6307.25	12746.2	10764.5	10915.9	5338.11	12597	13689.9	3142.1	5303.15	10846.4	3165.66	5908.49	4923.7	11193.5	15707.9	12054.1	3865.37	6957.75	11916.9	7184.93	8231.41	9488.81	7894.7	6423.67	2186.67	1937.21	2165.51	2258.64
K02371	fabK; enoyl-[acyl-carrier protein] reductase II [EC:1.3.1.9]	20921.4	44166.2	43093.4	16712	19003.5	39619.9	18467.9	5136.34	7510.76	18100.3	6686.16	20600	35142.7	18171.6	39663.2	29536.8	17207.3	25184.2	14611.2	24835.5	18222.2	26052.3	24211.1	16832.3	24302.4	18875.1	26971.3	22824.5
K02372	fabZ; 3-hydroxyacyl-[acyl-carrier-protein] dehydratase [EC:4.2.1.59]	160167	207488	185724	123295	123410	230947	139072	61252.5	60381.1	131278	60830.7	123934	166302	113944	160554	166332	87308	142663	102681	153366	108348	157254	141741	130983	106396	87862	104625	83622
K02377	TSTA3, fcl; GDP-L-fucose synthase [EC:1.1.1.271]	74144.4	72642.9	60775.8	50521.2	51584.6	103245	46810.7	13936.1	19161.3	50283.2	16224.8	57279.3	78734.7	40009.6	57195.8	72484.6	32408.3	62986.4	33179.1	53880.1	39517	59657.4	47814.8	56595.2	62078	48803.9	55058.3	44188.1
K02379	fdhD; FdhD protein	93439.9	116803	116163	81842.6	81882.1	134375	117946	48240	42190	96344.4	49832.9	90104.2	109338	76342.7	124489	123261	62062.9	98230.9	84889.9	103126	68587.5	93061.7	96193.4	74979.7	72261.7	59626.9	60296.2	53598.6
K02380	fdhE; FdhE protein	7556.64	18265.8	20581.7	10006.5	7183.51	12406.2	15934.2	21790.5	11470.7	17130	13737.6	6016.6	7568.14	14089.3	16728.7	13579.2	6714.04	10752.9	19623.5	19350.2	12864.4	17633.8	16523	5515.59	3310.18	2684.3	3382.33	3303.52
K02381	fdrA; FdrA protein	894.5	3401.38	3658.28	1580.08	781.51	1467.44	1539.54	951.35	1189	2211.97	755.33	3539.74	1471.4	1958.93	6635.42	2618.54	683.86	1388.08	1456.36	3329.43	1801.71	3037.83	2308.93	1491.57	5827.67	4689.21	4779.19	4419.39
K02385	flbD; flagellar protein FlbD	8322.52	16854.4	21659.7	4890.75	4763.67	10040.7	4417.53	1628.03	1982.3	4892.03	1892.17	4525.9	3949.7	4662.7	13665.9	4234.67	1227.9	3261.13	1340.85	12055.5	7685.07	12021.2	12065.9	6403.38	20482.9	17159.1	16012.6	13758
K02386	flgA; flagella basal body P-ring formation protein FlgA	69056	80851.2	68872.1	66621.4	57192.6	110621	86907.4	51095.6	45285.2	93392.6	48007.4	76377.7	97236	76545.5	100520	108192	54943.2	89474.6	78744.2	79315.3	55320.1	70283.7	69170.6	60392.4	30082.4	24216.6	28933.8	25205.6
K02387	flgB; flagellar basal-body rod protein FlgB	76012.3	113162	110781	69524.9	61054.5	117705	88471.8	53709	48046.8	96108.4	50647.9	80580.3	104221	84482.8	124898	115490	57022.2	95036.9	78696.7	97178.4	67290.2	85817.1	86649.9	64693.9	51229.7	41894.2	48191	40583.1
K02388	flgC; flagellar basal-body rod protein FlgC	88030.4	129696	123432	78492.1	69422.9	134246	96470.6	55452.2	50735.4	104374	53012.8	88921.3	111451	91096.8	136681	122947	60710.1	102264	81649.8	108409	75182.9	98502.5	96500	75825.9	61001.1	50116.7	55901.8	47231.5
K02389	flgD; flagellar basal-body rod modification protein FlgD	89923.4	130198	124000	79335.1	70422.6	134957	96195.9	55355.2	50740.4	104999	53010.8	88924.3	111736	91410.8	135455	121800	61153.1	102093	81386.2	109265	75287.9	99373.5	97337.5	76643.4	58490.1	48328.2	53381.8	45437
K02390	flgE; flagellar hook protein FlgE	92424.4	134504	127008	81452.1	72326.6	138029	97497.9	56090.2	51821.4	107211	54075.8	93088.3	115671	94564.8	140862	126712	63399.1	105040	82885.8	112111	77092.9	101773	99634.5	79115.4	63092.1	52054.2	58453.8	49546
K02391	flgF; flagellar basal-body rod protein FlgF	73355.4	85875.4	73905.2	68267.4	60084.9	117022	89288.3	50937.2	45165.7	93632.5	48225.1	75647.4	95546	76308.9	98884.7	108437	55040.2	90050.5	78555.6	81881.4	57358.8	74865.3	72567.4	63777.5	33242.7	27558	34181.1	28370.4
K02392	flgG; flagellar basal-body rod protein FlgG	109861	177378	176494	91334.6	84024.7	156083	105069	58136.2	54767.1	117366	57006.8	100402	128355	105769	162021	135446	68400.9	112861	86059	131584	91969.1	127242	122544	91610.1	78970.6	66453.1	68741.4	58109.6
K02393	flgH; flagellar L-ring protein precursor FlgH	86035.2	97184.7	83078.1	75451.4	67486.9	129825	92934.1	52489	47172.3	96294.7	49897.4	84740.4	108131	81203.2	106875	117185	59247.9	98474.7	79453.6	90508.6	62464.1	81396.6	79117.9	73410.1	42307.9	34939.1	40471.3	33937.1
K02394	flgI; flagellar P-ring protein precursor FlgI	86383.9	97404.4	83466.7	75936.4	68246.9	130441	93052.8	52531.7	47375.7	96644	49786.1	85073.4	109688	81142.9	106721	119794	60949.2	100710	80620.6	90939.9	62792.8	81588.3	79124.9	73494.5	43086.2	35730.1	42824.6	35529.4
[truncated: 6,173 more rows]
