# Supplementary material for: Characterization of the Belowground Microbial Community in a Poplar-Phytoremediation Strategy of a Multi-Contaminated Soil
Source: Front Microbiol. 2020 Aug 25;11:2073. doi: 10.3389/fmicb.2020.02073 (PMC7477336; doi:10.3389/fmicb.2020.02073)
Supplement: Supplementary file 4 [file Data_Sheet_4.xlsx]

## Sheet: Title
Additional File 4
Characterization of the belowground microbial community in a poplar-assisted bioremediation strategy applied for restoring a multi-contaminated soil
Anna Barra Caracciolo1, Paola Grenni1, Gian Luigi Garbini1, Ludovica Rolando1,4, Claudia Campanale2, Giorgia Aimola2, Manuel Fernandez-Lopez3, Antonio José Fernandez-Gonzalez3, Pablo José Villadas3, Valeria Ancona2
1 National Research Council, Water Research Institute, Monterotondo (RM), Italy
2 National Research Council, Water Research Institute, Bari (BA), Italy
3 Consejo Superior de Investigaciones Científicas (CSIC) Zaidin Experimental Station, Granada, Spain
4 Department of Ecological and Biological science (DEB-Tuscia University), Viterbo, Italy

## Sheet: Additional File 4
pathway	P1 Bis Rhizo DNA	P1 Tris B DNA	P1 Tris B DNA	P1 Tris Rhizo DNA	P1 Tris Rhizo DNA	P1 Rhizo DNA	P1 Rhizo DNA	P1 B RNA	P1 B RNA	P1 Bis B RNA	P1 Bis B RNA	P1 Bis Rhizo RNA	P1 Bis Rhizo RNA	P1 Tris B RNA	P1 Tris B RNA	P1 Tris Rhizo RNA	P1 Tris Rhizo RNA	P1 Rhizo RNA	P1 Rhizo RNA	P1 B DNA	P1 B DNA	P1 Bis B DNA	P1 Bis B DNA	P1 Bis Rhizo DNA	E2B	E2B	S1 Mons	S1 Mons
1CMET2-PWY	130567	170680	153722	116627	109962	210795	141760	77071.4	69718.3	141224	71338.9	130356	164757	123200	187550	176760	90034.5	146413	118071	151524	102145	136204	129619	107319	110386	86854.2	107382	89620.3
3-HYDROXYPHENYLACETATE-DEGRADATION-PWY	10074.3	12366.8	12305.9	7152.83	6754.28	13728.1	8851.44	5051.28	5301.59	13350	4220.82	11273	12437.1	7733.97	15705.2	10501.4	4999.84	8780.82	6977.54	12559.8	9416.94	12689.8	10842	7414.02	7226.92	5380.62	5716.51	5720.56
AEROBACTINSYN-PWY	1098.82	1229.79	1005.6	1493.77	883.345	1400.13	1647.2	1061.4	643.573	1477.09	411.461	1874.79	1412.87	1499.97	1418.69	2275.42	1020.81	1429.37	1538.41	2678.48	1023.69	1681.31	1026.15	1269.08	699.153	436.437	491.981	387.956
ALL-CHORISMATE-PWY	39275	74413.3	63921.3	48150.2	58030.5	84356	78777.3	13218.6	17784	50083.3	14525.7	48564.8	45546	38106.1	77213.3	67819.5	40597.7	51035.5	46757.6	52322.4	37507.6	57985.9	48711.4	34812.2	49771.8	40052.2	41467.5	37171.5
ANAEROFRUCAT-PWY	117960	163894	152486	106849	93588.4	185365	116434	56471	59028.3	123312	51669.3	113941	143630	108990	185179	150597	74314.8	123787	95260.9	145922	97278.9	131652	118978	99509.2	114630	91169.1	100982	86324.8
ANAGLYCOLYSIS-PWY	156343	208024	188767	132974	127038	239171	150718	64423.6	66640.4	144408	63885.1	139145	179475	125427	203737	186498	95780.5	155495	115737	172432	114140	160169	145659	127599	147909	118577	132253	111538
ARG+POLYAMINE-SYN	66077.6	116989	101716	64670.5	51252.1	99266	72369	55826.4	46145.6	80686.9	49254	67977	82623.4	80627.1	114876	95051.4	48544.6	76971.2	59648.6	98655.9	65129.8	89712.6	88363.4	57074.1	48780.5	39554.8	38319.9	33015.8
ARGDEG-PWY	2410.72	6527.17	5154.46	6569.56	3934.03	4254.5	6986.56	4779.26	2660.47	7974.67	1663.13	5340.95	2257.15	8166.99	7556.59	7965.21	3313.65	3239.76	6573.55	9379.02	3545.18	8950.9	6177.27	3599.07	428	50.7017	1038.2	1018.83
ARGORNPROST-PWY	17694.8	26793.4	24957.8	25886.6	31003.9	39440.6	43068.8	32904	19378.5	32013.1	22966.1	27743.8	20811.4	24504	36097	37681.1	23337.4	25074.1	28194.2	32575.2	17616.2	26735.2	26550.1	16697	29987.7	23840.6	24222.1	21660.1
ARGSYN-PWY	144109	195624	176613	120763	112595	215935	137228	67399.7	65149.2	136865	64835.9	133481	169366	121624	191127	176097	89345.6	148836	107982	159701	107596	147736	138099	119230	120801	98116.2	106601	89687.5
ARGSYNBSUB-PWY	147809	190404	171167	122747	119410	211357	140044	69555.8	61358.4	135052	62915	130552	163046	115755	173468	173012	88562.6	140027	105079	156189	101815	147524	133518	121346	129658	105402	114735	96417.9
ARO-PWY	161342	208435	186431	137996	127803	242479	156575	79671.7	75042	157520	73365.4	149065	186343	137932	210452	199424	99251.9	164717	126265	177592	117906	162306	149486	132473	138318	111498	125179	104962
ASPASN-PWY	47069.9	79163.8	69152.5	46931.4	50348.9	76593.8	73969.8	37384.3	28316.7	61191.7	29242.2	54209	52046.6	54739.9	76575	73831.1	36551.3	57028.3	51239.8	59811.5	38450.9	56374.7	52137.3	35692.2	32900.5	24703.7	29030.5	23270.5
AST-PWY	13302.2	13724.9	8636.11	20664.8	22940.1	31040.1	43275.8	27834.5	17570.3	36223.5	18047.3	30362.1	22577	29308	26358.4	42692.7	20806	30260.1	32815.3	19758	11965.7	16932.8	16010.3	11948.4	4346.09	3192.29	3752.39	3454.28
BIOTIN-BIOSYNTHESIS-PWY	102135	129727	112482	101301	95056.6	179993	139237	68556	62706.6	134151	65235.7	117842	143781	112303	163948	161218	82647.4	135350	116149	120744	82882.3	111968	108422	84927.6	60737.8	46790.6	61407.2	52642.3
BRANCHED-CHAIN-AA-SYN-PWY	221641	277004	244104	179268	169676	326862	195716	99921.5	93719.9	197351	98626.1	195321	258380	173585	269054	260864	128831	216162	153395	231602	153359	213275	199962	180301	200996	161682	182302	152596
CALVIN-PWY	161280	211172	190473	138794	136216	246024	164566	69401.4	68825.5	151634	67475	147978	187176	131064	206829	198027	103117	163119	121634	173707	115605	161324	147844	132563	143068	114421	127744	107461
CATECHOL-ORTHO-CLEAVAGE-PWY	20042.7	17181	13511.3	14275.8	10251.1	27918.1	12141.9	26265.8	17202.9	27313.8	18628.3	27345.8	28222.6	27101.9	31192.9	32574.4	10150.3	27520.5	13494.2	21705.9	14018.8	15068.8	18231.6	13008.9	7991.24	5951.68	8769.48	7632.69
CENTBENZCOA-PWY	69.1006	13.3293	10.931	22.0816	22.6859	41.6339	15.6342	24.8957	32.7632	92.1134	20.5317	157.012	316.674	79.7569	85.9889	117.812	58.9216	125.568	49.9036	6.6645	5.5978	12.2597	11.9926	27.4448	3.9928	19.7831	3.1942	0
CENTFERM-PWY	1364.57	45399.4	50344.7	2251.09	2866.99	4532.75	3690.42	3459.24	4536.63	10384.9	3859.53	1105.61	1722.95	13824.5	32319.8	2892.02	1745.56	1617.11	1319.08	23030.9	17693.3	25128.5	23095.8	1053.44	4762.15	4301.15	2410.67	2457.82
CHLOROPHYLL-SYN	3340.86	1976.94	1348.08	1887.41	1585.86	2881	1391.53	1788.78	922.107	1960.31	1025.33	2863.12	4102.73	2315.63	3352.25	2965.38	1337.79	2421.92	1230.66	2664.27	1621.22	1658.83	1603.42	2871.36	8394.42	3947.76	2238	1868.46
COA-PWY	148961	192590	172742	123613	118260	222375	136317	63528	63025	135660	66102.5	129865	169521	117432	183605	173911	90561.6	146037	107218	158159	105593	147918	140096	121432	133404	108067	121586	101285
COBALSYN-PWY	58954.2	79613.7	78483.6	43917	34200.8	73692.3	43553.9	39463.7	32686.9	64348.2	31590	60892.8	79380.4	60874.8	94899.9	79691.8	33869.7	61751	47200.5	65936.6	44857.4	57474.7	55263.3	46224.8	55046.8	42941.2	45741.3	39313.1
CODH-PWY	9834.7	19430.7	21316.3	8578.61	8118.42	12660.1	6667.81	1353.73	1861.65	4269.76	1579.2	2986.34	5384.7	5034.04	12358.9	7579.16	3493.82	5327.89	2995.4	14666	9343.74	12582.7	11604.5	7201.15	14080.9	12143.5	8121.38	7992.49
COLANSYN-PWY	125342	143928	124123	97249.4	91845.7	182004	108937	62909.7	57446.6	114323	55669.2	108256	138831	99507.2	137203	140020	65224.6	118372	91655.8	115729	80332.7	115119	99894.9	100085	109037	87127.1	97069.4	80564.1
COMPLETE-ARO-PWY	170873	221568	198314	146442	135548	257368	166103	84263.2	79698.9	167227	77908.8	157549	197482	146287	223495	211240	105363	174777	134187	188706	125400	172497	158980	140391	146590	118220	132599	111144
CRNFORCAT-PWY	5343.34	4416.12	3485.03	3518	3235.14	4823.25	3733.47	2754.19	1387.55	4776.63	2307.55	2657.11	3425.08	2837.82	6001.94	4805.96	1743.94	2242.96	2659.19	9095.02	3492.9	6044.86	5073.44	3511.26	3684.65	2933.05	4504.5	3801.22
DAPLYSINESYN-PWY	139277	181337	160490	120948	112692	215859	143402	75937	70504	145392	71796.5	136595	171716	128501	195830	183233	93600.5	153239	117277	163025	107792	143785	138060	116359	114628	92993.7	105541	90382.1
DENITRIFICATION-PWY	13875.7	10152.4	9355.3	8526.3	10971.6	21584	11157.5	3827.72	4140.47	10059.9	4775.71	11788.3	20418.5	7268.76	13430.5	13365.9	9403.44	16099	11113.9	10061.6	6973.5	9618.03	13915.5	9073.05	10385.3	8074.31	10824.1	8922.12
DENOVOPURINE2-PWY	30880.1	36566.5	31710.4	63922.6	80942.4	114159	113955	15778.9	17196.5	68440.1	11788.3	56832	37910.9	30470.6	41808.4	91073.3	59338.7	77125.4	77201.8	40044.5	23276.9	54715.8	33154	35069.5	54372.7	43684.3	62835	48003.4
DHGLUCONATE-PYR-CAT-PWY	515.014	3227.59	1562.15	3539.17	2246.58	1998.27	5361.65	22138.8	13410.5	10751.7	14968	1750.07	900.54	14665	6366.58	6520.97	3618.66	2914.89	9827.78	16004.2	6173.1	6704.98	12354.3	742.683	298.744	227.53	352.605	286.344
DTDPRHAMSYN-PWY	150517	188495	169723	127499	123410	231533	146560	75348.7	69467.4	141001	69461.9	137860	183347	123938	193542	188752	97063.5	155072	120995	162556	107547	147405	135429	119691	142983	113898	122493	103523
ECASYN-PWY	1382.83	3700.25	2936.02	3540.53	2405.78	2721.63	5030.69	2047.55	1388.01	3455.92	584.792	3267.79	1332.53	4131.01	4165.78	4547.11	2005.88	2111.22	4325.94	4932.12	1984.43	3594.16	2349.15	2162.49	296.955	34.5485	926.564	944.481
ENTBACSYN-PWY	35623.5	51796.9	45348.9	45846.6	47342.6	74280.9	57724.2	11682.7	16564.9	43080	21981.9	39536.7	36611.9	34371.9	57831.8	57406.8	31935.8	44834.5	36375.9	36106.8	31197.2	43826.2	53354	34381.1	22109.5	18789.9	15127.1	15821.3
FAO-PWY	177846	232493	213015	157952	147570	272160	191456	131175	103836	188165	107940	182607	220419	173111	261082	242335	124046	201490	155190	215102	137888	182845	181486	145815	154782	125567	138367	119576
FASYN-ELONG-PWY	226209	301428	275275	187244	179910	346675	237100	115471	110942	239078	110849	220229	279547	202528	294533	296295	149314	248292	190238	229480	161954	221279	204416	182167	178129	144143	167299	139790
FASYN-INITIAL-PWY	167455	224085	183220	162358	148406	292383	204218	110980	106268	222435	98836.3	200240	242377	191546	276386	269331	130455	223090	177723	198519	139484	184403	171486	137780	100760	76465.8	110658	90566.1
FERMENTATION-PWY	80674.2	131357	125380	94256.8	81518.2	161490	127967	65370	62075.9	124775	57204.4	102078	117784	105837	158416	145301	71533.1	120009	108753	117572	82495.3	104737	97244.8	73803.1	68331.1	53372	69970.4	57766.5
FOLSYN-PWY	124160	172447	156956	111932	108557	202480	138354	70727.2	64586.3	134502	64212	126919	157540	118557	184606	169366	87567.9	140359	109527	145119	97381.6	132130	125236	102191	107398	84625.2	101621	85860.7
FUC-RHAMCAT-PWY	1268.29	2178.53	2944	2826.25	2519.6	3035.64	4475.72	792.661	1340.69	2401.03	565.66	2364.57	1077.15	1862.83	4454.31	3349.22	1513.81	1726.65	3295.51	3309.2	2415.63	2565.87	2487.23	1992.74	1291.52	545.254	2163.65	1903.91
FUCCAT-PWY	985.753	1101.28	1596	1636.23	1766.27	3176.83	3157.07	430.499	834.931	1616.27	363.416	1926.16	1250.27	1012.08	2546.71	2165.48	925.901	1558.16	2287.6	1835.72	1519.61	1672.98	1400.03	1395.07	1346.42	1321.14	1927.86	1375.17
GALACT-GLUCUROCAT-PWY	27443.5	39946.1	37454.2	22547.1	23085.8	49500	26626.7	7427.46	9109.12	20177.8	6890.43	23713.1	34900.5	20232.7	38275	33179.9	17405	27520.9	19390.7	26915.4	18799.3	27480.1	23818.5	20060.4	32097.2	23644.6	32943	27328.8
GALACTARDEG-PWY	15490.3	14743.6	12694.8	11513.8	9911.34	22477.7	13902.3	4266.35	4070.04	8650.66	3255.09	10629.1	12103	8704.28	12345.2	15130.2	6887.42	12365.2	9644.38	13451	8546.21	12745.8	11292.6	12430.7	8236.05	6422.31	7391.69	6736.44
GALACTUROCAT-PWY	45952.9	75529.8	72830.8	35912.4	37993.3	77525	40382.6	13854.5	16394.4	35557.4	14668.5	38484	56589.9	35632.9	65314	52497.4	27517	44514.9	29532.1	50579.1	35016.5	50544.4	46183.4	35770.2	49117.3	37686.9	53838.3	43922.8
GALLATE-DEGRADATION-I-PWY	8309.88	8344.96	7870.52	5118.11	4617.36	11593.9	5183.83	2503.46	2641.45	6093.92	1854.03	9219.96	11900.7	7740.22	15968.8	8530.48	4372.75	8731.54	4798.98	5667.36	4186.35	4603.43	3901.82	6694.65	4820.33	3621.93	7014.54	6379.83
GALLATE-DEGRADATION-II-PWY	6715.22	8344.96	7870.52	4034.7	3919.67	8337.37	4192.92	1416.4	1433.37	3236.85	1468.03	6045.79	7179.27	6263.33	12160.3	4968.27	2363.56	4583.12	2806.06	5631.68	4186.35	4182.69	3725.29	6273.67	4415.44	3111.47	7014.54	6379.83
GLCMANNANAUT-PWY	15668.3	29610.9	29730.4	10180.4	10480.8	17235.4	10749.6	2589.65	3161.39	6722.82	3178.1	7666.04	10394.5	6954.24	12259.3	7494.8	3673.55	5773.1	4251.89	17310.3	12077.7	20245.5	16569.1	11989.5	13427.3	10700.1	11372.5	8952.41
GLUCARDEG-PWY	16978.2	16120.5	14062.8	12408.6	10635.8	23622.5	14855.4	4295.84	4147.54	8874.93	3291.98	11074.4	12648.5	8979.29	12956.2	15845.4	7177.92	12880.3	10020.1	14284.3	9079.85	13564	11934.5	13467.7	12120	9991.15	12370.4	10287.5
GLUCARGALACTSUPER-PWY	15490.3	14743.6	12694.8	11513.8	9911.34	22477.7	13902.3	4266.35	4070.04	8650.66	3255.09	10629.1	12103	8704.28	12345.2	15130.2	6887.42	12365.2	9644.38	13451	8546.21	12745.8	11292.6	12430.7	8236.05	6422.31	7391.69	6736.44
GLUCONEO-PWY	141003	182020	162384	118642	115980	217437	144029	68394.1	65812.4	141020	65592.3	134775	170662	120406	191795	179488	91061.1	150338	113686	153280	101212	140532	128984	114703	120685	96351.9	109677	92823.8
GLUCOSE1PMETAB-PWY	39372.2	60856.2	56240.7	61974.4	49157.6	90022	90037.8	58740.3	50474.7	98704.5	49361.6	71863.6	67759.5	83403.3	106341	101527	46686.1	81373.5	82678.3	76743	55882.7	59282.3	65593.8	37857.3	11518.4	6152.26	8603.67	7131.4
GLUCUROCAT-PWY	32525.2	41458.5	39952.6	26077.2	23226.4	51076.9	28327.7	11964.2	13053.8	27881.4	11652.9	30703.8	37470.1	24970.6	44128.6	37584.1	18917.7	31943.6	21247.9	38615.6	25867.6	32583	30401.9	27922.9	34997.4	26455.1	33380.9	28024.9
GLUTORN-PWY	145913	189616	170917	123296	115983	216892	139589	75485	68003.3	144006	68893.2	134519	171317	125700	186878	180325	91610.6	150320	116840	159806	105304	146721	137591	119787	121638	97628.7	108792	92597.2
GLYCOCAT-PWY	104982	135638	116007	90956.2	88217	158911	109116	52571.3	48317.4	102827	45145.9	99652.3	111913	90836.2	132310	129976	64287.9	106775	81140.8	115124	75552.1	105641	90698.9	86695.8	97905.3	77910.7	83272.9	70347.4
GLYCOGENSYNTH-PWY	116255	170869	158245	100381	106631	182002	126405	51907.3	46758.1	98157.5	42457	97285.9	114533	82795.7	144812	133144	74520.7	106722	78037.3	124661	85043.2	124913	107896	94838	110457	88581	97200.8	81444.8
GLYCOL-GLYOXDEG-PWY	462.521	2409.14	2065.68	1560	1171.16	1124.42	2477.34	787.932	788.505	1210.79	249.133	1121.8	357.673	2349.81	2462.46	1812.34	910.496	751.862	2213.35	1724.79	1206.92	1155.56	1281.68	895.533	438.035	145.371	843.66	849.337
GLYCOLYSIS	140151	191014	176935	123812	118525	221863	146166	65822.6	65495.1	141885	64108.7	136027	171144	121093	197997	180629	92353.3	150889	113647	162312	105892	148127	135515	114692	139311	110376	123200	104353
GLYCOLYSIS-E-D	122999	165546	152300	110146	97999.9	193697	129062	64877.5	63212.8	133466	61290.4	123416	151139	114287	188082	164954	80534	135886	107113	149032	99401	134685	122955	102436	118754	94071	106539	90725.2
GLYCOLYSIS-TCA-GLYOX-BYPASS	121581	171441	159091	112889	101571	196291	132427	67757.1	65995.6	138735	64039	126293	155741	120430	191348	168995	84050.8	139740	111155	151741	101650	136824	128111	102633	97618.7	78242.8	94005.1	79576.7
GLYOXYLATE-BYPASS	96021.4	140424	134018	88793.8	77571.4	148883	111233	55869.6	53767.3	114125	52911.6	102591	132079	98670.7	158871	140626	72142.9	117837	94935.8	122779	82752.7	106923	105299	81793.8	66716.9	53902.5	66734.8	57507.5
GOLPDLCAT-PWY	72.8072	2536.89	4580.58	360.829	127.741	254.201	1011.4	442.378	561.788	891.782	368.417	89.2321	162.469	719.769	3511.86	283.159	9.9954	257.946	567.59	2808.01	2815.45	1882.52	2827.95	30.9608	939.491	851.734	343.271	377.658
HCAMHPDEG-PWY	1642.65	4838.96	3459.26	1367.37	1095.45	1768.42	1465.23	21047.5	9403.2	2934.44	13104.1	2718.71	1569.82	9031.45	6637.29	1754.02	789.954	1207.14	1622.69	11734.4	4837.33	3725.94	9728.52	2221.4	3315.52	2629.31	2856.98	2510.21
HEME-BIOSYNTHESIS-II	103816	121025	106461	92501.7	86472.3	169312	113944	57303.8	54363.8	113527	54591.6	104209	139833	95510.3	140814	143944	74776.4	122756	96369	111606	76460.6	102011	95845.6	86431.5	70480.2	56547.2	67977.6	58278.3
HEMESYN2-PWY	148669	197338	177667	126209	120427	228618	147049	70237.2	68223.1	143860	67595.4	136354	178626	125164	195930	181559	93524.1	153961	116014	161783	109548	150487	140386	122105	118634	94119.2	107609	91628.2
HEXITOLDEGSUPER-PWY	11850.1	40778.3	46451.9	11759.7	8280.86	12521.1	12777.7	6915.07	7485.93	16617.7	7129.01	16886.5	13073.6	16293.2	42345	15774.5	4906.57	8908.32	9663.91	33077	20904	29318.7	27383.9	11889.7	26131.4	21378.8	21344.2	18606.9
HISDEG-PWY	105467	148006	130161	98129.1	91679.2	168918	117915	64907.1	60013.5	121256	58638.7	109366	133658	105478	156145	146431	74131.1	120256	97740.9	127295	87068.5	114186	106423	88720	77987	62325.8	68420.7	59632.5
HISTSYN-PWY	147687	192469	173255	123812	115814	221426	138626	66648.3	64872.6	136585	64386.1	130958	171372	120458	189822	176446	89325.7	148289	110685	159356	106697	146571	136245	120688	127745	102640	112507	95558.7
HOMOSER-METSYN-PWY	93912	148178	150082	87498.1	78434.9	137039	101214	43763.9	48032.6	108310	47829.7	88526.9	106645	88873.2	154442	117062	60495.3	95619.8	81157.6	124329	82476.8	112732	109847	81592.8	90042.4	74065.2	82669.1	70462.8
HSERMETANA-PWY	127743	170259	152320	115502	98733.6	200068	126372	73073.2	70952.8	146650	71095.6	128093	164224	126631	198943	171724	81802.2	142536	117854	151649	103808	137425	130147	107058	103331	81568.1	98776.7	83155.8
ILEUSYN-PWY	270696	320782	281834	209750	193922	387334	223152	124883	113225	231520	124565	238791	320121	207250	319085	316261	151382	263992	177768	272027	181271	246904	236650	218077	228199	183438	208983	176018
KDO-NAGLIPASYN-PWY	17623.1	14814.9	10928.6	57947.6	76394.8	98532.6	107006	8771.74	10623.8	60071.6	7773.33	51732	18088	16948.7	15064.5	82301.4	55787.5	60363.2	67617.9	18922.3	11865.7	38857.6	19789.8	28496	1932.54	579.774	3270.1	3249.73
KETOGLUCONMET-PWY	19748.3	25678.5	22650.6	15710.6	13274.6	32525.9	18312.4	7685.33	7455.65	15509.1	7412.78	19023.6	20892.1	14180	22390.6	19421.7	9006.04	17135.6	11183.7	23305.3	16520.8	18939.8	17745.9	17947.2	7786.2	5679.21	7444.88	7108.71
LACTOSECAT-PWY	0	0	0	0	0	205.041	66.7078	0	0	0	0	0	0	0	0	0	0	0	0	0	0	0	0	0	200.852	107.448	67.7254	43.8717
LEU-DEG2-PWY	111696	135568	116325	103100	91201.7	182405	123962	69420	64510.9	130194	63955.4	120472	156569	110514	160494	165079	83674.8	140326	109637	126609	86378.1	111525	106101	93341.5	76823.4	61054.8	69120.9	60127.8
LIPASYN-PWY	440.473	4199.57	1995.35	386.16	361.568	598.756	268.51	1408.38	534.17	1507.92	887.487	540.04	443.225	1932.33	1338.09	576.639	335.418	394.171	287.698	2024.54	1229.71	1800.17	1532.3	1169.57	189.361	82.201	361.155	363.48
LPSSYN-PWY	696.368	841.185	884.112	2042.03	1499.66	1982.69	5988.53	717.357	1415.43	2740.19	504.073	2100.24	526.977	992.659	1453.31	2428.54	1278.49	1478.33	5206.44	1520.35	2053.35	2384.76	1950.23	1559.85	0	29.6686	515.261	666.637
MET-SAM-PWY	117533	176662	171220	108485	100894	180447	130591	55651.4	58320.6	129752	57625.5	112138	137040	108427	181679	150037	77420.7	123510	102040	146555	97784.5	135278	128467	100317	110521	89464.7	100873	85725.9
METH-ACETATE-PWY	466.426	209.171	242.993	212.637	276.162	242.535	0	0	0	65.8301	0	166.148	374.347	55.9684	149.075	185.489	90.3601	5.8953	0	68.4072	31.9883	183.563	94.5401	363.666	460.382	434.018	178.708	40.8422
METHANOGENESIS-PWY	132.596	676.005	718.881	812.103	634.456	824.125	397.309	234.438	260.179	539.723	158.807	309.765	310.962	402.962	234.98	765.343	163.818	339.048	121.35	674.183	327.301	822.366	675.872	208.579	6589.55	5598.37	5483.15	4436.36
METHGLYUT-PWY	1614.85	2788.91	3654.24	6015.85	3415.42	6718.78	6945.62	2960.66	3534.34	6992.03	2807.18	3533.88	1794.94	4000.91	5323.61	7028.62	3376.16	4254.5	6068.95	7014.16	7580.74	8715.02	7030.47	2862.6	27.91	46.4453	273.382	239.196
METHYLGALLATE-DEGRADATION-PWY	9904.04	10161.5	9600	6254.84	5678.48	14030.7	6411.3	3071.44	3224.43	7456.08	2274.78	11148.4	14065.4	9327.49	19096.8	10401.8	5340.95	10534.5	5898.89	6937.47	5107.6	5654.05	4793.88	8015.08	5937.75	4465.65	8538.17	7757.14
NAD-BIOSYNTHESIS-II	15139.1	37369.4	36401.8	16137.5	16011.2	29883.4	24140.4	7352.94	8481.79	19841.4	5088.04	19898.2	25697.4	18736.4	37455.5	23819.7	11526.4	17675.7	18947.4	26511.2	17832.2	28042.3	21905.9	12203.6	28258	21854.6	31134.8	23487.5
NADSYN-PWY	37578.8	59917.8	58210.7	40647.2	30904.2	73286.4	47526	27188.4	30679.8	56556.5	28827	44465.2	60020.6	47553.5	82315.7	60819.8	31101.6	56009.5	49700.9	57657.4	41388.6	49276.6	50188.1	34393.4	24386.2	18306.4	28852.4	23612.8
NAGLIPASYN-PWY	116656	134763	110121	99387.6	97793.9	186961	120699	56561	53711.1	113979	53985	107016	144543	95731.9	131324	149718	79154.3	127102	98465.4	114682	78294.8	108940	98783.7	95458.2	82949.3	66264.5	78718	64424.5
NONMEVIPP-PWY	127811	164289	153891	108218	99307.2	190323	119499	61058.3	58524.3	123337	58143.1	116914	149887	107580	172633	153546	76410.2	126820	97235.4	141566	94416.7	128384	119868	104526	108041	87041.7	97846	83463.7
NONOXIPENT-PWY	188949	247947	225388	155949	147021	279345	169681	76558	78723.2	171740	74437.5	172173	219000	153627	246076	229163	113805	187710	135671	200721	133709	185695	170093	153143	176995	140676	156366	131938
OANTIGEN-PWY	140104	181521	164519	118867	109708	206678	132292	69013.3	65470.2	136963	65450.8	128542	164108	119704	183685	171698	86350.2	142757	107673	155870	103882	141037	132301	114924	118241	95768.7	102044	87524.4
ORNARGDEG-PWY	2410.72	6527.17	5154.46	6569.56	3934.03	4254.5	6986.56	4779.26	2660.47	7974.67	1663.13	5340.95	2257.15	8166.99	7556.59	7965.21	3313.65	3239.76	6573.55	9379.02	3545.18	8950.9	6177.27	3599.07	428	50.7017	1038.2	1018.83
ORNDEG-PWY	20573.1	16721.7	12814.7	13618.1	12902.2	18195.3	12771.6	45438.5	23165.4	16232.3	31332.7	13852.6	19008.5	25337.2	20013.9	15958.4	7786.79	9754.87	9486.88	32549.5	16536.7	18197.2	27367.5	13402.1	9290.82	7599.13	8502.65	7979.37
P101-PWY	11981.1	19699	22288.9	8836.82	7138.86	17034.9	11162.5	4537.85	4722.59	9648.01	5157.65	12295.9	15031.7	10308.3	20047.1	15542.5	7372.79	14639.5	11248	11859.5	8465.68	11125.9	13281	9143.93	10016.8	7439.29	10360	9498.56
P105-PWY	157630	220285	201501	140419	128299	246467	160456	72012.7	76235.4	163185	74808	154445	194045	142245	229368	205459	105057	172402	129927	184362	124399	167781	158163	132653	131144	105746	124432	105255
P108-PWY	143401	202331	183568	110609	108204	204663	101092	51066.7	49677.7	100815	52604.3	112347	154777	98669.8	169960	144899	76078.2	121445	67670.3	153362	99822.6	142757	132132	117125	144673	117535	127340	108699
P122-PWY	37886.7	52813.3	47294.8	26975.8	25286.6	48343.8	22775.1	12222.3	14753.3	30022.1	12570.1	29546.1	31068.5	31392.4	65470.5	29929.8	13840.5	26626.4	13974.1	51774	32625.3	38211.8	35534.1	31361.3	53115.2	42745.6	47892.8	40438
P124-PWY	48952.2	57483.6	51854.1	36197.2	33653.6	57029.8	25685	15500.9	16614.4	32347.7	14587.1	47457.3	50161.9	33265.2	67421.5	49852.9	21507.9	37265.5	17871.5	54544.9	34646.1	41620.7	38214.1	41846.8	69211.3	53432	54817.3	49239.7
P125-PWY	9392.39	20655.4	23155.8	7471.86	6895.53	15174.3	8623.68	4211.59	4694.79	8473.42	4302.22	9596.16	10041.2	8817.01	23401.8	10331	4384.1	7545.84	3525.19	17042.1	12153.6	12959	13414.5	8070.11	15786.3	12785.1	15757.6	14074.4
P161-PWY	45921.1	108002	110088	46274.9	54803.3	74437.6	74843.7	34086.9	41972.4	56416.2	37305.4	42463.5	40207.1	74836	104940	53433.6	32141	41988.3	36694.3	88513.4	59526.6	82486	78188.4	39821.1	43906.4	33610.5	39016.1	34336.1
P162-PWY	45.2975	0	0	0	0	0	0	0	0	0	0	55.9155	123.623	0	0	0	0	0	0	0	0	67.9289	5.5196	0	268.048	236.18	49.9166	3.5195
P163-PWY	3854.07	3473.63	2917.96	3735.05	2552.54	4083.52	1068.65	2021.27	2672.61	4733.25	1375.43	9056.39	8195.46	4614.42	13482.2	11011.8	4683.03	7204.96	3303.46	6961.23	2929.97	2862.58	2903.27	3910.43	14863.4	11942.6	12152.7	9731.91
P164-PWY	111177	123862	108883	87454.8	76923.1	140978	75984.1	23408.3	28425.1	69073.8	25496.4	76143.4	99490.2	61257.9	80828.2	99106.4	48564.2	79188	45347.6	103734	68486.1	97481.3	84987.8	90365.2	73044.2	59818	48145.3	43760.4
P184-PWY	9015.05	8174.79	8040.49	5626.65	5025.67	12213.1	5644.62	2459.45	2773.05	6510.51	1823.8	9801.15	12463.6	7578.66	14833.9	9027.99	4650.97	8911.84	4964.13	6480.55	4543.26	5009.36	4382.52	7512.1	5178.36	3932.74	7972.43	7285.52
P221-PWY	15513.6	15764.9	8709.71	18674.6	10476.6	25915	26100.7	67019.2	35910.7	49356.3	43215.8	36266.9	32012.6	49977.2	39563.7	50662	17949.2	37069.5	39109.2	34916.2	17725.6	20803.1	29383.5	10558.9	16416.4	12643.7	19098	17207.8
P23-PWY	141422	199369	184637	123061	126587	214699	145435	35747.9	43485.6	117437	39857.5	114619	135803	96208.1	167695	155352	85526	126624	88011.7	154010	102511	152126	133122	115762	132676	109725	102000	87441.4
P241-PWY	147.11	72.3965	49.1622	135.665	124.13	199.358	62.2107	57.4294	33.6347	9.6197	11.3648	120.469	201.715	20.1803	36.2634	99.2762	69.2599	102.527	13.2575	126.197	83.7026	140.131	92.5614	144.344	2105.53	1654.79	695.626	721.696
P261-PWY	1997.31	2557.03	2160.49	2139.37	2053.7	3299.81	1895.86	773.896	899.507	1758.53	653.437	3155.88	3424.07	1702.31	4509.98	4542.36	2128.24	3391.8	1607.54	2979.94	1663.34	1865.13	1639.29	1434.8	5465.26	4669.72	3442.39	3506.8
P281-PWY	17830	20494.8	18462	11726.6	10260.3	24534.2	13369.9	11284.4	11323.8	16169.8	12539.3	17365.5	22564.5	16068.7	23610.1	19357.1	10034.1	18747.2	12323	22520.6	12897.7	17257.1	18946.7	15019	16251	12749.6	14869.6	13236.9
P341-PWY	50.6156	102.637	147.15	0	124.928	379.648	142.421	50.6028	8.1244	85.5958	11.8737	163.642	15.6242	55.8031	192.393	3.75	52.4832	123.069	8.1247	247.291	164.861	89.9702	106.204	159.261	456.662	376.167	280.898	224.732
P381-PWY	16784.3	40361.9	37695.5	12675.3	9976.09	16678.1	13145.4	11373.2	8141.6	18863.8	7000.4	16020.5	12967	23367.8	37870.2	16962.4	7354.26	10684.3	9440.01	31456.1	20076.1	29200.1	27702.8	14706.6	8992.95	7315.98	8405.74	6952.95
P4-PWY	129548	173268	155031	114356	106276	196880	134867	64349.8	62737.3	132483	64127.5	122983	154549	114770	181491	164502	84758	136516	107603	151409	100519	135729	129446	108703	113691	91501.9	104288	88778.8
P42-PWY	116776	180746	170233	103632	116146	177567	131346	49193.9	54713.7	121705	50126.9	116467	134393	110115	165644	153045	72445.2	120211	85198.7	136240	89785.5	129329	115466	94750.2	109501	92105.4	90151.7	74864.4
P441-PWY	27502.2	60954.1	62256	23545.8	25129.1	38970	28076.7	7051.46	8464.49	18313.3	8146.19	18972.8	19373.8	18206.8	32194	20373.6	10318.1	15489.7	12112	38545	26668.6	42251.7	36456.6	20190.4	27448.6	21281.3	23815.2	19101
P461-PWY	6811.22	40148	48266.7	16209.7	19096.1	27635	22563.7	5523.27	6595.91	21392.3	5294.85	14344.2	5678.22	16136.1	35761.3	17130	9628.78	14111.2	10982.4	26347.5	17607.1	27282.4	26157.5	8674.08	8445.68	7075.95	8185.76	6992.26
P562-PWY	20770.5	21321.7	19212.5	15419.9	12537.8	23857.8	18050.5	6525.31	6530.94	13675.5	6919.43	20138.4	22502.2	14609.9	26189	21060.4	9161.8	12736	14556.3	21710.6	13398	16968.4	15386.8	17431.2	22158.1	17062.4	18452.3	16582.2
P621-PWY	3168.32	2436.48	2003.18	2135.05	1762.25	3047.39	1457.02	591.93	688.428	1847.48	1048.59	2242.03	3030.16	1377.69	2434.01	4736.61	2341.39	2428.54	1169.79	1898.24	1501.08	2269.3	1878.17	2582.02	1369.16	1235	1888.18	1596.34
PANTO-PWY	133598	186164	170662	112502	103120	197938	127199	73775.1	67908	138405	69003.3	129986	164444	124415	193276	171330	84615.8	141265	107000	152595	102328	138049	131547	109870	118401	94749.2	109706	92794.8
PANTOSYN-PWY	136966	184087	166664	115755	106067	202414	130005	67118.8	64292.4	135543	66139	127717	164074	119660	185611	170346	86664.5	141832	106378	153680	101911	139944	133812	112186	117535	94512.6	104962	89070.5
PENTOSE-P-PWY	144738	206723	187889	123092	109769	216354	128490	69525.7	67785.7	140747	61160	133543	167505	128876	208781	176155	85565.3	141616	110360	169936	113456	155607	140269	119060	144680	114687	130474	110258
PEPTIDOGLYCANSYN-PWY	142439	192739	174197	121672	113950	215699	134810	65100.9	63760.2	135686	63156.7	129053	166893	119625	189773	173475	88840.5	145493	107212	158317	105690	145377	135189	117299	124694	100107	109671	93974.7
PHOSLIPSYN-PWY	186628	241951	219673	158040	144787	274154	179833	90848.7	85816.5	182283	84242.4	172417	216563	157992	244326	230881	113637	191452	145447	203046	135374	187599	171073	151440	156182	126058	138169	117734
POLYAMINSYN3-PWY	42928.3	81117.2	69521.6	44873.3	33295.9	66698.5	55321.5	48260.5	38993.3	66461.4	41864.5	46804.8	56483.5	65518.3	85211.1	65925.4	33642.2	54406.3	56846.6	73206.3	48130.3	62657	67160.1	37575.3	30282.6	24433.6	23392	20231.2
POLYAMSYN-PWY	43621.6	86837.2	74269.5	45033	33309.5	66212.1	49699.8	48015.8	37882.8	58969.8	41306.3	47029.7	57040.4	63552.2	87911.1	67062.2	34167.9	54227.4	42451.4	74185.8	49216.4	66523.9	67952.7	38243.4	30611.4	24813.9	23377.7	20244.3
POLYISOPRENSYN-PWY	149294	183291	159258	125657	116952	223156	136370	65390.5	65023.6	142848	63277.9	137880	175836	122570	184246	183894	92821.2	153846	110725	154964	103602	144197	131350	122327	128217	103373	115143	97278.5
PPGPPMET-PWY	68581.5	96414.6	85458.4	74663	64179.3	121147	100638	58268.9	52053	102492	53036.9	85029.8	99277.9	89650.3	121155	117786	58481.8	96412.1	85586.1	94961.2	65977.1	77502.2	82638.4	60504.7	13837.3	10862.7	16628.3	16212.1
PROTOCATECHUATE-ORTHO-CLEAVAGE-PWY	67318.8	72054.2	57028.6	53627.7	38808.1	86328.4	54052.2	49363.7	38535.8	75402.1	47180.1	76232.7	84641.1	72697.4	98243.3	94484.1	36997.7	70632.8	57532.3	69525.2	45749.3	58355.6	64562.1	54108.3	54985.7	43604.3	49223.9	43228.3
PRPP-PWY	39409.9	47127.8	40746.8	67851.4	77838.2	119537	109536	19804.2	21157.7	74446.5	15366.4	64061.2	47642.4	38351.8	52732.9	98433.8	58369.1	81134	74750.1	49650.6	29547.2	62650.3	41470.9	42437.8	51549.3	41556.6	57472.1	44590.2
PWY-1269	122078	138809	114645	103365	100996	190423	124637	56868	54597.5	115580	54614	108136	145936	96848.7	132322	152155	80825.8	129712	101262	118309	81155.2	113195	102512	100068	77577.4	62956.6	74712.1	61963.1
PWY-1361	2977.04	1378.67	1030.33	1506.58	1462.28	4041.27	1864.49	1336.85	1374.8	4226.9	1210.99	4897.93	7226.67	2235.07	4141.25	3653.34	2340.8	5174.36	3335.51	1839.14	1107.64	2196.94	2112	1568.99	1231.16	703.749	730.873	647.014
PWY-1422	0	0	0	0	0	0	0	0	0	0	0	0	0	0	0	0	0	0	0	0	0	0	0	0	1918.44	658.831	0	0
PWY-1501	2963.78	1572.09	1651.69	1756.95	1587.41	3352.32	1490.22	1357.25	1175.19	2589.9	1050.6	4052.59	4897.91	1999.36	4442.43	3687.02	1579.88	3065.39	1571.98	3080.8	1673.27	2177.2	1722.88	2174.98	3174.3	2705.11	3001.35	2833.27
PWY-1541	1729.55	1830.1	1380.71	2348.3	1561.82	3865.92	1696.31	1228.18	878.987	1994.11	1304.12	1977.38	2961.67	1838.49	2431.23	5234.36	2621.42	3810.2	1900.87	2207.84	1028.99	1476.12	1307.47	1388.58	909.644	805.541	1603.99	1519.82
PWY-1622	12869.5	11366	11150.8	9566.83	9468.03	16855.2	7234.46	2727.39	2552.33	8148.85	3944.56	8347.24	11890.9	7008.95	11635.4	11898.3	5805.33	8153.5	3537.72	10918	7087.23	10622.3	11475	10716.7	15471.9	13230.3	16444	11345.7
PWY-181	80671.6	85752.9	73120.1	65204.2	63585.5	115060	67020.9	30249.5	28943.8	62657.2	29964.7	72574.7	87463.5	54341.3	87090.1	93650.2	45469.9	75621.2	46838.7	77901.3	52131.5	75122.2	66907.8	65443.3	55585.7	43722.3	47849.8	40431.5
PWY-1861	17850	74509.8	77832.5	11301.7	10615.3	21838.3	13329.9	8531.28	10922.1	23796.8	10103.8	12019.7	18096.7	25605.9	54157.7	17375.4	7600.16	15325.8	10169.3	46110.4	35782.5	44192.5	42569.7	13066	13815.9	11411.9	19178.4	15630
PWY-1882	3984.13	3527.96	3413.15	2471.92	2536.94	5509.35	2547.48	393.488	564.186	2714.87	1286.96	2472.62	4236.72	1484.53	2711.76	2461.22	948.785	2127.75	684.857	4125.89	2423.16	4124.19	4450.89	3459.17	2881.94	2350.94	1754.65	1766.89
PWY-2221	695.564	431.157	936.04	782.865	238.022	704.45	161.816	1126.64	1078.64	1635.25	1202.91	3682.78	2397.09	1950.81	6580.1	3072.57	785.459	1596.67	418.186	2506.92	1065.95	1152.87	999.154	879.511	6125.62	5400.65	3752.75	4128.97
PWY-2941	1254.93	78592.6	91624.7	2249.3	2349.96	2537.19	4452.89	5559.74	7164.78	18387.7	7258.64	900.084	799.57	24990.6	59454.5	1238.45	450.587	284.451	852.555	37889.3	29587.1	40710	44163.2	945.154	8932.69	8148.05	2741.3	2946.83
PWY-2942	169645	226741	205385	145450	140949	262549	168389	76120.7	75354.2	162003	74347.8	157321	199665	141028	224196	210483	108995	175459	129620	186188	124784	172729	159708	140496	153509	122932	141861	119499
PWY-3001	182088	239536	214459	153919	150926	281783	180308	83094.5	79772	166316	80359	158562	209888	144974	228014	215534	112437	181359	138450	191773	128105	182585	169341	149419	165527	132939	149732	125044
PWY-3081	0	13.8721	14.5081	0	22.8228	0	0	0	0	0	0	0	0	13.908	14.2093	53.102	0	7.3963	0	0	0	0	12.9359	27.3033	27.379	19.9181	14.1138	17.3951
PWY-3661	49677.7	43197.6	39347.4	27213.6	24627.3	45962.6	18343.8	11062.1	10736.2	22145.1	13677.2	29703.9	47216.3	24241.9	30063.9	34606.3	15628.5	22973.3	8213.06	33955	26738.3	32110.4	31185.1	34186.3	6421.08	5673.1	8601.4	7686.42
PWY-3781	441914	598366	549316	366787	344304	658565	394397	197247	192899	408340	191291	398446	511139	361970	592048	521607	265989	438106	315089	492726	327040	452198	419714	362046	421387	339540	379211	321057
PWY-3801	508.133	1325.89	0	299.277	507.676	1030.07	582.57	0	372.983	448.622	0	239.575	880.392	358.99	687.749	1796.92	684.694	1175.61	626.534	239.659	209.607	0	0	209.618	9203.19	3022.87	1917.33	2141.91
PWY-3941	1995.05	2353.92	1653.58	1142.06	1113.76	1657.48	1001.34	331.721	248.154	851.757	334.071	977.536	1528.14	688.152	1266.47	787.848	452.404	777.562	389.792	1847.56	1294.78	2085.51	1841.44	1670.14	435.768	417.239	822.795	641.867
PWY-4361	507.825	32649.4	41244.5	690.438	808.789	730.585	1986.25	2466.38	3318.99	8078.3	3266.75	382.517	454.395	10867.2	25696.7	476.845	371.246	127.148	443.375	16319.5	13652.4	16888.3	20000.6	321.042	2585.59	2175.17	1147.37	1206.73
PWY-4722	879.188	652.555	410.324	110.93	107.921	314.671	125.893	44.9865	146.798	89.9581	53.9794	149.899	359.567	266.629	113.954	53.9898	44.9844	59.9835	55.9849	467.197	347.296	368.403	437.148	610.352	5.9998	32.9929	305.409	389.442
PWY-4984	97770.7	141003	134277	82433.4	72793.4	140029	90225.3	43551.4	44139.4	90764	44789	84657.9	107013	80913.9	132360	107453	53092.7	89472.3	72955.9	111501	77430.5	104681	99619.2	81274.1	78525	64753.9	67967.1	58478.2
PWY-5005	0	74.3678	98.933	0	0	130.129	53.9832	0	0	89.9504	0	0	27.596	31.193	144.502	42.7831	11.9987	13.199	0	13.1989	0	76.7595	43.1865	5.9997	269.348	232.301	47.3825	107.893
PWY-5022	64028.8	90371.1	84074	59226.7	54118.4	92373.7	78890.6	42636.8	35590.7	77779.7	34924.7	71981.6	75766.9	66678.9	99170	89674.9	42928.7	70205.7	63656.3	80930.5	53025.4	73388.6	66994.6	53528.4	51365.6	41723.5	45954.2	39454.4
PWY-5028	40702.1	39252.3	30933.3	29062.6	31280.6	52101.4	39279.9	41401.5	27742.7	46303.3	41641.7	44467.2	66153.3	42255.5	56866.8	56309.5	34560.6	48370.8	46113.7	46762.2	26563.9	39063.8	52301.8	31254.7	25831.9	19422.7	26880.6	22413
PWY-5088	233.102	329.678	403.847	379.745	70.0624	137.437	96.3016	60.7026	151.811	235.058	102.947	339.481	221.292	374.507	1192.91	389.341	62.5958	111.242	0	697.683	298.667	289.558	224.619	246.12	2487.08	2084.94	2017.08	1587
PWY-5097	162856	217975	197079	139053	134544	251445	160919	76775.7	74295.9	156219	73897.8	150598	191684	137516	215800	201192	104268	168439	124625	180844	120496	165934	155192	134619	142779	114500	131481	110802
PWY-5100	49513.4	77599.7	78158.3	46561.9	51414	78730.8	72481.3	14265	17466.8	53702.3	15713.4	49559.3	51641.2	40091.7	69955.2	70415.7	37260.7	54676.8	42763.3	59209.7	40714	59616.6	52195.1	38850.7	45854.4	37049.1	38349.1	32622.8
PWY-5101	275270	332053	292998	216479	199933	398848	232787	125749	116122	239541	125041	243658	323726	212905	329599	323674	155368	270189	185607	279781	187052	255468	243089	222806	236022	189741	215941	181543
PWY-5103	197232	252738	223814	162861	152532	295792	179138	91347.3	86143	182136	89070.2	175340	229470	159732	246602	234959	115283	194191	141478	210666	140356	194411	181590	161600	175949	141472	159361	133540
PWY-5104	107393	169686	158083	98207.1	115485	167898	137373	48289.5	49276	101892	53418.4	86160.5	100200	85546.6	128993	122579	72385.7	95935.4	80887.4	118263	78575.5	121462	103310	88113.4	100558	85179.9	68041.1	58921.6
PWY-5121	124821	161408	148058	104440	95359.6	183034	107099	57847.6	55825.8	122821	52843.1	119191	146252	107107	170295	154309	74188.5	126073	90433.1	136617	89864.3	125756	114354	100992	114301	91820.8	103168	87585.3
PWY-5154	145629	200546	182300	122545	113785	218732	141915	72036.3	68522.4	143432	68760	137642	172576	127598	197146	182324	91569.9	153351	113744	163249	110462	151328	142537	120879	113094	91773	101909	86495.2
PWY-5177	22.6789	0	0	0	0	0	0	0	0	0	0	27.9985	61.994	0	0	0	0	0	0	0	0	33.9977	2.76	0	134.972	118.954	24.9982	1.76
PWY-5178	7350.01	20949.4	17519	11663.7	6718.97	17779.4	10312.4	10954.5	14084.2	20329.1	9461.29	12828.9	11890.3	24318.6	29523.1	19028.1	6878.26	14190.4	10453.3	20423.1	14586	14935.3	16876.7	7931.79	6716.08	5334.6	7466.41	6991.38
PWY-5179	325.76	352.418	610.524	675.574	727.781	1079.35	478.282	0	77.8465	176.181	185.28	110.621	167.209	176.48	313.798	1026.76	412.891	454.161	184.045	209.476	244.669	327.901	295.83	211.004	17.9899	35.9475	704.431	662.6
PWY-5180	26741	66135.4	68728.3	25662.7	18897.4	43276.9	24613	62713.6	29583.1	33927.3	40529.6	26779.3	27542.7	44825.9	66306.6	33017	16536.4	26684.7	19310.2	65666.9	38485.7	44699.4	60764.8	25121.7	22326.1	17111.8	22693.8	20395.8
PWY-5181	29128.8	44667.8	37104.4	28936.3	18605.8	40664.2	32067.6	36260.8	25802.9	46422.5	27508.2	40433.4	42463.1	47478.9	58834.4	54643.3	21195.1	39933	35866.7	39030.9	27023.3	34485.9	34835.9	23833.3	10509.8	9156.91	8724.14	8805.75
PWY-5182	26741	66135.4	68728.3	25662.7	18897.4	43276.9	24613	62713.6	29583.1	33927.3	40529.6	26779.3	27542.7	44825.9	66306.6	33017	16536.4	26684.7	19310.2	65666.9	38485.7	44699.4	60764.8	25121.7	22326.1	17111.8	22693.8	20395.8
PWY-5183	7207.67	25018.9	19139.8	6769.47	4811.55	8566.93	6506.36	8808.98	8200.91	15608.8	7790.51	10166.4	8995.39	20712.5	34019.7	9688.86	3382.48	5753.61	3686.51	22537.6	16759	18599.6	19390.7	5892.81	5743	4476.12	7601.69	7378.68
PWY-5188	153748	202656	181771	127898	120262	227977	139027	69003.4	67095.8	143016	66768.8	138472	177050	126391	198578	183203	92326.1	153358	109825	167073	110885	154158	143311	125886	140308	113315	127434	107225
PWY-5189	142811	195338	177826	120593	114453	216327	134200	67977.1	64913.2	136020	64895	129269	165625	120690	190959	172381	87949.4	144458	105591	159370	106127	146815	137833	117449	131996	106347	120856	101214
PWY-5198	141.167	666.24	768.671	658.919	480.226	665.415	293.953	195.999	212.144	476.298	117.701	255.534	289.87	309.993	163.406	620.399	131.437	259.571	92.4736	955.299	528.25	1262.18	946.375	233.434	15508.8	9333.93	9506.91	6401.96
PWY-5265	319.967	784.346	251.228	602.023	344.464	0	286.128	0	0	0	0	0	370.238	414.904	583.026	508.049	0	0	56.8768	0	306.598	0	0	0	96.9537	499.309	353.885	318.336
PWY-5266	11313.6	0	0	0	0	17600.2	0	0	0	0	0	0	0	0	0	0	0	0	8366.09	45943.9	0	0	0	0	16718.2	12757.3	0	15634.5
PWY-5273	11313.6	0	0	0	0	17600.2	0	0	0	0	0	0	0	0	0	0	0	0	8366.09	45943.9	0	0	0	0	16718.2	12757.3	0	15634.5
PWY-5304	5724.74	88301.4	103020	5392.92	5961.99	9388.37	6464.21	7783.8	8834.76	18534.7	7397.29	10163.2	10449.1	26495.4	66312.9	9596.07	4597.22	7635.06	5108.9	44753.1	32563.8	42588.3	43117.1	5037.29	19363.3	15898.4	20199.4	17357.7
PWY-5345	132618	177786	161810	112679	111215	210309	138649	67349.7	61862.9	129850	64312.1	127299	168278	115207	180432	171036	90303.8	144865	109623	146919	98275.7	136143	128326	107314	115413	92128.7	109496	91222.9
PWY-5347	124655	184445	176428	112549	107367	190004	135073	54551.3	56931.4	126337	58521.1	113604	143183	106856	176130	153464	81749.9	127343	102875	149106	99639.4	139257	132614	105685	116625	94757.2	107313	90352.4
PWY-5384	36760.6	56365.1	52367.6	54503.2	44127.8	80471.9	82063.5	50288.8	44244.8	82646.7	43567.7	62816	62128.3	70770	92557	90377.7	41878.2	72002	72958.5	68158	48877.6	53397.3	58622.3	34809.8	11158.6	6018.22	8401.1	6966.62
PWY-5392	2749.96	3057.64	2817.74	2890.5	1542.34	2606.26	523.212	48.9612	178.07	641.514	313.713	1261.98	1038.79	1073.55	3020.72	1554.07	380.269	634.94	185.197	5121.93	2842.67	3101.57	3087.14	2664.05	17834.4	15107.7	10893.4	11151.8
PWY-5415	13509.8	44776.6	47767.9	12143.5	10403.5	20710.8	11303.2	29093.7	24151.6	21774.6	27838.9	18891.9	20867	37371.5	48768.5	18545.3	9563.9	14577	9424.39	50712.7	26196	29146.2	44698.1	11899.6	19600.8	15025.1	20199.4	18100.5
PWY-5417	19634.5	21065.5	16796.9	15894.8	10966.8	28046.7	14671.1	28202.2	18434.8	29006.3	19872.6	27131.9	28416.9	29718.7	34662.6	33974.9	11396.5	27997	16414.8	24122.6	15880.3	17650	20668.6	13858.7	7842.53	5974.84	7981.35	7483.01
PWY-5419	19836	50130.5	57232.2	13697.2	16632.3	32065.6	15368.7	8287.5	9446.26	21479	18631.3	20697.5	31965.3	19806.9	42041	22138.9	15085.6	22554.9	12682	28958.8	19644.4	28218.2	38644	14018.3	18531.2	14253.6	20185.4	16834.5
PWY-5420	14804.9	45715.4	49582.2	12472.1	11589.5	22929.7	12156.5	13219.6	13467.6	21695.9	24500.3	19370.2	23254.8	25040	44358.1	19413.3	10703.3	16215.4	10224.3	35345.8	21891.1	28406.9	41004.1	12375.1	18096.3	13866.3	19210.8	16552.6
PWY-5430	10359.2	30594.6	27649.6	8867.6	7126.32	15407.5	7807.78	10162.1	9935.43	18212.4	11103	12467.3	13472.9	22812.2	34225.7	13689.9	6339.34	11678.1	6761.19	26126.5	16279.2	19147.8	23843.5	7683.79	7264.74	5820.43	8286.52	7657.92
PWY-5431	19634.5	21065.5	16796.9	15894.8	10966.8	28046.7	14671.1	28202.2	18434.8	29006.3	19872.6	27131.9	28416.9	29718.7	34662.6	33974.9	11396.5	27997	16414.8	24122.6	15880.3	17650	20668.6	13858.7	7842.53	5974.84	7981.35	7483.01
PWY-5484	123585	174031	164269	113505	107717	201997	138654	61576.9	62652.5	134986	61183.9	127333	157841	113745	188022	168932	86109.4	140780	109507	150675	97127.8	135219	123909	101560	127919	100354	111986	94998.7
PWY-5499	839.452	291.75	222.431	217.791	162.757	277.609	74.6762	8.0693	4.6712	41.1998	6.9805	266.091	467.812	15.8151	40.3311	22.2523	0	23.4192	3.25	276.976	226.702	206.179	361.292	479.408	42.4348	1.8644	100.889	66.3375
PWY-5505	61204.5	89493.6	80285.9	61166.6	63163.7	110843	71330	22518.9	26804.2	63076.5	21087.6	69142.1	75573.8	55070.4	87450.3	98535.3	48069.9	77547.2	52234.9	66707.5	45427.7	67979.9	60628.8	48351.4	69093.5	54821.8	56271.9	47550.2
PWY-5507	1369.32	3774.3	4134.97	4540.37	3616.54	4678.82	6913.63	1241.03	2066.61	5430.96	840.223	3084.91	1503.33	2357.62	1272.13	5170.69	1884.34	2741.25	4595.32	4485.66	3753.04	7351.1	5142.33	2304.61	8464.68	6817.88	7866.94	6241.75
PWY-5509	51065.2	77580.6	76245.2	43119.3	31604.6	71793.7	43156.5	38888.3	32157.3	63592.2	31146.7	58938.8	74740.3	60036.8	93761.5	78390.1	32880.3	60766.8	46500	64915	44174.4	56758	53538.5	41723.2	42368.9	33214.1	35017.3	30198.8
PWY-5529	5328.64	3090.27	2176.87	3038.75	2558.99	4750.21	2315.63	2681.83	1445.63	3137.17	1607.88	4536.64	6555.49	3575.9	5276.32	4775.26	2142.65	3901.37	1970.8	4101.69	2584.06	2675.04	2557.69	4543.13	10352	5598.64	3592.7	3003.75
PWY-5531	7004.9	3650.77	3155.07	4490.37	3586.78	7970.18	3830.15	2573.03	1828.31	4208.95	1762.02	6602.07	8318.81	3774.6	7330.56	6551.66	2600	5174.99	2549.15	5443.88	4096.98	3910.58	3511.52	6090.02	13185	8384.07	7337.53	6070.95
PWY-5532	0	0	29.9715	0	0	0	0	0	0	23.9828	0	0	0	23.982	0	17.9939	0	0	0	95.7388	0	65.8572	26.9757	0	0	0	0	41.8687
PWY-5647	11337.2	26901.2	28766.2	7949.04	10801.2	20483	9805.65	4873.39	5664.65	13640.8	14388.6	14379.7	22505.4	13667.1	29792.6	14795.3	11891.2	17035.4	10003.6	20098.8	13876.7	19457.3	22107.9	8478.78	9535.14	7085.07	12169.4	9815.53
PWY-5651	26502.3	44010.4	43437.9	29643.2	21784.9	53339.8	34858	21716.9	24572.4	43453.1	23224.2	32676.8	44522.1	36579	64098.5	44906.8	22887.5	41926.2	38883.6	43243.1	31419.7	36346.6	37866.1	24599.7	16559.6	12362	20140	16424.7
PWY-5654	10445.1	26233.6	28366.7	6825.42	9941.39	18130.8	8409.37	4111.93	4791.23	11788	13426.6	12967.4	20747.6	12029.4	26915.2	12903	10927.7	15104.8	8495.24	18228.5	12481.1	18108.4	20682	7531.23	9610.39	7200.84	11717.2	9489.58
PWY-5655	14814.6	35693.1	37232.9	11947.6	12330.3	24979.9	13036.4	9186.83	10131.8	19994.9	19026.8	19328	25347.4	21537.9	40771	20481.1	12337.2	19038.9	12259.1	29823	19764.1	25839.8	30194	12225.7	13471.9	10119.2	15734.8	13165.1
PWY-5656	163.374	535.931	589.398	652.407	477.003	591.003	296.428	214.663	239.961	507.909	140.058	385.242	274.041	368.905	374.349	665.147	119.893	267.684	93.1615	807.324	366.187	647.281	634.236	240.993	3673.47	3171.21	3185.77	2976.09
PWY-5659	171018	209864	183860	141856	124206	250902	143873	81521	75558.2	160730	71901.1	154547	192715	140830	216680	202586	95256	169283	122358	181258	121146	166445	150475	139354	158335	127753	141597	119442
PWY-5667	204337	256553	230566	170665	156242	299830	190736	94448.5	91149.4	200654	86569.8	186374	237422	169623	258751	252425	123383	209038	160350	216126	146306	202157	182571	164179	164135	132195	145890	123887
PWY-5676	21398.2	73638.1	81470.5	14014.1	12327.1	24084.5	11789.2	9128.55	10635.2	24756	9780.37	15819.3	27810.3	28559.2	60771.4	24745.1	13401.5	20178.2	10487.3	41656.1	31083.5	43450.5	43419.8	18383.3	17979.2	15611.2	13023.8	11690.8
PWY-5677	1527.05	1650.59	1675.11	1674.59	1192.14	2285.18	1212.97	796.806	974.622	2525.95	653.454	3101.69	2555.91	1750.81	2914.52	3178.97	1615.54	2569.63	1938.86	1602.38	969.471	1896.94	1810.12	1407.03	1172.78	1035.59	1196.5	1126.28
PWY-5679	0	0	0	0	0	0	0	0	0	0	0	0	0	0	0	0	0	0	0	0	0	0	0	0	77	67	0	0
PWY-5686	171847	223097	200543	143518	136398	258826	159718	74359.4	72990	156947	72242	151582	197236	136599	214730	203317	104166	170885	124767	183389	122616	170749	156821	140496	152505	122832	136505	115211
PWY-5695	174774	222393	201241	152522	136568	262297	164243	88727.6	85215.4	176145	82440.8	169723	206293	152069	243174	223749	110696	182065	138612	200152	132526	177049	164986	147606	148591	117256	129349	110339
PWY-5705	16872.1	42044.8	37560.5	13764.1	11071.4	21621.6	12741.5	8249.82	9462.37	20160.1	7544.38	19670.7	20196.7	21379.7	40250	22857.9	9645.18	16484.9	12028.6	28318.8	20105.4	25432.4	25101.2	14171	14688.3	11621.9	14107.5	12148
PWY-5737	0	0	0	0	0	4	83.982	0	0	0	0	0	0	0	0	0	0	0	88.8708	0	0	0	0	0	0	0	0	0
PWY-5741	13630.4	12277.6	10177.7	9791.74	7279.51	14999.4	6035	4921.45	3909.77	11130.1	6889.82	11449.7	17179.4	8727.83	13075.5	15403.2	6809.75	11546.4	5250.32	14800.6	8051.46	12168	11385.3	12020	13056.8	10914.5	10345.4	9624.61
PWY-5743	1441.13	461.471	390.402	730.955	665.634	745	311.361	208.49	333.202	881.208	270.07	1592.98	2449.44	676.312	1628.29	1482.6	687.719	767.474	330.461	466.311	501.014	359.48	374.542	1087.73	883.666	697.712	231.397	230.804
PWY-5744	1369.9	451.54	382.757	702.705	640.004	728.181	304.51	202.814	319.514	836.377	261.946	1500.64	2311.94	646.342	1552.02	1411.42	660.573	744.079	320.849	457.068	483.779	351.829	366.895	1047.37	1049.6	829.567	237.609	237.322
PWY-5747	36888.6	51595.8	43617.7	44598.6	36561.7	71663.9	70318.2	42707.1	36221.2	70165.5	36564.6	50373.5	57132.6	55739.9	73190.1	74514.1	35813.1	62026.8	65356.5	54008.8	37685	46038.8	47109.6	32204.3	13914.3	10762.1	13653.5	11885.5
PWY-5757	0	0	0	0	0	0	0	0	0	0	0	0	15.961	0	0	0	0	0	0	0	0	0	23.8499	0	23.9065	5.9928	122.769	167.163
PWY-5837	17391.7	42375.1	42947.5	22429.9	31869.8	44259.5	44368.3	4964.61	7103.4	21705	5609.1	24196.6	26444.5	16406.9	39951.4	32951.7	21052.4	24976.8	23069.8	27933.8	19133.3	30109.1	25203.6	14868.6	35265.3	25613.2	32978.2	27612.5
PWY-5838	33792.4	68420.1	65891.6	38477.9	50373	76938.4	65193.1	9627.72	13662.6	37714.3	10335.8	42171.4	50274	29331.8	69444.7	58329.5	35719.3	46392.5	39122.7	49617.7	32946.1	51155.7	42206	28002.9	66463	49768.8	61076.2	50781.5
PWY-5840	31540.2	67059.3	65286	34511.3	44433	63427.3	59819.3	9146.46	12919.9	35331.3	9865.92	37557.9	46243.7	28215.1	67731.3	49341.7	30652.5	37806.7	33604.9	48134.7	31919.7	49408.1	41095.1	26020.5	63594.3	47808.6	57553.2	48097.6
PWY-5845	27330.5	55204.7	46066.7	33659.3	44433	60662.1	59819.3	8368.6	11862.3	34288.5	8662.12	34358.4	31423.4	25476.5	57933.8	48549.9	30652.5	36280.9	33604.9	38037.9	26216.4	43006.7	32438.7	23710	52664.2	41457.1	44175.4	37882.7
PWY-5850	27330.5	55204.7	46066.7	33659.3	44433	60662.1	59819.3	8368.6	11862.3	34288.5	8662.12	34358.4	31423.4	25476.5	57933.8	48549.9	30652.5	36280.9	33604.9	38037.9	26216.4	43006.7	32438.7	23710	52664.2	41457.1	44175.4	37882.7
PWY-5855	111793	132036	114703	101969	90657.5	174791	127541	62547.4	57584.2	122738	57006.9	108693	140234	104029	146457	151032	76946.4	126553	107017	117647	80917.3	107899	100803	93652.3	62250.6	49750.8	60089.5	52249.5
PWY-5856	111793	132036	114703	101969	90657.5	174791	127541	62547.4	57584.2	122738	57006.9	108693	140234	104029	146457	151032	76946.4	126553	107017	117647	80917.3	107899	100803	93652.3	62250.6	49750.8	60089.5	52249.5
PWY-5857	111793	132036	114703	101969	90657.5	174791	127541	62547.4	57584.2	122738	57006.9	108693	140234	104029	146457	151032	76946.4	126553	107017	117647	80917.3	107899	100803	93652.3	62250.6	49750.8	60089.5	52249.5
PWY-5860	19417.3	40749.8	33744.4	24659.1	33900.7	44479.1	46635.6	5832.88	8434.46	24925.6	6055.22	25081.6	22311.4	18294.4	43041.8	35616.2	23035.6	26338.1	24952.4	27574.3	19060.6	31750.3	23513.8	16910.5	39947	31389.4	33326.3	28670.3
PWY-5861	24387	51835.5	50409.1	28594.2	39189.5	57966.1	51610.6	6756.74	9813.62	27665.9	7293.68	31464.7	37144.9	21311.6	52794	43673.8	27420	34534.5	29602.6	36951.5	24523.6	38551	31419.8	20228.1	52301.9	38736.9	48519.4	40287.3
PWY-5862	19417.3	40749.8	33744.4	24659.1	33900.7	44479.1	46635.6	5832.88	8434.46	24925.6	6055.22	25081.6	22311.4	18294.4	43041.8	35616.2	23035.6	26338.1	24952.4	27574.3	19060.6	31750.3	23513.8	16910.5	39947	31389.4	33326.3	28670.3
PWY-5863	19375.4	46238.1	46559.6	24613.6	34197.2	48316.2	46300	5579.96	7918.15	24034.3	6263.26	26736.9	29220	18249.1	43801.6	36292	22798.6	27550.3	25011.9	30733.5	20985	32967.2	27614.7	16524.5	38714.9	28217.2	36086.6	30202.3
PWY-5896	27330.5	55204.7	46066.7	33659.3	44433	60662.1	59819.3	8368.6	11862.3	34288.5	8662.12	34358.4	31423.4	25476.5	57933.8	48549.9	30652.5	36280.9	33604.9	38037.9	26216.4	43006.7	32438.7	23710	52664.2	41457.1	44175.4	37882.7
PWY-5897	31567.2	65271.2	63255.6	36395.4	48137.7	72799.9	62681.3	8965.27	12768.6	35605	9667.66	39882.9	47170.7	27608.7	66017.9	55100.3	33919.5	43629.9	37094.3	46899	31199.2	48570.5	40052.2	26223.2	63222.6	47133.3	58171.2	48377.1
PWY-5898	31567.2	65271.2	63255.6	36395.4	48137.7	72799.9	62681.3	8965.27	12768.6	35605	9667.66	39882.9	47170.7	27608.7	66017.9	55100.3	33919.5	43629.9	37094.3	46899	31199.2	48570.5	40052.2	26223.2	63222.6	47133.3	58171.2	48377.1
PWY-5899	31567.2	65271.2	63255.6	36395.4	48137.7	72799.9	62681.3	8965.27	12768.6	35605	9667.66	39882.9	47170.7	27608.7	66017.9	55100.3	33919.5	43629.9	37094.3	46899	31199.2	48570.5	40052.2	26223.2	63222.6	47133.3	58171.2	48377.1
PWY-5910	2432.93	1957.19	1672.85	888.957	849.161	2276.25	835.701	562.498	1336.97	2448.95	633.238	3349.52	4719.34	1899.27	3776.77	6733.36	4611.52	6221.93	2946.17	3791.52	1524.47	2631.91	2143.28	1550.12	9250.83	6271.93	6107.8	6254.71
PWY-5913	106181	145088	130313	100394	94175	178671	124805	61327.1	59940.8	124902	57919.9	115553	144618	107337	171973	156265	80936	132234	104470	126444	84043.8	114574	107545	89382.5	101616	80041.2	95686.4	81596.7
PWY-5918	126168	157197	139938	109286	102676	197310	126751	63241.1	60750.4	128500	60410.7	120703	157207	110583	169173	162897	83172.4	137580	103556	137499	92568	126405	117885	104075	99713.9	80210.6	93671.5	79536.1
PWY-5920	82571	125899	119602	64629.2	62003.4	113344	60030	23785.9	27775.7	61682.4	29405.8	62980.5	91143.8	59688.4	113767	80152.1	41733.6	68175	37297.7	96312.3	63718.8	91496.9	84445.7	66873.2	80122.4	63377.7	71249.8	60229.6
PWY-5941	19470.5	25310.5	16169.5	15401.1	12458.9	27685.1	9216.38	9071.03	8174.79	16470.7	9464.61	22893.9	29247.7	19859.9	27172.8	25176.8	14039.5	22781.7	10037.9	23577.2	12583	15282.2	16542.1	18624.9	20012.6	16547.8	17589.5	16130.6
PWY-5971	141658	147623	113202	108948	97625.8	159868	80401.7	50553	70420.5	144372	55813.8	151438	201850	127518	167956	213324	116067	185275	124598	139293	85838.9	119099	104447	112035	100797	79481	96877.9	79018.7
PWY-5973	258304	341190	308593	210931	209263	392728	250434	111308	108846	233645	107863	223621	294141	202675	310669	300626	155918	251579	186982	266240	184627	258717	235330	211010	197783	160284	191915	157449
PWY-5989	192545	253270	208358	178012	168858	325530	227213	110543	105972	228668	106705	217401	270983	195421	292624	290449	144873	242792	180477	219013	153544	207109	193162	157689	115404	88100.5	127453	103949
PWY-6071	16075.3	24238.4	18751.5	14702.4	11439.6	21671	12248.2	34474.7	19093.2	16344.1	23493.1	19959.5	20412	23826.7	33240.6	23186.9	10158.2	17584.5	11173.2	31031	15592.5	16959.3	23364.6	13371.9	12855.3	11113.7	10368.8	10348.9
PWY-6107	2818.64	11907.6	11025.5	2726.7	1755.8	4524.07	2077.46	1421.75	1357.3	3119.01	1934.4	3419.26	3613.96	4230.38	8328.65	6051.69	2440.19	3532.37	1712.28	6154.36	4056.57	5894.15	5930.58	3134.7	2292.48	1901.87	2544.54	2173.86
PWY-6121	169981	224280	200092	143245	134645	255937	158557	75017.7	74483.1	160007	74525.5	154059	202672	141134	219141	205918	106234	172986	127001	183883	123112	169133	158200	140264	144986	117116	132645	111198
PWY-6122	167890	220558	196575	138523	130884	248698	150363	69667.3	69842.7	151564	69947.6	147788	195459	134009	209666	196460	101329	165046	119021	178160	119087	165102	153353	137948	147242	119118	133773	112056
PWY-6123	143407	189578	170551	121557	116306	218037	137546	63216.4	62381.6	134964	61642.7	128536	166004	116584	183902	173045	89468.4	144894	107194	155027	103997	145042	132985	118150	125384	101149	112809	95180.7
PWY-6125	159945	213979	194495	136482	127330	242268	151638	72463.1	71936.1	152892	71465.3	145201	187050	133512	214519	194341	99018	162686	121174	178721	119403	163641	152847	131419	144809	116599	131370	111043
PWY-6126	172701	231694	208183	145911	138175	260921	163236	76592.9	75496.3	162122	74518.5	154518	200573	142188	223654	207487	106344	173844	128939	188635	126215	175491	161643	141349	155477	125337	140139	117801
PWY-6142	0	0	0	0	0	0	0	0	0	76.2531	0	0	56.5865	0	0	19.0227	56.3778	69.1073	0	0	0	0	0	0	0	0	0	0
PWY-6147	123446	169073	154197	111429	102451	199675	133408	76557.2	69938.9	140080	71185.3	129011	164030	123952	192953	171516	87626.8	144607	113564	149865	99963.2	130033	127993	101727	107218	84202.7	98904.2	85136.4
PWY-6151	50779.5	121701	118883	49085.8	56253.5	92584.4	73712.2	18527.2	22412	61465	20733	53565.6	68309.6	55587	99000.6	73681.1	43242.8	59351.7	49229.6	71223.8	51740.4	78442.1	70747.9	42646.5	44870.6	34842.9	46843.2	39932.5
PWY-6163	156435	203921	182103	132615	121879	234510	146769	77390.9	72813.8	151160	71507.4	143381	181371	133843	204395	191654	94885.3	158782	119114	172376	114709	156802	145571	128134	134488	108339	122083	102143
PWY-6165	210.489	572.126	620.604	902.809	659.098	814.229	401.977	268.749	289.943	633.646	159.777	366.501	355.765	450.264	252.255	853.552	162.493	347.111	125.251	771.153	314.128	850.441	712.481	198.429	0	45.5186	1160.94	1274.5
PWY-6167	220.632	850.73	928.913	1126.32	827.326	1032.31	507.533	335.584	361.991	787.805	211.403	408.298	414.729	558.334	305.401	1085.27	203.03	437.869	156.519	900.469	392.334	1057.03	901.854	239.669	12216.9	10478.1	14025.4	9129.58
PWY-6174	1393.3	1147.59	1010.41	530.945	295.761	1310.38	392.328	176.882	305.171	514.65	181.671	602.325	1240.99	600.807	871.778	477.975	230.387	564.554	226.768	1972	842.368	1512.8	1256.97	928.717	6439.22	4389.61	4269.78	4327.41
PWY-6182	20484.9	22686.4	18340.5	16163.8	11466.2	28915.8	14953.1	27324.7	17682.1	27597	19035.2	26567.6	28602.4	28193.6	35030.7	32889.7	11556.1	26859.3	15509.3	24942.1	16473.1	18697.9	21342.1	14685.9	8550.91	6532.29	8664.59	8077.16
PWY-6185	18037.4	16778.7	12120.8	15132.5	9483.33	26406.9	13815.2	28832.4	18861.7	29745.7	20484.4	27379.2	28510.8	30444.2	35050	34466.8	11304.8	28134.4	17357	23053.1	14957.9	15500.2	19268.5	12439.5	6042.44	5146.94	4985.32	5106.41
PWY-621	36760.6	56365.1	52367.6	54503.2	44127.8	80471.9	82063.5	50565.6	44270.8	82646.7	43567.7	62816	62128.3	70770	92557	90377.7	41878.2	72002	72958.5	68158	48877.6	53397.3	58622.3	34809.8	12740.3	9840.3	12114.5	9352.48
PWY-6210	5779.92	11095.6	9943.59	4735.22	4482.41	8938.3	4656.18	3410.05	4099.02	9961.23	5444.32	6625.81	7551.55	7914.09	18990.5	7171.9	3801.86	6622.88	3828.39	10653	6995.63	11287.9	18104.1	4180.09	7846.01	6029.06	8631.62	7505.33
PWY-622	0	0	0	0	0	0	0	0	0	0	0	0	0	0	0	0	0	0	0	0	0	0	0	0	679.682	271.422	1452.54	341.565
PWY-6263	50729.9	87647.2	83636	39833.3	35705.9	64848.5	31742.4	10406.3	13851.3	35910.2	12253.2	36009.4	49362.3	34182.7	48281.4	42270.8	20537.8	32755.3	17646.5	57954.9	38872.9	63151.7	55173.8	39866.4	67279.1	55521.3	54274.6	45511.2
PWY-6269	51330.9	77886	76484.3	43738	31930.7	72831.2	43882.4	39119.9	32439.7	64101.8	31348.5	59407.6	75256	60413.6	94322.8	79423.4	33274.3	61564.6	47189.4	65333.2	44467.7	57102.1	53823.1	41990.2	42445.5	33271.5	35092.6	30256.9
PWY-6277	167890	220558	196575	138523	130884	248698	150363	69667.3	69842.7	151564	69947.6	147788	195459	134009	209666	196460	101329	165046	119021	178160	119087	165102	153353	137948	147242	119118	133773	112056
PWY-6282	191607	252121	207295	176938	168574	326768	227802	108818	105460	228466	105605	212571	268129	194013	283666	286431	143346	240146	182413	215110	152466	205395	191362	157085	111962	85583	124371	101010
PWY-6317	79010.3	112918	112059	68901.7	75937.5	121924	87425.9	19352.9	23815	62758.4	19102.2	67685.5	73888.1	51683.6	102943	84610.6	45250.6	64221	46630	89691.3	58445.4	87432.5	74447.3	65005.4	93242.1	75232.1	79926.6	67200.2
PWY-6338	7740.11	5764.89	5614.88	4753.5	4444.43	10017.1	4867.38	1816.61	1907.35	4395.99	1618.72	7597.7	9266.73	5809.68	12255.6	6493.13	3203.25	6185.65	3676.36	5578.36	3959.44	4461.6	3716.3	6859.75	4448.51	3392.49	6988.36	6351.12
PWY-6339	11600.6	13513.4	13251.9	7527.53	7425.4	15757.8	8105.68	3478.19	3615.39	8634.46	2771.1	12716.2	15876.2	11177.7	21374.1	12002	6440.44	12559.3	7169.37	10389.9	7316.72	7859.03	6986.41	10768.4	8377.67	5940.6	12547.8	11399.1
PWY-6349	196.586	496.643	476.601	446.348	352.791	517.808	242.17	175.896	190.439	410.134	111.266	281.575	295.579	346.84	236.566	532.57	116.824	226.843	86.6995	468.934	211.55	505.21	429.835	170.933	2343.92	1891.85	2357.16	1653.14
PWY-6350	160.772	418.049	418.8	420.069	325.3	459.161	216.077	153.178	165.681	356.933	95.0274	228.33	252.745	284.79	181.509	473.922	103.039	200.11	74.1697	412.738	182.597	452.796	383.517	142.739	2577.15	2096.01	2612.69	1814.45
PWY-6353	114402	136103	116576	98369.3	100976	171401	120410	40434.6	41747.8	98401	39566.2	105232	126228	91239.3	155559	139597	74332.6	107610	72316.6	125035	79994	110311	101131	94363.3	111217	87165.1	99103.3	85130.4
PWY-6383	8044.09	8875.08	8390.6	8065.87	5163.31	10316.4	3802.81	4588.49	5240.58	9444.06	3413.97	15290.8	9289.22	8661.66	28982.7	10999.7	2784.36	7230.98	2676.55	16949.5	8125.28	8606.43	8647.09	8069.56	26460.6	20866.8	25811	22107.5
PWY-6385	124898	174905	163473	106117	102501	191527	121618	63897.9	59253.4	125251	58380.4	116839	149874	109922	173769	156949	80854.6	129686	97132.8	144326	96787	131885	123981	101599	119723	95679.8	105373	89932
PWY-6386	123633	170541	154224	105320	101745	190078	120179	63740	57851.7	118163	58209.8	116179	148916	107593	171724	156007	80403.5	128901	93660.4	141316	92109.3	126607	118850	100690	118200	94424.6	103698	88803
PWY-6387	143363	195213	176778	122457	114581	216867	135554	65760.7	64334.6	136458	63771.6	129837	167812	120793	191859	174420	89279.4	146306	107654	160027	106838	146702	136755	118133	124822	100188	109438	93977.9
PWY-6396	13443.9	26871.2	28628.5	11482.2	9520.39	21428.6	11805.8	6849.92	7581.81	13302.6	5896.47	14486.8	13834.1	13342.8	29463.4	15611.6	6682.6	11697.1	6299.02	23715.8	16915.4	18156.1	16650.9	12559	14219.4	11500.3	13130.3	12103.7
PWY-6397	138.54	465.646	359.769	168.198	129.608	323.539	92.8225	204.581	236.056	472.693	183.472	540.858	342.033	648.446	2006.35	579.208	152	310.79	70.7702	421.874	220.395	404.027	367.877	154.096	1610.94	1450.49	2120.1	1710.93
PWY-6404	483.299	1653.77	1265.07	573.234	442.353	1062.4	339.039	675.483	726.43	1544.18	613.247	1825.41	1129.64	2237.11	6556.43	1724.22	467.973	909.513	0	1390.99	766.301	1276.31	1185.77	540.698	4706.28	4123.99	6033.75	4830.71
PWY-6467	122239	141309	116758	103802	101787	192043	123712	57265.7	54206.2	114999	54555.2	107146	143352	96749.2	132931	150224	79158.3	126787	97745.8	119278	81878.1	114334	103248	100638	79641.7	65340.3	75149.7	62422.1
PWY-6470	1813.02	14267.9	15313.5	1967.74	997.723	1919.29	649.032	1762.87	2247.83	4306.22	1776.23	5118.22	2900.57	4741.69	12300.9	2746.47	540.123	1562.45	225.668	5115.63	3030.81	8207.69	6368.95	1957.21	8141.75	6092.62	9054.39	8554.77
PWY-6471	2813.67	24470.8	25788	4821.86	1662.79	7942.36	3294.3	4843.61	7556.54	9273.68	4229.27	9802.59	6143.36	8813.52	23772.8	8610.46	2950.23	9124.51	3040.2	17904.6	8579.64	14778.2	13584	4551.7	15521	12893.2	26577.6	22707.4
PWY-6478	66413.4	66214.3	56396.4	47804.1	48175.3	83190.8	43113.1	10118.4	12871.7	31415.8	10806.5	38000.1	53023.9	27378.4	35305.4	47356.8	23623.4	41103.5	21670.5	49381.6	33376.7	52611.2	43117	52253.7	48680.2	40556.9	34431.9	30557.7
PWY-6505	10802.2	22052.8	20576.2	9137.87	8452.49	17087	8985.37	7342.15	8415.17	17216.7	11157.1	12883.1	14921.1	15488	32580.2	13897.5	7485.54	12650.3	7669.79	20825.1	13568.5	19733.9	28102.3	8433.26	12847.4	9859.9	13770	11982.9
PWY-6507	42693.4	82898.1	79429.9	41514.7	34737.5	80661.5	44084.7	26312.6	29103.9	50586.7	30961.7	47331.1	61870.5	52371.7	86438.5	60684.6	27290.6	50513.9	36828.8	61580.8	44081.6	53209	58512.8	38943.4	38754.3	28331.1	42374.3	34940
PWY-6519	112374	142912	124378	114241	104714	202559	158042	82783	76515.1	158470	76017.8	135329	163082	131147	186507	183340	92636.3	156103	133041	140114	97838.4	126774	122450	95437.2	58242.3	44578.4	59497.6	51356.7
PWY-6545	59074.9	63474.6	51206.9	44664.3	37921.8	65677.5	28392.9	11737.3	14783.5	39317	14873	47997.4	59389.4	36104.1	65753.4	65610.9	32216.7	47832.3	23932.8	52120.8	30540.5	49618.4	42011.3	49179.8	63086.7	49405.5	50244.4	43380.9
PWY-6562	12073.6	17544.9	15457.4	10591.7	7389.13	12000.7	7689.09	5567.48	5150.47	11772	3960.78	14628.8	11227.3	13720.1	21520.8	14696.2	5758	9163.02	6666.64	15788.7	8091.9	12383.5	10564.5	10351.1	5552.87	4056.44	8528.4	7165.95
PWY-6565	0	0	0	0	181.542	0	2069.36	0	0	0	0	0	0	0	0	47.9546	137.054	0	1255.42	0	0	0	0	0	0	0	14.9899	0
PWY-6572	239.583	209.042	345.88	563.648	751.156	1458.44	700.517	18.7892	46.0271	101.416	11.8904	179.295	140.732	66.3844	227.247	460.579	247.231	438.418	228.631	96.4635	110.775	245.973	81.4339	172.061	0	0	100.736	18.8461
PWY-6581	1151.69	712.169	563.494	707.269	671.405	1048.94	532.202	768.062	390.201	856.792	438.783	1161.91	1850.66	990	1273.21	1270.06	670.784	1127.53	500.108	990.659	605.078	541.652	494.781	982.823	387.429	402.157	104.507	97.3192
PWY-6588	13127.7	91998.2	105712	7250.96	6809.07	11665.5	7036.69	7539.9	9231.48	23042.5	8985.7	10234.4	12837.8	28177	63752.1	8947.64	3780.03	6303.35	3112.25	44536.3	33460.6	48433.2	48619.3	9880.03	11334.9	9404.81	9583.4	9081.75
PWY-6590	1741.94	50225.2	54954.9	2857.17	3630.33	5739.92	4679.01	4268.28	5542.3	12748.2	4726.74	1413.78	2197.63	16464.9	37199.7	3680.2	2216.86	2063.93	1683.43	26805.8	20389.4	28986.2	26540.2	1344.84	5956.35	5360.47	3052.95	3102.03
PWY-6608	132387	205456	193971	106257	108019	187958	115894	49296.2	38532.5	93099.5	37741.7	99779	122182	91528.4	167391	133831	71477	101558	65565.9	146272	98761.3	142024	128998	106389	120219	97139.2	103551	88372.1
PWY-6609	102444	171520	162373	80346.8	85546.3	144242	89890.3	26634.2	29288.3	69758.4	27302	76823.7	91026	66931.1	127666	100684	54112.4	77748.2	51817.7	112374	75175.2	111760	100189	80156	102815	84569.9	88638.1	75506.7
PWY-6612	110984	156502	143260	100976	99474.6	184304	127297	62975.6	58009.9	123182	57050.9	116267	142648	107689	169601	154614	80168.4	127858	99401.3	130699	88018	119906	112954	91126.7	97600.2	76370.7	93161.4	78829.2
PWY-6628	124367	158989	142756	117349	104469	198335	143639	78796.4	70467.4	142395	67847.4	129277	151511	125641	184640	174974	84868.7	143325	118687	149575	99498.6	131687	120940	103573	70090.5	56233.9	69636.7	60846.5
PWY-6629	1587.7	1936.26	2058.82	4568.86	3345.08	4448.22	13025.9	1657.07	3303.69	6134.26	1158.83	4715.71	1197.78	2274.14	3398.54	5437.95	2850.1	3318.89	11376.5	3516.84	4915.78	5412.22	4522.14	3542.68	0	68.4823	1845.58	2123.39
PWY-6630	122359	157026	141238	115077	103110	195110	140253	70894.1	66500.5	136316	61665.7	124211	147331	119730	179278	168497	82628.4	138303	113437	146286	97630.7	129590	117492	102105	69751	56008.9	69314.6	60565.3
PWY-6641	7569.46	4544.04	3841.36	4333.15	4272.25	9402.32	4060.82	1199.67	1503.88	3459.96	1440.59	3921.22	7674.52	2243.62	4462.85	5113.08	2737.61	6034.64	3429.11	4062.68	3627.3	4923.8	3596.64	4537.62	2732.53	2629.16	3168.87	3094.87
PWY-6654	157.903	511.274	563.049	677.888	494.711	610.981	301.633	201.723	217.651	469.223	119.895	217.819	245.816	331.568	187.909	636.82	121.91	251.775	93.9595	556.958	235.723	638.472	534.892	143.903	7550.74	6496.62	8651.99	5603.57
PWY-6690	1642.65	4838.96	3459.26	1367.37	1095.45	1768.42	1465.23	21047.5	9403.2	2934.44	13104.1	2718.71	1569.82	9031.45	6637.29	1754.02	789.954	1207.14	1622.69	11734.4	4837.33	3725.94	9728.52	2221.4	3315.52	2629.31	2856.98	2510.21
PWY-6700	135368	180292	164280	112708	109256	206550	130441	60123.9	58937.5	126247	58666.4	117539	159148	110060	165769	162699	85398.5	138123	103436	141652	97279	136247	125677	109788	102557	82116.4	91685.8	76616.8
PWY-6703	143585	180549	162464	117345	109606	207067	125069	67970.3	64220.3	129538	63875	121765	161685	116098	165539	164467	84069.5	140428	103801	148048	100637	139169	132190	116788	96976	79580.7	86019.4	70566.5
PWY-6708	111793	132036	114703	101969	90657.5	174791	127541	62547.4	57584.2	122738	57006.9	108693	140234	104029	146457	151032	76946.4	126553	107017	117647	80917.3	107899	100803	93652.3	62250.6	49750.8	60089.5	52249.5
PWY-6713	293.131	390.291	378.928	685.069	588.992	757.383	986.915	269.19	496.887	907.025	210.065	769.565	214.817	435.088	609.387	873.231	522.013	540.603	1252.51	640.526	783.569	841.508	755.457	640.409	0	14.1059	274.509	324.712
PWY-6728	10338	7707	7245.84	6911.33	5881.39	11653.9	5492.17	3205.22	3322.99	7622.11	5302.83	10120.6	12832.8	6219.53	10207.5	9169.26	4410.1	6830.07	3767.74	10346	6342.9	8431.53	9106.15	8534.62	6478.82	5862.33	6436.38	4815.52
PWY-6731	3544.31	11160.6	17282.3	1471.34	1132.84	3646.72	1123.17	2212.61	2556.15	6640.86	1940.75	3275.38	7215.64	7056.95	6731.75	3672.72	1626.12	3942.43	2238.54	3010.93	1765.13	3572.08	8029.4	1937.21	1061.75	627.693	435.425	562.364
PWY-6737	101103	130971	111282	88941.4	85256	154415	107006	52665.8	47227.6	100991	44313.9	97251.5	108609	89238	127752	127659	62862.5	104631	79781.8	111844	73069.3	102756	87991.1	84389.5	93182.5	74191	79182.9	66889.4
PWY-6749	35788.5	39256.1	34442.6	25577.2	27594.3	49417.6	25401.9	5526.68	7579.53	20288.2	6744.53	22998.8	34371.5	15453.1	26405.3	28097.8	14809.2	24931.9	14799.7	28687.4	20214.4	34015.5	26936	28831.9	17815.3	14060.3	18636.2	15245.7
PWY-6876	13127.7	7242.74	7234.33	7250.96	6809.07	11665.5	4926.19	2814.66	2614.69	5218.69	3054.6	10234.4	12837.8	5437.06	12433.6	8947.64	3780.03	6303.35	2762.8	8196.4	5402.36	6975.44	7061.57	9880.03	11334.9	9404.81	9583.4	9081.75
PWY-6891	3828.31	43996.4	50845.6	16636.2	29301.9	26263.7	49743.5	3302.48	4310.61	16297.7	3532.77	12274	4173.75	13397.4	33628.4	23305	19158.7	15657.9	22965.7	22514.2	17945.4	23406.8	22495.5	5961.84	4023.6	3764.91	2646.3	1927.65
PWY-6892	16879.1	29059	15617.9	30709.7	46107.2	59313.6	65346.8	3037.17	6094.95	24811.6	3457.54	24092.8	21857.8	13230.7	13638.4	46396	31364.7	32663.9	34728.5	10295.7	9014.49	20004.4	11275.8	14297.7	34794.5	26427	34601.5	26897.1
PWY-6895	17284.1	109314	108015	53692.3	72239.2	87990.5	99997.2	13644.8	16832.5	54548.9	14359.5	44167.9	18940.7	45455.6	94248	75468.6	51209.7	54561.2	61754.9	69666	51611.6	69131.9	65348.5	24770.4	17655.3	16207.3	12011.6	8860.16
PWY-6897	139133	172154	149787	118691	109971	206636	130328	62621.2	61168.7	130542	60896.5	124875	161747	112381	172904	169480	86724	142158	105279	145757	96697.8	133044	123684	114486	115151	93150.9	101740	86976.8
PWY-6901	75644.6	138094	134503	59693.5	55858.7	112632	63268.5	28633.7	34125.1	73435.3	28723.9	60502	67304.9	70857.9	133786	67199.3	32401.2	61518.3	38776.9	104883	74270.7	100122	92836.9	62609.8	83518.9	66394.8	81627.8	66988.8
PWY-6906	67.3785	82.4043	99.8409	99.8063	219.177	142.269	1908.17	199.736	327.411	268.545	136.191	226.162	334.143	171.749	713.477	459.053	233.479	408.703	1204.78	288.063	213.918	49.9514	99.7609	82.3164	1007.69	956.716	1707.5	1390.96
PWY-6915	194.342	83.2092	83.1738	48.8259	19.5652	35.8149	25.4248	69.6885	58.6775	95.1215	68.0876	403.597	362.926	118.135	200.912	71.3561	25.0717	25.4832	27.8168	75.1941	36.9473	42.5143	77.5289	187.788	89.9551	79.9477	18.5995	19.0974
PWY-6919	333.632	227.294	215.694	96.0892	31.8137	69.7367	47.118	187.601	148.135	276.643	197.918	750.699	598.767	301.636	467.232	123.622	36.9157	54.5909	44.7139	223.979	85.3052	105.698	188.182	342.778	262.493	203.172	50.5601	51.6209
PWY-6942	0	0	0	0	0	14.2497	0	0	0	46.1144	0	0	0	0	0	0	0	13.4996	0	0	0	0	0	0	0	0	203.626	197.441
PWY-6944	2150.73	2824.12	1944.54	1537.89	1243.05	3075.41	1367.55	21301	8593.6	2518.92	12597.8	2179.95	2188.65	7694.64	5573.61	1721.4	727.46	1316.52	730.833	10483.7	3684.83	2826.75	7936.03	1541.25	1977.73	1421.05	3666.75	3275.35
PWY-6948	114.178	457.792	321.442	118.811	93.3881	196.287	109.982	135.706	111.534	284.085	127.576	368.207	207.277	576.073	1296.93	226.539	68.6993	117.009	0	269.626	188.548	209.549	214.09	131.018	642.351	531.385	810.158	636.593
PWY-6957	6173.3	5379.92	5273.12	4247.56	3482.77	6989.25	3726.55	4286.85	3624.32	7397.55	3384.19	8430.96	8790.76	6589.03	12946.3	7808.12	3014.81	5577.87	3134.67	9247.35	5229.53	6515.73	5744.08	4541	4570.22	3684.19	5088.1	4864.83
PWY-6969	185776	246682	223847	155870	146502	278271	168745	72887.5	77292.2	166668	75667.8	163796	213467	145707	239819	215797	111463	182171	133382	201132	134542	186787	171618	152604	170733	137872	153289	129792
PWY-6975	0	0	0	0	0	10.9615	0	0	0	0	0	0	0	0	0	0	0	10.3846	0	0	0	0	0	0	0	0	0	0
PWY-6977	0	0	0	0	0	12.5399	0	0	0	0	0	0	0	0	0	0	0	11.8798	0	0	0	0	0	0	0	0	0	0
PWY-6992	12333	7555.88	7144.95	6665.83	6530.13	10480.8	4167.29	2289.65	2377.41	4880.74	2992.38	6169.05	10650.4	4639.02	5827.22	6620.42	3235.76	4416.96	1667.1	7096.82	5859.63	7124.65	6644.64	7624.44	2970.9	2302.58	2898.03	2512.51
PWY-7002	8.6394	0	0	19.8841	7.3192	20.5906	11.9466	0	0	38.5959	3.9933	0	6.6534	0	33.8697	25.9163	4.6543	16.9419	9.9551	0	0	0	5.9889	0	0	0	0	0
PWY-7003	13109.7	43178.8	32138.6	11653.9	13879.1	19305.3	16498.1	12846.6	14727.6	31361.1	14389.7	13747.5	15945.4	30402.9	52282.1	15671.6	8316.15	11745.6	7601.52	46247	29620.1	40424.6	37792.9	10017.9	14712.7	8734.57	10141.7	8985.51
PWY-7007	9616.88	9449.66	9186.26	9725.51	6659.19	13624	5283.54	5366.67	6340.35	10462	4225.41	16592.3	13333	9507.49	33679.7	16028.8	5431.72	10813.4	5237.01	18798.8	9108.28	10142.4	9615.39	8544.22	32979.3	26263.6	34188.5	29632.1
PWY-7013	464.657	6605.73	17013.9	2000.37	1716.24	1846.7	6479.13	1697.9	2641.54	5425.41	1457.54	1964.4	636.165	2706.63	10462.6	2676.14	1070.95	2107.62	4092.1	9402.69	10562.5	7580.69	10202.1	1211.15	1824.12	1294.34	3382.03	3322.94
PWY-7014	0	0	0	0	0	0	0	0	0	0	0	0	0	0	0	0	0	0	0	0	0	0	13.67	0	0	0	0	0
PWY-7024	1924.52	647.307	546.988	999.106	896.734	1044.66	436.321	291.523	456.039	1194.61	375.706	2119.01	3237.41	924.279	2200.69	2007.79	932.513	1065.7	459.71	656.474	690.545	505.954	526.534	1468.91	1223.56	967.527	331.817	330.61
PWY-7046	1730.3	1341.27	1231.3	1367.64	1126.71	2144.12	1234.71	380.063	366.477	937.891	437.747	1161.09	1623.23	616.353	1302.62	1100.46	460.492	935.995	376.858	1860.05	1209.37	1797.48	1592.7	1527.03	1426.72	1148.72	1410.86	1128.22
PWY-7084	289.673	269.586	156.633	178.801	289.606	694.189	449.968	0	90.2091	84.7009	0	64.3407	197.521	67.4997	90.2497	386.754	231.266	466.401	442.591	233.359	192.756	115.391	135.568	132.518	1406.23	933.255	410.174	433.156
PWY-7090	4554.3	3772.71	3938.29	4005.95	3085.37	7789.85	4054.6	940.525	1340.82	3164.83	1171.52	4426.05	6906.15	2299.66	5938.39	5502.76	2634.57	5915.12	3734.93	5161.51	3050.97	4291.49	4147.17	3304.12	11192.8	8765.83	11213.2	9444.27
PWY-7094	178896	227339	205185	151472	133013	261041	152540	138347	104851	183854	111390	184871	224569	173229	261631	240590	121501	199391	146354	217199	135590	178952	179955	146005	165143	133837	146725	127765
PWY-7097	7740.11	5764.89	5614.88	4753.5	4444.43	10017.1	4867.38	1816.61	1907.35	4395.99	1618.72	7597.7	9266.73	5809.68	12255.6	6493.13	3203.25	6185.65	3676.36	5578.36	3959.44	4461.6	3716.3	6859.75	4448.51	3392.49	6988.36	6351.12
PWY-7098	8550.92	6358.35	6158.07	5265.89	4897.02	11081.9	5368.82	2031.51	2131.21	4911	1808.11	8449.69	10288.1	6467.78	13541.3	7241.83	3558.56	6893.83	4086.12	6167.17	4383.14	4937.58	4123.39	7537.12	4887.18	3726.82	7582.69	6890.74
PWY-7106	0	0	0	0	0	11.4	0	0	0	0	0	0	0	0	0	0	0	10.8	0	0	0	0	0	0	0	0	0	0
PWY-7110	0	0	0	0	0	12.5399	0	0	0	0	0	0	0	0	0	0	0	11.8798	0	0	0	0	0	0	0	0	0	0
PWY-7111	287349	349979	313127	226333	205897	410383	250846	152133	132890	270620	138950	273343	339405	242141	369099	348816	161262	288214	199356	298415	200945	268361	258398	233360	236026	189924	216346	183060
PWY-7159	7004.9	3650.77	3155.07	4490.37	3586.78	7970.18	3830.15	2573.03	1828.31	4208.95	1762.02	6602.07	8318.81	3774.6	7330.56	6551.66	2600	5174.99	2549.15	5443.88	4096.98	3910.58	3511.52	6090.02	13185	8384.07	7337.53	6070.95
PWY-7184	134644	180043	162633	119821	112350	213297	141815	68274.7	66348.9	140012	65457.6	129525	165532	121740	188959	175923	90410.8	146865	115150	153639	104246	140718	131823	111253	114981	92088.1	107714	90815.4
PWY-7185	157.841	0	0	0	0	84.2728	0	0	0	31.3001	23.9944	0	143.682	0	0	118.588	44.1161	50.8127	0	0	17.9981	73.8719	53.0397	30.2352	67.5301	0	0	0
PWY-7187	26084.9	30709.5	26677.2	52733.1	64836.6	93373.3	93462.1	13615.7	14737	57349.9	10143.6	47469	32142.7	25946.5	35458.9	75688.1	48462.3	63926.3	64788.3	33747.1	19723.4	45071.6	27912	29361.1	43414	34863.1	49308.6	38152.4
PWY-7196	100476	156133	143100	88590.2	93511.6	160339	107584	28473.2	34889.9	85131.5	30287.9	85966.3	108536	75479.8	132696	117824	67013	98482.2	71437	112098	74536.5	112017	98409.3	83023	100453	80245.5	85008.6	72098.7
PWY-7197	138314	185153	167174	116629	110703	209485	130590	62080.9	60573.4	130506	60141.8	122749	158619	113270	177242	165003	84683.7	138424	102067	152163	101432	140568	130012	113553	125262	101776	112764	94728
PWY-7198	269.123	83.9735	118.942	136.391	223.685	223.833	59.4822	0	0	27.996	41.9807	0	104.953	27.9954	73.48	202.833	66.465	62.9807	0	314.55	20.997	136.409	83.9629	24.4962	201.011	111.908	481.524	543.751
PWY-7199	87038.6	130586	122389	74108.6	76644.4	135445	88516.3	24034	29647.5	68048.2	25962.6	71405.1	89682.3	62055.9	112397	94706.2	51649.2	76361.2	53381.7	95605.9	65878.3	91768.9	82645.1	71146.9	78449.6	62616.6	73400.3	62284.5
PWY-7200	108755	155088	143833	94072.5	91735.5	168068	108897	39248.6	43837.2	95858.9	40642.8	93828.3	118641	85197.1	144241	125714	66160.9	103272	76005.4	121880	82925.5	113843	104782	89401.7	97476.2	78340.9	89262.8	75463.3
PWY-7208	174252	231496	211608	148295	140582	266727	166347	79096.3	76816.5	168234	75318.3	157730	203793	143906	228322	214036	108854	177720	135134	190079	126697	178771	162281	141728	160468	128349	144829	121625
PWY-7209	42.4802	122.399	122.395	0	74.9209	122.384	0	0	39.9466	67.4333	27.471	109.831	241.864	0	87.4293	104.886	104.795	109.841	67.4104	149.773	77.4125	119.856	142.274	32.4856	331.248	291.3	192.027	119.779
PWY-7210	384.256	119.946	169.882	194.776	319.352	319.654	84.9617	0	0	74.9705	59.9592	239.679	593.462	39.9904	104.958	289.65	94.9262	89.9595	39.9893	449.086	29.9939	194.814	119.924	89.9504	287.041	159.825	687.033	775.493
PWY-7211	143387	185622	165276	125391	117694	224589	145873	70636.5	68455.4	144496	67878.1	136529	176166	125344	195051	184843	94742.8	154769	118461	159806	107427	144501	135248	118215	124897	99628.6	115213	97352.6
PWY-7219	176698	233094	209733	147639	140038	263465	163483	76436	75392.5	163275	74134.1	156099	202500	142448	223049	209473	107247	175049	129075	189655	126890	176403	162074	144136	159649	128643	143863	120072
PWY-722	2107.79	2377.07	1961.17	2590.53	1802.11	7458.05	3965.52	1034.14	1152.01	3128.92	1129.5	2284.82	3164.72	1449.28	2764	4160.11	1782.72	4784.26	3674.09	1527.42	1589.06	2927.63	1956.55	1782.2	1962.92	1603.91	2384.42	2119.66
PWY-7220	168693	230379	209636	144766	136795	258579	164063	76958.7	75824.5	161950	75138.8	153129	199438	142277	225506	206937	106449	173365	130069	188173	126086	174369	161629	138215	151534	122030	136284	115119
PWY-7221	154499	204182	185804	131106	121346	231932	143828	69589.8	69465.8	147214	69152.2	140177	179009	128009	208103	186058	94206.4	155761	115385	173095	115626	157147	147793	127298	140968	113769	128823	108347
PWY-7222	168693	230379	209636	144766	136795	258579	164063	76958.7	75824.5	161950	75138.8	153129	199438	142277	225506	206937	106449	173365	130069	188173	126086	174369	161629	138215	151534	122030	136284	115119
PWY-7228	163662	218742	198922	139974	130233	247992	155518	74420.2	74020.3	157296	73650.7	149156	191765	137085	220992	199462	101508	166849	124664	183449	122598	167661	156973	134643	149203	120302	135769	114394
PWY-7229	179488	240690	215857	151705	143690	271142	169968	79560.1	78462.1	168834	77467	160774	208586	147896	232400	215836	110623	180729	134377	195771	131071	182381	167921	146985	161884	130489	146057	122713
PWY-7234	127054	173723	157212	110571	105185	199629	129801	61758.6	59982.3	129064	59464.5	120153	153644	111406	175806	162374	83869.5	135135	103323	143634	96518.9	133146	123239	105273	112520	90107.3	104614	87378.9
PWY-7237	31385	30332	27214.3	22808.1	19189.3	35098.8	29949	8857.57	9181.89	20747	9539.43	28478.3	31490.4	20752.1	37699.7	29079	12957.3	17247.7	23970.5	33554	19769	26059.4	23657.9	26054.7	30732.9	22981.7	25973.5	22980.2
PWY-7242	70297.2	92713.6	91291.2	56983.1	53417.3	110159	62008.5	23542.8	26758.5	54887.3	23038.1	61792.8	83782.3	49963.1	90204.5	79316.3	38166.4	67074.5	46289.5	76566.9	52302.3	69703.6	63724	58237.5	61997.1	47093.1	63392.4	53506.3
PWY-7254	78457.9	153492	142421	85579.9	64374.1	151043	104116	80779	69827.1	133452	62889.8	113311	116535	124222	179485	149269	59635.3	117724	101451	130699	90363.7	114034	105968	68337.3	62677.4	47501.8	65742.9	54480.3
PWY-7255	4775.92	5059.25	4735.65	4608.14	2440.55	4990.44	1141.15	2452.55	2583.28	5175.29	2246.98	10278	7016.46	5708.57	17317.1	8761.83	2875.96	4704.66	1792.57	9789.63	4357.06	5359.98	5372.4	4678.11	22326.3	17898.6	16335.3	15175.9
PWY-7274	23.5156	0	0	0	0	39.7204	0	0	0	0	0	38.5412	78.7774	46.2496	54.8567	237.893	61.6303	187.564	0	0	0	0	0	0	40.1801	31.3103	0	0
PWY-7286	55.9529	0	19.651	0	0	0	0	0	0	15.7317	0	0	26.4912	15.623	22.5593	11.888	0	0	0	60.5229	0	42.5346	17.7022	0	0	0	0	27.9307
PWY-7295	4192.09	2412.02	2246.29	2069.51	1900.38	4335.69	2030.11	1226.63	1500.26	3141.52	1102.49	4893.34	6124.85	2549.43	5317.33	4968.67	2286	4290.88	2763.92	1881.9	1554.88	1967.89	1995.01	3159.15	3747.21	2952.78	2257.51	2169.11
PWY-7315	11545.6	16290.3	11880.1	13636.4	14064.8	27513	19954.1	4537.64	4811.48	19338.2	3842.14	16186.4	22155.7	11878.6	22639.9	22997.4	12451	16937.2	20329.8	15503.5	9008.59	20265.8	12349.5	10403.9	20545.5	12668.5	21991.3	18212.4
PWY-7316	0	0	0	0	0	18.9993	0	0	43.9853	53.9897	0	0	0	0	0	0	0	17.999	0	0	55.986	0	0	0	0	0	309.655	339.507
PWY-7323	133320	152760	129291	105493	97847	195480	105506	58034.7	53462.3	110334	51344	116651	145540	100347	149137	149591	70698.7	125549	84554.2	130012	85719.2	121668	108094	108294	130666	104085	115887	97225.2
PWY-7328	62718.1	95850.4	88300.9	76978.6	65725.6	121459	102428	66630.4	56730.9	108287	58614.7	85283	94083.2	94849.9	129885	118711	58863.9	96927.9	87304.2	101387	70767.7	84484.6	88780.2	57140.3	62510.6	49373	61397.9	51449.6
PWY-7332	11025.3	11994.3	13107	13032.9	9406.32	18079.1	6780.55	2840.85	3362.54	7124.43	4158.4	10983	10726.1	7594.29	19221.2	14247.2	4649.95	9676.17	4092.19	18056.4	10159.5	13566.4	14019.3	10279.8	50207.2	42127.2	40351.5	34298.8
PWY-7347	10226.1	12022.6	10803.1	5636.41	6989.97	13776	5699.41	207.524	475.708	1107.24	218.72	1790.52	1818.18	918.17	1379.06	1807.15	780.327	1734.74	637.57	6949.27	5249.73	9223.63	7177.7	7583.07	7657.06	4973.13	6828.56	5444.61
PWY-7371	41652.6	47025.1	44865	29009.8	30636.4	54648	24687.3	4493.79	6269.47	17176.1	5390.34	21234.9	28189.2	15951.9	20385.9	24368.1	12318.7	21177.4	10213.9	28804.8	19455.3	34318.1	28611	32110	38511.1	32564.7	30341.8	24717.5
PWY-7373	61.9309	1755.44	1997.03	79.8349	143.494	0	0	584.759	939.137	1608.49	737.636	0	125.579	2222.63	4945.88	0	193.689	47.9185	0	827.766	836.15	763.059	1122	0	264.629	65.8998	187.13	0
PWY-7374	16103.9	21527.4	24914.9	12176.4	12446.2	25767.3	11393.1	2514.83	3218.8	8071.93	2666.98	11434.1	14250.3	8947.76	15060.4	12162	5649.05	10439.4	5166.35	11464	7408.23	12737.8	12755.7	11370	21754.2	17047	15970.6	14018.3
PWY-7376	36228.2	42741.9	36791.5	27716.8	20280.7	44269.1	27530.6	32177.5	23403.4	46031.5	25469.4	43346.5	48619.4	43304.7	58494.8	55241.4	21004.4	39706.2	29912	41880.4	27627.5	35394.7	35365.4	28313.9	29280.3	22629.2	25777.7	22315.5
PWY-7377	922.691	2297.64	2528.24	3872.05	2946.51	3866.37	6270.31	804.731	1490.48	4022.84	540.052	2445.5	1333.29	1469.87	756.799	4438.66	1575.6	2294.8	4301.49	2836.41	2452.15	4982.03	3376.25	1725.76	17475.4	13388.9	15527.4	11415.5
PWY-7385	68.0629	3230.26	6120.25	614.629	220.224	436.61	1480.42	581.912	733.926	1325.83	519.448	122.072	120.802	1139.17	4062.38	476.76	0	419.98	726.94	3892.27	3294.14	2740.92	3829.41	54.0982	241.228	130.823	112.557	264.13
PWY-7391	686.837	733.903	548.683	459.604	287.298	1191.69	368.786	191.79	396.595	602.859	267.163	719.584	1391.52	696.935	1804.96	579.446	304.263	719.22	323.81	1071.37	425.052	517.013	676.136	489.462	4701.52	3354.93	3475.99	2946.36
PWY-7392	81208.4	123662	111387	73284.2	66804.3	133374	72390.9	35353.6	39956.3	96542.3	32490.5	92648.8	112351	84077.4	136250	123819	58560.1	99416.4	67645	97570.7	65783.2	92569.4	79368.2	65053	94349.5	74745.8	84831.9	71585.5
PWY-7398	996.693	536.862	551.107	752.878	582.61	685.411	234.435	98.5818	118.935	728.155	155.72	1116.56	935.957	432.865	1365.96	738.758	228.403	300.834	0	709.477	385.358	690.033	406.099	905.333	1551.68	1121.16	792.709	769.056
PWY-7400	143491	194745	175756	120329	112193	215180	136701	67156.2	64934.7	136291	64631.7	132901	168725	121137	190456	175396	89065.3	148296	107597	159118	107163	147073	137539	118721	120413	97765.8	106292	89451.3
PWY-7413	0	11.9996	21.9987	0	0	0	0	0	0	23.998	0	0	0	0	19.999	0	0	0	0	0	0	0	0	0	37.9955	0	0	0
PWY-7415	0	7.4492	13.5588	0	0	0	0	0	0	14.7837	0	0	0	0	12.471	0	0	0	0	0	0	0	0	0	28.5516	0	0	0
PWY-7431	46061.8	61663.9	56868.5	37462.6	36106.4	63867.8	46909.9	36358.5	27170.2	45688.1	29507.3	47820.4	66720.1	47633.3	67507.6	61135.2	34855.4	46605.2	50685.6	56200.3	37110.8	48736.3	46505	39830.3	61094.1	46740.5	55635.4	49547.7
PWY-7446	842.879	1308.65	1018.5	1818.39	1128.14	1301.4	2583.59	1211.53	815.554	1787.85	364.228	2349.81	882.252	1642.44	1832.13	2329.79	995.29	896.223	1990.2	3259.43	1306.09	1632.81	995.649	1538.65	410.112	370.971	795.208	620.733
PWY-7456	6858.1	3100.82	3961.48	2799.72	4140.48	9038.05	4877.89	1513.87	2435.5	3164.49	864.5	8093.33	16256.1	2826.33	5645.74	8752.86	4162.27	8147.13	6124.23	3767.33	2589.57	3084.75	2463.44	4345.12	11110.7	8094.54	13679.4	10792.6
PWY-7527	841.576	44794.7	53013.8	1141.12	1331.69	1210.59	3235.78	3875.08	5134.54	12376.6	5072.56	634.527	754.122	16025.6	35778.5	791.418	614.91	211.627	734.801	23978.9	19402.4	24412.9	27982	532.831	4156.92	3492.78	1871.83	1959.48
PWY-7539	125249	174537	159193	115430	105274	204642	141418	78125.6	72373.5	147297	71560.7	133680	165460	129051	202059	178423	90303.6	149290	120173	154556	103643	134562	129755	103983	108480	85365.6	100142	86438.3
PWY-7560	127811	164289	153891	108218	99307.2	190323	119499	61058.3	58524.3	123337	58143.1	116914	149887	107580	172633	153546	76410.2	126820	97235.4	141566	94416.7	128384	119868	104526	108041	87041.7	97846	83463.7
PWY-7616	8939.5	8585.13	7431.64	8118.96	5644.35	10902.4	5879.07	6065.61	5551.55	11464.4	4596.84	16276.9	11335.2	9990.8	27480.9	12864.8	3173.02	7584.91	3329.4	17358.9	7481.6	10101.6	9603.59	7457.83	16587.9	12764.6	14620.7	12576.1
PWY-7644	166.478	258.25	360.064	405.701	420.953	757.461	396.811	12.8515	9.7369	34.4605	0	110.725	191.207	31.7756	156.678	269.061	123.963	208.686	84.9446	108.994	99.7604	209.868	76.5796	143.503	0	27.2643	32.7503	161.052
PWY-7663	250423	332564	301043	203753	205172	383337	244696	128412	119425	254917	117122	223560	290738	211217	301918	299337	155594	249708	199815	257087	178120	250492	230024	204609	192325	155864	189229	154725
PWY-7664	198667	260986	216314	180900	173172	334582	230821	110756	106869	230687	107088	213841	270886	195916	284801	288135	144875	241744	184306	220485	156010	211228	196481	162942	118149	90821	129808	105419
PWY-841	163601	217923	196314	138613	130398	247174	154076	72899	72146.4	154634	71554.4	147418	191255	135323	213860	197784	101352	165569	122585	179234	120001	165905	153666	134486	145001	116935	131341	110592
PWY-922	1712.61	1374.8	1174.92	623.806	595.96	1599.16	586.417	394.899	942.498	1723.74	444.913	2362.47	3334.11	1336.07	2660.43	4770.18	3286.05	4415.62	2082.7	2675.73	1072.51	1853.45	1508.65	1089.92	6607.84	4466.2	4340.6	4460.05
PWY0-1061	78944.7	102038	93446.7	96889.3	94813.3	154754	144123	71420.7	62522.8	127428	63058.1	109851	121307	104676	152989	151963	80148.8	122365	112032	116454	76228.2	95843.6	96375.4	71696.1	50133.6	35523.6	49391.7	41606.6
PWY0-1241	75901.9	76630	60440.1	62659.9	65175.8	106979	76996.3	34661.5	28618.3	67140.6	29162.9	67521	81283.4	55470.2	63128	90162.2	46077.4	73811.9	53117.3	64813.2	41384.4	64567.8	54649.2	61038.5	53992.4	44732.9	42798.1	36765.8
PWY0-1261	128379	211252	199777	117384	107094	203807	135552	62163.5	65027.5	136520	63440.8	124842	153303	125799	204264	166653	82258.6	135027	103163	165061	115124	154496	146703	109023	106821	84159.8	92112.3	78586.6
PWY0-1277	4825.65	14512.5	11301.3	4131.47	3347.3	5674.98	4308.29	42384.7	19736.9	8449.49	27150	7594.41	5082.86	21239.6	18750.7	5497.92	2550.26	3900.7	4412.69	27560.5	12388.9	10722.3	23530	5748.22	8464.18	6616.82	7748.42	6853.28
PWY0-1296	64328.4	113215	113842	53560.4	59875.5	90507.6	68210.9	15493.4	17910.6	47406.5	17428.3	49224.5	56434.5	45137.2	80959.7	66049.2	37260	48085.8	33265	71159.4	48257.6	72002.7	63914.2	52954.1	54212.9	45642.6	40012.9	36081.6
PWY0-1297	60012.1	101845	105784	50621.6	56909.9	85275.3	66869.1	22717.4	24899.1	45750.4	23449.3	47328.9	53663	51291.4	83139.2	63545.8	36043	46293.4	33313.7	75556.5	45469.1	65765.1	62328.2	49864.8	50176.3	42170.8	40992.9	35747.5
PWY0-1298	54962.6	95195.3	95660.1	46751.9	54625	79550.4	64105.2	14570	18376	40242.5	16227.5	40928.5	47120.2	39408	67046.8	55971	33077.9	41013.8	30702	64374.8	41456	63936.2	59774.9	45846.6	43036.3	36569.9	34692.3	30006.6
PWY0-1319	204337	256553	230566	170665	156242	299830	190736	94448.5	91149.4	200654	86569.8	186374	237422	169623	258751	252425	123383	209038	160350	216126	146306	202157	182571	164179	164135	132195	145890	123887
PWY0-1338	2317.8	5054.12	3044.15	10898.7	16758.1	13823.9	29619.5	23102.5	10397	14240.9	13521.1	9383.51	2721.49	12656.6	7100.64	15913.2	12278.1	8851.19	15709.4	12630.7	4804.37	8672.55	9380.44	4303.76	387.82	84.5759	612.019	595.737
PWY0-1415	74868.8	116161	111142	57819.9	55665.6	100898	62950.7	19879.6	23869.8	53681.7	20353.9	55339.5	65492.2	52478.5	103328	61618.5	27928.5	49712	30443	87778.1	58109	84262.4	77178.2	60441.8	72365.6	56975.6	63919.2	54173.2
PWY0-1479	72529.5	69303.8	62030.7	69824.9	72390.8	123353	95595.5	27235.8	28706.9	74992.8	24670.2	73841.1	97084.1	53502.3	86740.7	104309	58761.4	86377.1	71046.3	67087.8	43420.9	64904.7	52173.9	61054.9	51691.5	37078.5	39694.3	34813.9
PWY0-1533	45379	56826.4	46591.1	29866.9	26200.4	54789.3	26234.9	11150.8	10883.5	25484.5	14067.3	31340.8	46181.3	26485.2	35794.1	42539.8	21067.4	34011.6	19241.8	38659.1	26583.8	37052.8	33324.7	39485.1	19612.9	16104.1	18606.9	16309.9
PWY0-1586	105432	196759	199558	101239	87293.3	165674	129352	74412.9	67961	142257	66384.7	108579	129103	124722	199536	139535	65898.6	115591	104166	160555	109423	145668	140996	84514.8	90564.2	71739	78048.9	68220.2
PWY0-162	170560	223656	201147	143366	135945	257364	159571	74518.8	73182.6	157778	72371.5	150847	196226	137180	215532	203164	104157	170381	125430	183748	122804	171301	157120	139483	151722	122270	136037	114699
PWY0-166	126184	164442	149299	111203	103564	196079	129431	63229	61241.7	129161	60531.2	120082	153121	111779	172854	162735	83245.6	135678	105524	141970	95814.5	128962	120903	104316	106499	85637.9	98612.8	83277.9
PWY0-321	28494.9	37659.5	25531.8	24270.8	20104.4	38028.9	21859.6	35594.4	21228.1	23065.7	24656.2	29991.9	35929.6	31096.8	42934.6	35633.3	17166.5	29090.3	19613.2	35601	20358.7	24532.2	28517	21296.5	12404.8	10899.7	10057.2	10183.1
PWY0-41	1626.74	7870.64	8187.01	2666.92	2241.97	2907.67	5182.93	901.324	1546.05	4494.62	1009.98	2738.63	1211.79	2373	3817.41	3349.89	1837.39	1679.9	3997.95	3840.95	3373.68	7059.44	4694.82	2912.55	2091.44	1342.89	1443.33	1625.56
PWY0-42	35555.1	47958.9	42431.2	42438.3	32563.2	65198.5	57221	33063.2	31434.5	63107	32809.2	44563.4	53739.8	50984.4	70811	65945.6	29239.6	52734	54822.7	52820.4	36840	44587	45876.4	31404.1	14084.8	11088.4	14317.1	12329.4
PWY0-781	127856	171821	154114	109824	101991	191239	124971	62784.3	60194.1	127038	62122.5	120070	152366	112054	172057	160419	81219	132948	100936	145292	96738.8	131879	125302	106344	106662	85869.9	96186.8	81824.8
PWY0-845	51971.7	70610.2	56171.8	63762.6	62170	101010	99457.7	49688.9	43139.3	89264.3	39385.5	73854.8	72958.8	72639.2	97227.8	104417	51280.6	79734.1	76561.8	75133.3	49991.5	67796.5	60359.7	46706.2	20520.4	15482.5	23990.1	19692.7
PWY0-862	187674	245803	201748	173081	164935	319712	222948	105039	101881	220374	102454	205879	260141	187742	272782	277930	139352	233532	176951	209535	148731	200671	186811	154026	108260	82971.9	120396	97472
PWY1G-0	7867.3	8245.99	7295.17	6659.09	4674.21	8812.72	3478.79	3138.28	3347.04	6406.5	2389.71	10857.3	8131.4	6174.13	19437.7	8780.99	2410.34	5301.67	1978.88	14149.4	6364.04	7968.44	7515.47	6692.26	22188.4	17740.2	20448.2	17607
PWY490-3	10961.7	12645.1	14360.9	9293.48	13227.1	27687.9	13915.5	2698.75	3771.62	8840.07	2587.34	13069.3	19818.4	6737.24	19040.3	15891.2	8476.04	13561.2	9282.91	10121.4	7124.85	11597.3	7614.95	7769.92	28027.9	18867	25464.3	21278.6
PWY4FS-7	175591	231448	209123	149138	137430	260422	174117	81170.1	79196.8	172013	75857.9	163059	206254	148930	233154	218716	108733	182182	135617	192795	128593	177973	162745	143049	146630	118151	130929	111562
PWY4FS-8	175591	231448	209123	149138	137430	260422	174117	81170.1	79196.8	172013	75857.9	163059	206254	148930	233154	218716	108733	182182	135617	192795	128593	177973	162745	143049	146630	118151	130929	111562
PWY5F9-12	266.694	280.45	233.469	223.118	239.145	524.098	251.357	0	84.3667	199.466	158.536	107.463	144.099	194.693	347.348	472.929	230.218	222.311	146.355	203.474	151.327	303.463	274.08	160.092	130.264	111.873	249.443	304.495
PWYG-321	208810	273881	226816	190017	180481	350244	241865	123290	116902	249781	116607	227227	285382	210872	301430	304499	151532	254693	198014	232731	164392	221956	206677	171378	124172	95411.9	136460	110829
PYRIDNUCSAL-PWY	97193.8	120167	105497	89509.7	81363.9	156218	107347	48217.9	50700.7	106535	48326	100169	120945	89346.6	140832	131897	66740.9	111826	86016.9	113013	76428.8	99813.1	94943.9	83820.4	78850.5	63431.6	75796.1	64875.5
PYRIDNUCSYN-PWY	123334	150029	132785	101925	101199	185512	113678	47430.7	46670.4	104316	43438.9	107629	137681	89866.6	145859	142399	75481.5	118829	82798.3	124042	82301.2	117012	104318	100004	114908	92493.5	102245	86280.7
PYRIDOXSYN-PWY	52009	54992	38248	64622.3	67024.6	106711	97468.3	50229.4	42433.8	89347	42785.1	81003.3	81575.7	73877.3	86622.1	112570	56928.4	89658.9	78780.9	67296.3	42266.7	60731.5	56400.2	44173.1	14511.8	10382.1	19029.5	15005.4
REDCITCYC	148215	234650	216043	136093	119529	238093	141618	82891.1	71656.9	139396	65315.4	142412	185778	129703	221823	183264	92407	154903	105286	192847	127523	173845	164051	123642	145159	114758	138264	118277
RHAMCAT-PWY	32132.7	35473.4	34563.5	22801.4	23418.3	43743.1	22277.1	6023.15	7626.54	16032.2	6220.77	22768.4	28423.5	15589.9	29123.8	24703.4	11280.7	20337.2	12247.3	27972.2	18985.7	25595.2	23154.7	25491.6	35177.1	27906.2	34932.5	28683.5
RIBOSYN2-PWY	148380	198495	177594	126775	120832	225910	145731	71721.7	67994.7	144325	67799.6	137358	174200	127112	196270	184301	94274.4	153301	114553	164418	109022	150768	139943	121857	126002	101620	114044	96547.1
RUMP-PWY	13477.9	57950.8	60785.3	8532.12	7968.97	16474.9	10031.9	6605.78	8440.68	18282.2	7776.73	9095.39	13679.4	19834.8	42234.3	13144	5722.37	11588.5	7714.19	35739.3	27954.3	34121.8	32962.2	9866.22	10427.6	8614.55	14553.2	11870.3
SALVADEHYPOX-PWY	143067	212124	198882	115305	111927	201270	127831	64797.2	55933.6	118145	51971.2	127670	139312	102712	181683	162706	82972.9	130705	102235	158546	107710	151134	138148	116559	122923	98825.2	105403	90051.4
SER-GLYSYN-PWY	172793	221622	199547	135667	128082	240844	154472	88589.7	76728.1	158431	76002.9	158231	199387	141465	214029	205062	102561	170438	127741	188164	122358	172527	157075	139295	155338	123797	140040	117446
SO4ASSIM-PWY	114895	157741	143992	96049.9	99219.9	183850	124739	82469.4	63151.3	122231	74957.4	120073	155408	112113	165993	158555	85007.7	134538	98752.5	133446	86274.1	120340	122392	91320.3	103890	82189	97495.2	80861.4
SUCSYN-PWY	26999	33061.9	29836.7	16641.5	19711.4	38502.5	17231.9	686.858	1558.55	3620.17	723.188	5759.06	5867.84	3004.47	4510.35	5866.52	2540.83	5606.21	2096.14	20605.1	15395.8	25800.6	20818.4	20717.4	17621.5	11065.9	15043.8	12174.2
SULFATE-CYS-PWY	135373	180545	164239	111743	111501	209277	139579	81535.7	68105.7	137351	73220.7	135926	174992	124046	187338	180422	94169.4	151847	113428	151125	99049.3	138227	133659	108507	121794	96283.9	113108	94338
TCA	190238	251046	226583	161490	151593	288998	180515	91123	83069.9	178919	81694.4	172288	223818	155414	250250	230014	119254	193925	144208	207498	138777	191932	177147	156555	172642	139040	156346	132212
TCA-GLYOX-BYPASS	107356	165151	156370	104390	92292	177035	131591	72531	66841.2	138746	65686.8	120481	145460	120418	185131	163954	83307.2	137221	113684	142463	97734.6	127124	124608	92869.5	75133.2	60600.6	75996.3	64308
TEICHOICACID-PWY	3075.98	8688.17	11127	3869.4	1945.79	5574.51	1500.98	2307.84	3313.86	5810.91	2149.26	7049.61	3439.68	5775.78	18939.4	4812.95	1042.23	3362.58	1125.34	9497.17	6062.62	6417.12	7321.44	3997.9	14617.9	11449.6	15999.7	13158.1
THISYN-PWY	57263.6	87072.1	55156.1	76247.1	88066	140416	110617	12726.2	21821.8	70815.1	14109.9	68270.8	71286.3	45070.1	51740.1	111366	64662	85631.9	75509.4	40166.3	32876.2	62820.5	41409.5	48048.3	78856.1	61933.5	74317.6	60432.3
THREOCAT-PWY	1094.29	1395.73	1351.33	3029.17	2787.33	2783.9	5534.83	887.436	1984.4	4713.04	716.81	1891.75	653.179	1594.2	2091.02	2872.5	1190.82	1341.33	3284.88	2235.79	3489.59	4729.89	3332.03	1523.5	76.9625	36.8367	1344.15	1466.54
THRESYN-PWY	165027	220859	198774	140817	145618	261863	172747	73898	72341.8	148884	71340.3	139989	189214	129046	205010	192121	106758	162967	130004	171212	114612	166393	153570	135861	152053	122031	137414	114579
TRNA-CHARGING-PWY	144855	193927	176106	124595	118642	221883	143486	66868.1	65291.2	140017	64420.2	131265	168858	121509	188860	177564	91780.7	148926	113590	158819	106732	148435	137341	118686	125204	100861	112202	93544.5
TRPSYN-PWY	160054	213078	191834	135068	128014	242397	150952	71307.5	70416.6	150940	69140.5	142987	185214	131597	208543	191806	98457.7	161293	119678	175487	117335	163062	149822	131142	141715	114179	128111	107397
TYRFUMCAT-PWY	61363.3	74819.7	65605.7	66953.3	55850	107356	93272.1	58586.6	50336	92976.6	46454.6	79540.2	85915.8	81895.4	110502	109486	51140.7	88735.2	85591.5	80059.9	54840.2	66579.5	61594.9	52025	24857.6	19717.8	25933.8	23377.3
UBISYN-PWY	110331	129974	112519	100952	89200.2	172661	125762	61745.7	57273	121326	56634.1	107296	138786	102947	144649	149505	76027.3	125392	106040	116525	80294.5	106288	99558.5	92573.5	60563.1	48464.7	58591.5	51046.8
UDPNAGSYN-PWY	148071	192917	176368	123327	111123	210158	132848	68244.1	65947.4	141080	66247.5	129567	162779	121978	187288	171383	84761.3	142526	106162	163225	109337	149638	139741	121723	120785	98990	102553	88305.7
VALDEG-PWY	4001.82	2964.69	2047.13	1729.8	1734.04	2985.82	1574.71	421.991	311.338	1099.83	427.86	1316.61	2196.13	861.13	1571.54	1038	633.68	1159.39	592.454	2369.86	1666.21	2705.83	2387.68	2988.06	532.616	511.401	1026.25	799.99
VALSYN-PWY	270696	320782	281834	209750	193922	387334	223152	124883	113225	231520	124565	238791	320121	207250	319085	316261	151382	263992	177768	272027	181271	246904	236650	218077	228199	183438	208983	176018
